# Supplementary material for: IFI27 Integrates Succinate and Fatty Acid Oxidation to Promote Adipocyte Thermogenic Adaption
Source: Adv Sci (Weinh). 2023 Aug 6;10(28):2301855. doi: 10.1002/advs.202301855 (PMC10558685; doi:10.1002/advs.202301855)
Supplement: Supplementary file 2 — Supporting Information [file ADVS-10-2301855-s002.xlsx]

## Sheet: Lipidomics
Table S2	Lipidomic assay of BATs isolated from the WT and AKO mice. Mice were raised at room temperature and n=5 each group.
name	DIFF	LipidIon	LipidGroup	Class	FattyAcid	FA1	FA2	FA3	FA4	IonFormula	CalMz	RT-(min)	QCRSD	Fold Change	P-value	VIP	WT-1	WT-2	WT-3	WT-4	KO-1	KO-2	KO-3	KO-4	KO-5	QC1	QC2	QC3	unit
POS1		AcCa(14:0)+H	AcCa(14:0)+H	AcCa	(14:0)	(14:0)				C21 H42 O4 N1	372.311	1.593	0.0319945	1.33138	0.275362	0.0913904	0.246033	0.148765	0.0845101	0.180118	0.243097	0.163085	0.151835	0.325687	0.213733	0.193948	0.201956	0.189652	ug/g
POS2		AcCa(16:0)+H	AcCa(16:0)+H	AcCa	(16:0)	(16:0)				C23 H46 O4 N1	400.342	2.01346	0.0062913	1.11899	0.600642	0.160181	1.14593	0.807268	0.465563	0.705981	0.864828	0.58587	0.808132	1.2214	0.890487	0.835178	0.82535	0.827229	ug/g
POS3		AcCa(16:1)+H	AcCa(16:1)+H	AcCa	(16:1)	(16:1)				C23 H44 O4 N1	398.326	1.68955	0.0536393	1.04961	0.87539	0.0762271	0.200799	0.152402	0.077354	0.0808028	0.120418	0.0704348	0.200758	0.185559	0.0937367	0.133048	0.140192	0.125918	ug/g
POS4		AcCa(18:0)+H	AcCa(18:0)+H	AcCa	(18:0)	(18:0)				C25 H50 O4 N1	428.373	2.72786	0.0164309	1.34245	0.293611	0.16305	0.746919	0.400612	0.259879	0.417965	0.73633	0.476057	0.414678	0.907445	0.528588	0.543172	0.552465	0.534613	ug/g
POS5		AcCa(18:1)+H	AcCa(18:1)+H	AcCa	(18:1)	(18:1)				C25 H48 O4 N1	426.358	2.13396	0.0136919	0.80091	0.392084	0.236886	1.28996	1.29867	0.766843	0.945951	0.844212	0.528997	1.22043	1.30889	0.403788	0.966226	0.983171	0.957021	ug/g
POS6		AcCa(18:2)+H	AcCa(18:2)+H	AcCa	(18:2)	(18:2)				C25 H46 O4 N1	424.342	1.76735	0.00712873	0.811292	0.329332	0.16921	0.67413	0.765992	0.425184	0.635089	0.376356	0.362441	0.717334	0.698341	0.381218	0.582103	0.584813	0.576676	ug/g
POS7		AcCa(20:0)+H	AcCa(20:0)+H	AcCa	(20:0)	(20:0)				C27 H54 O4 N1	456.405	3.86676	0.0442752	0.960823	0.920913	0.0097117	0.0449645	0.0281402	0.017624	0.0993271	0.0648475	0.0247472	0.0591575	0.0457276	0.0337827	0.0493097	0.0520205	0.047666	ug/g
POS8		AcCa(20:4)+H	AcCa(20:4)+H	AcCa	(20:4)	(20:4)				C27 H46 O4 N1	448.342	1.71227	0.0314985	0.982793	0.930761	0.0768691	0.345023	0.27213	0.18283	0.348716	0.202822	0.289467	0.20075	0.315624	0.402503	0.288349	0.297399	0.279235	ug/g
NEG244		Cer(d12:0_18:1)+HCOO	Cer(d30:1)+HCOO	Cer	(d12:0_18:1)	(d12:0)	(18:1)			C31 H60 O5 N1	526.448	7.29354	0.00163477	0.96282	0.296745	0.164307	1.16781	1.1423	1.12253	1.27917	1.09946	1.18235	1.07116	1.16456	1.15325	1.1271	1.13017	1.12687	ug/g
NEG245		Cer(d13:0_19:1)+HCOO	Cer(d32:1)+HCOO	Cer	(d13:0_19:1)	(d13:0)	(19:1)			C33 H64 O5 N1	554.479	8.5454	0.0213723	1.03115	0.841738	0.0741594	0.552912	0.52169	0.569458	0.404436	0.607795	0.284812	0.581398	0.559725	0.606651	0.540823	0.553911	0.530818	ug/g
NEG246		Cer(d13:0_21:0)+HCOO	Cer(d34:0)+HCOO	Cer	(d13:0_21:0)	(d13:0)	(21:0)			C35 H70 O5 N1	584.526	10.183	0.00200581	1.08268	0.410092	0.282922	7.13282	6.31453	6.19028	6.62492	8.31627	5.44443	6.7026	8.12252	6.95643	6.5069	6.48463	6.5075	ug/g
NEG248		Cer(d34:1)+HCOO	Cer(d34:1)+HCOO	Cer	(d18:1_16:0)	(d18:1)	(16:0)			C35 H68 O5 N1	582.51	9.75445	0.0170767	1.04127	0.609172	1.11651	72.146	58.3313	56.9872	57.9544	65.1043	56.9369	57.5074	73.7046	66.1811	58.3096	60.0516	58.3099	ug/g
NEG249		Cer(d18:1_16:0+O)-H	Cer(d34:1+O)-H	Cer	(d18:1_16:0+O)	(d18:1)	(16:0+O)			C34 H66 O4 N1	552.5	9.26308	0.0243491	0.645809	0.00545178	0.224966	0.311838	0.438388	0.409042	0.412629	0.277758	0.227355	0.214313	0.330445	0.219061	0.279562	0.292682	0.290357	ug/g
NEG250		Cer(d18:1_16:1)+HCOO	Cer(d34:2)+HCOO	Cer	(d18:1_16:1)	(d18:1)	(16:1)			C35 H66 O5 N1	580.495	8.71088	0.0269302	1.06143	0.601215	0.148561	2.3971	1.83399	2.15622	2.07872	2.63632	1.57031	2.52773	2.36818	2.13015	2.00183	2.08771	1.98652	ug/g
NEG251		Cer(d20:0_15:1)+HCOO	Cer(d35:1)+HCOO	Cer	(d20:0_15:1)	(d20:0)	(15:1)			C36 H70 O5 N1	596.526	10.367	0.0279809	1.10598	0.591136	0.163874	1.4451	1.17006	1.17054	0.894362	1.04036	1.74613	0.88908	1.67065	1.12387	1.14601	1.20242	1.14591	ug/g
NEG252		Cer(d36:0)+HCOO	Cer(d36:0)+HCOO	Cer	(d36:0)	(d36:0)				C37 H74 O5 N1	612.557	11.3683	0.0401342	0.955107	0.900204	0.427553	6.30313	1.81225	2.54801	2.7979	5.13419	2.03114	3.40688	4.05583	1.44317	2.89694	2.87331	3.08939	ug/g
NEG253		Cer(d36:1)+HCOO	Cer(d36:1)+HCOO	Cer	(d36:1)	(d36:1)				C37 H72 O5 N1	610.542	10.943	0.0456775	1.06325	0.772897	1.28801	125.326	75.0176	71.5965	85.4267	83.4317	140.323	64.0517	110.001	77.1555	86.7398	93.801	86.7636	ug/g
NEG254		Cer(d38:1)-H	Cer(d38:1)-H	Cer	(d38:1)	(d38:1)				C38 H74 O3 N1	592.567	12.0991	0.00934115	0.953496	0.81449	0.0875615	0.562349	0.450027	0.448503	0.898725	0.523872	0.559744	0.467649	0.775031	0.486044	0.511882	0.520196	0.511856	ug/g
NEG255		Cer(d39:1)+HCOO	Cer(d39:1)+HCOO	Cer	(d39:1)	(d39:1)				C40 H78 O5 N1	652.589	12.647	0.023988	0.926227	0.288009	0.42478	4.76748	5.11917	5.38731	5.95182	4.86297	4.58478	4.40971	5.74209	4.9753	4.60497	4.79584	4.59907	ug/g
NEG256		Cer(d40:1)-H	Cer(d40:1)-H	Cer	(d40:1)	(d40:1)				C40 H78 O3 N1	620.599	13.1691	0.013987	0.960604	0.81917	0.137	1.05945	1.02019	0.921632	1.8222	1.113	1.14191	0.972925	1.42205	1.14191	0.994284	1.01851	0.994169	ug/g
NEG257		Cer(d40:1)+HCOO	Cer(d40:1)+HCOO	Cer	(d40:1)	(d40:1)				C41 H80 O5 N1	666.604	16.575	0.847339	0.785234	0.509107	2.26915	147.043	92.0995	79.1393	194.838	144.678	1.18075	84.4787	161.239	112.073	79.2684	1.15063	79.5277	ug/g
NEG258		Cer(d40:1+O)-H	Cer(d40:1+O)-H	Cer	(d40:1+O)	(d40:1+O)				C40 H78 O4 N1	636.594	12.71	0.0127591	0.724429	0.294199	0.242683	0.850536	0.71813	0.689814	1.83781	0.617352	0.875464	0.609372	0.742254	0.864893	0.791335	0.805813	0.786283	ug/g
NEG259		Cer(d21:1_19:1)+HCOO	Cer(d40:2)+HCOO	Cer	(d21:1_19:1)	(d21:1)	(19:1)			C41 H78 O5 N1	664.589	12.136	0.0147157	0.978057	0.872905	0.32854	6.53283	6.52832	6.57894	10.8039	7.85784	7.45507	6.45359	8.37969	7.07379	7.07136	7.2135	7.00984	ug/g
NEG260		Cer(d40:2+O)+HCOO	Cer(d40:2+O)+HCOO	Cer	(d40:2+O)	(d40:2+O)				C41 H78 O6 N1	680.583	11.591	0.0136293	0.725325	0.0347843	0.164817	0.257903	0.284588	0.27983	0.374431	0.1909	0.257898	0.162542	0.211061	0.26264	0.211516	0.206586	0.211566	ug/g
NEG261		Cer(d41:0+O)-H	Cer(d41:0+O)-H	Cer	(d41:0+O)	(d41:0+O)				C41 H82 O4 N1	652.625	14.414	0.0247791	1.18622	0.0751127	0.0469081	0.11448	0.110084	0.0927474	0.0918905	0.132772	0.1159	0.100066	0.120204	0.137812	0.089832	0.0860786	0.0899297	ug/g
NEG262		Cer(d18:1_23:0)+HCOO	Cer(d41:1)+HCOO	Cer	(d18:1_23:0)	(d18:1)	(23:0)			C42 H82 O5 N1	680.62	13.6799	0.0307874	0.835884	0.355021	1.71616	52.6925	57.7904	58.3516	101.818	56.4949	48.5626	47.0351	71.3476	59.3521	56.9486	60.0375	56.9431	ug/g
NEG263		Cer(d41:1+O)+HCOO	Cer(d41:1+O)+HCOO	Cer	(d41:1+O)	(d41:1+O)				C42 H82 O6 N1	696.615	13.223	0.0224255	0.823903	0.239923	0.605963	6.30948	6.32926	6.11378	10.1229	5.61245	6.41259	4.36302	6.86299	6.48715	5.56665	5.75054	5.81296	ug/g
NEG264		Cer(d41:2)+HCOO	Cer(d41:2)+HCOO	Cer	(d41:2)	(d41:2)				C42 H80 O5 N1	678.604	12.8036	0.0211578	1.32691	0.00780186	0.698147	9.32992	9.75123	10.5553	7.73941	13.6478	10.6864	13.0846	11.424	13.1502	9.58574	9.99655	9.84235	ug/g
NEG265		Cer(d41:3+2O)-H	Cer(d41:3+2O)-H	Cer	(d41:3+2O)	(d41:3+2O)				C41 H76 O5 N1	662.573	11.122	0.027589	1.06621	0.36173	0.124399	1.4236	1.3564	1.58417	1.28492	1.6569	1.32092	1.49081	1.66326	1.39701	1.36424	1.30017	1.36444	ug/g
NEG266		Cer(d42:1)+HCOO	Cer(d42:1)+HCOO	Cer	(d42:1)	(d42:1)				C43 H84 O5 N1	694.635	13.4695	0.0222137	1.03994	0.579625	0.263806	5.97618	5.74545	6.8399	5.1528	6.1235	5.71787	6.77012	5.58643	6.62889	5.35534	5.1541	5.35984	ug/g
NEG267		Cer(d24:0_18:1)+HCOO	Cer(d42:1)+HCOO	Cer	(d24:0_18:1)	(d24:0)	(18:1)			C43 H84 O5 N1	694.635	14.169	0.00736467	0.923314	0.506301	1.44788	71.2443	67.2588	65.2993	102.229	70.8852	66.7984	61.2088	76.0332	78.2778	67.4413	68.3007	67.4323	ug/g
NEG268		Cer(d22:1_20:0+O)+HCOO	Cer(d42:1+O)+HCOO	Cer	(d22:1_20:0+O)	(d22:1)	(20:0+O)			C43 H84 O6 N1	710.63	12.5466	0.0130653	0.983701	0.845717	0.302429	3.97225	4.35595	4.64432	4.54228	4.07644	4.0076	3.56448	5.23934	4.64879	3.93949	4.02933	3.93952	ug/g
NEG269		Cer(d42:1+O)+HCOO	Cer(d42:1+O)+HCOO	Cer	(d42:1+O)	(d42:1+O)				C43 H84 O6 N1	710.63	13.7228	0.0303122	0.801354	0.209693	0.729118	7.58156	8.16428	7.73636	13.4057	6.74723	7.32853	6.15561	8.46637	8.25258	7.63888	7.96679	7.5146	ug/g
NEG272		Cer(d42:2)+HCOO	Cer(d42:2)+HCOO	Cer	(d42:2)	(d42:2)				C43 H82 O5 N1	692.62	13.1091	0.0145325	1.0008	0.990869	1.56846	122.215	117.942	125.609	126.627	120.224	114.421	107.962	149.87	123.508	112.324	115.202	112.376	ug/g
NEG273		Cer(d42:2)+HCOO	Cer(d42:2)+HCOO	Cer	(d42:2)	(d42:2)				C43 H82 O5 N1	692.62	13.7898	0.250272	1.45876	0.397047	0.179789	0.61824	0.357755	0.294066	0.446777	0.297691	0.101266	1.0493	0.957381	0.724924	0.367023	0.221198	0.338735	ug/g
NEG274		Cer(d18:2_24:0)+HCOO	Cer(d42:2)+HCOO	Cer	(d18:2_24:0)	(d18:2)	(24:0)			C43 H82 O5 N1	692.62	16.589	0.156523	1.7966	0.596637	0.152657	0.221055	0.345273	0.230823	0.197734	0.176034	1.70266	0.102614	0.140918	0.112046	0.26567	0.363496	0.334897	ug/g
NEG275		Cer(d20:2_22:0+O)+HCOO	Cer(d42:2+O)+HCOO	Cer	(d20:2_22:0+O)	(d20:2)	(22:0+O)			C43 H82 O6 N1	708.615	11.718	0.00829012	0.708683	0.093594	0.213516	0.616807	0.598224	0.59728	0.273263	0.312479	0.434113	0.407573	0.30702	0.386329	0.340671	0.335815	0.340696	ug/g
NEG276		Cer(d18:2_24:0+O)+HCOO	Cer(d42:2+O)+HCOO	Cer	(d18:2_24:0+O)	(d18:2)	(24:0+O)			C43 H82 O6 N1	708.615	12.8333	0.0207571	1.1587	0.13001	0.181961	2.466	2.34646	2.42571	1.92113	2.90089	2.39325	2.25637	2.59375	3.12183	2.17363	2.23376	2.14492	ug/g
NEG277		Cer(d42:3)+HCOO	Cer(d42:3)+HCOO	Cer	(d42:3)	(d42:3)				C43 H80 O5 N1	690.604	12.1849	0.00781341	1.17109	0.116644	0.797474	26.4718	25.1836	26.2412	19.1882	29.138	23.9517	27.1962	33.5547	28.2785	24.8494	25.1862	24.8473	ug/g
NEG278		Cer(d43:0+O)+HCOO	Cer(d43:0+O)+HCOO	Cer	(d43:0+O)	(d43:0+O)				C44 H88 O6 N1	726.662	14.124	0.00682637	0.825505	0.29623	0.121947	0.266456	0.2662	0.17275	0.243378	0.279955	0.175785	0.117832	0.228921	0.176539	0.19261	0.194115	0.191493	ug/g
NEG279		Cer(d43:1+O)+HCOO	Cer(d43:1+O)+HCOO	Cer	(d43:1+O)	(d43:1+O)				C44 H86 O6 N1	724.646	14.205	0.0253329	0.711657	0.0515329	0.176515	0.311347	0.411275	0.278727	0.473947	0.223939	0.306456	0.217009	0.309471	0.255506	0.299724	0.312573	0.298816	ug/g
NEG280		Cer(d43:2)+HCOO	Cer(d43:2)+HCOO	Cer	(d43:2)	(d43:2)				C44 H84 O5 N1	706.635	13.815	0.0601032	1.08422	0.361259	0.0798705	0.484775	0.580328	0.611319	0.433892	0.570866	0.519783	0.654044	0.588711	0.526666	0.495531	0.549236	0.496013	ug/g
NEG281		Cer(d21:2_22:0+O)+HCOO	Cer(d43:2+O)+HCOO	Cer	(d21:2_22:0+O)	(d21:2)	(22:0+O)			C44 H84 O6 N1	722.63	13.143	0.0718958	0.778976	0.0264133	0.161935	0.355277	0.318921	0.305842	0.332207	0.250028	0.28553	0.176695	0.297711	0.267797	0.286596	0.252098	0.286063	ug/g
NEG282		Cer(d43:3)+HCOO	Cer(d43:3)+HCOO	Cer	(d43:3)	(d43:3)				C44 H82 O5 N1	704.62	12.712	0.0452049	1.35214	0.0198386	0.124414	0.219735	0.217566	0.26538	0.16921	0.256499	0.312666	0.297617	0.345775	0.261084	0.212287	0.221404	0.232331	ug/g
NEG283		Cer(d19:0_25:0+O)+HCOO	Cer(d44:0+O)+HCOO	Cer	(d19:0_25:0+O)	(d19:0)	(25:0+O)			C45 H90 O6 N1	740.677	14.5692	0.03879	0.792945	0.273532	0.117671	0.241936	0.341419	0.170596	0.208957	0.263735	0.174028	0.152386	0.227315	0.136953	0.195937	0.183067	0.195951	ug/g
NEG285		Cer(d44:1+O)+HCOO	Cer(d44:1+O)+HCOO	Cer	(d44:1+O)	(d44:1+O)				C45 H88 O6 N1	738.662	14.6495	0.0211344	0.612065	0.0306307	0.133246	0.121717	0.219724	0.126183	0.142458	0.104297	0.09153	0.0703056	0.115446	0.0851848	0.101124	0.10549	0.103408	ug/g
NEG286		Cer(d44:2)+HCOO	Cer(d44:2)+HCOO	Cer	(d44:2)	(d44:2)				C45 H86 O5 N1	720.651	14.0863	0.00634386	0.983653	0.858144	0.14085	0.813645	0.649803	0.667978	0.642036	0.636018	0.637643	0.599168	0.847748	0.689577	0.655119	0.662371	0.655174	ug/g
NEG287		Cer(d44:3)+HCOO	Cer(d44:3)+HCOO	Cer	(d44:3)	(d44:3)				C45 H84 O5 N1	718.635	13.209	0.0280799	1.22434	0.342644	0.0851047	0.262038	0.163376	0.212731	0.103805	0.278238	0.161458	0.247907	0.273243	0.174651	0.178126	0.176041	0.1688	ug/g
NEG288		Cer(d20:0_26:2)+HCOO	Cer(d46:2)+HCOO	Cer	(d20:0_26:2)	(d20:0)	(26:2)			C47 H90 O5 N1	748.682	15.2816	0.0340894	1.05418	0.873598	0.124165	0.54402	0.538185	0.561753	0.00699885	0.431247	0.327859	0.501154	0.614189	0.301064	0.380669	0.358562	0.380531	ug/g
NEG289		Cer(d48:1+O)+HCOO	Cer(d48:1+O)+HCOO	Cer	(d48:1+O)	(d48:1+O)				C49 H96 O6 N1	794.724	15.2571	0.0470955	0.892324	0.394435	0.0687603	0.153988	0.183516	0.110731	0.155352	0.130213	0.152234	0.101738	0.162903	0.126155	0.131165	0.136818	0.124509	ug/g
NEG290		Cer(m40:1)+HCOO	Cer(m40:1)+HCOO	Cer	(m40:1)	(m40:1)				C41 H80 O4 N1	650.609	13.163	0.00594445	1.06187	0.410011	0.166216	1.85299	1.86614	1.72971	2.01178	1.91943	1.99352	1.61349	2.13813	2.23813	1.77037	1.78869	1.77042	ug/g
NEG291		Cer(m21:1_20:0+O)+HCOO	Cer(m41:1+O)+HCOO	Cer	(m21:1_20:0+O)	(m21:1)	(20:0+O)			C42 H82 O5 N1	680.62	14.288	0.17635	1.00579	0.977048	0.0837806	0.472184	0.927105	0.358071	0.644466	0.520362	0.618254	0.734997	0.598119	0.547926	0.38388	0.341613	0.479887	ug/g
NEG292		Cer(m42:0+O)+HCOO	Cer(m42:0+O)+HCOO	Cer	(m42:0+O)	(m42:0+O)				C43 H86 O5 N1	696.651	14.4983	0.00115382	0.890465	0.187317	0.428892	3.35218	3.48367	3.25371	3.81012	3.85752	2.77701	2.65692	3.04311	3.1369	3.01327	3.01898	3.01269	ug/g
NEG293		Cer(m42:1+O)+HCOO	Cer(m42:1+O)+HCOO	Cer	(m42:1+O)	(m42:1+O)				C43 H84 O5 N1	694.635	13.664	0.0273372	0.551076	0.498793	0.614682	6.52509	0.553366	0.652101	6.71153	7.93053	0.52199	0.426408	0.581837	0.487598	0.557796	0.584603	0.557743	ug/g
NEG294		Cer(m42:1+O)+HCOO	Cer(m42:1+O)+HCOO	Cer	(m42:1+O)	(m42:1+O)				C43 H84 O5 N1	694.635	14.55	0.16548	1.98225	0.0157961	0.434352	1.21717	0.989771	0.480141	0.76349	1.86003	1.07691	2.31871	1.73225	1.56196	0.684498	0.499762	0.549287	ug/g
NEG295		Cer(m42:2)+HCOO	Cer(m42:2)+HCOO	Cer	(m42:2)	(m42:2)				C43 H82 O4 N1	676.625	13.101	0.0482927	1.15891	0.440143	0.22024	2.35863	2.72443	2.61802	0.781407	2.17959	2.2943	2.65895	2.54134	2.61389	1.87611	1.98335	1.80209	ug/g
NEG296		Cer(m43:0+O)+HCOO	Cer(m43:0+O)+HCOO	Cer	(m43:0+O)	(m43:0+O)				C44 H88 O5 N1	710.667	14.925	0.00880496	0.969804	0.798953	0.0743594	0.241863	0.223489	0.154083	0.16341	0.217519	0.165323	0.197364	0.201721	0.167079	0.194819	0.191902	0.194896	ug/g
NEG297		Cer(m43:1+O)+HCOO	Cer(m43:1+O)+HCOO	Cer	(m43:1+O)	(m43:1+O)				C44 H86 O5 N1	708.651	13.938	0.0804745	1.18061	0.246974	0.0513109	0.129459	0.0800324	0.0849286	0.113086	0.108432	0.150332	0.0968001	0.118368	0.127451	0.0907161	0.0787078	0.0908868	ug/g
NEG298		Cer(m44:1+O)+HCOO	Cer(m44:1+O)+HCOO	Cer	(m44:1+O)	(m44:1+O)				C45 H88 O5 N1	722.667	15.326	0.0220869	1.25308	0.453996	0.0987498	0.269025	0.265193	0.248088	0.0220712	0.243986	0.220651	0.302976	0.339518	0.152807	0.199632	0.208214	0.201651	ug/g
NEG299		Cer(m46:1)+HCOO	Cer(m46:1)+HCOO	Cer	(m46:1)	(m46:1)				C47 H92 O4 N1	734.703	15.536	0.0737979	0.89968	0.7051	0.0371444	0.0361663	0.0530279	0.0357542	0.0183649	0.0141244	0.0264651	0.0305753	0.0440953	0.0459101	0.0330492	0.0321183	0.0368552	ug/g
NEG300		Cer(m22:1_24:0+O)+HCOO	Cer(m46:1+O)+HCOO	Cer	(m22:1_24:0+O)	(m22:1)	(24:0+O)			C47 H92 O5 N1	750.698	15.8816	0.0489946	1.19292	0.606646	0.0811379	0.186611	0.139756	0.14267	1.88507e-07	0.131826	0.100247	0.16192	0.203927	0.101486	0.119031	0.125543	0.113862	ug/g
NEG301		Cer(t18:1_16:0)-H	Cer(t34:1)-H	Cer	(t18:1_16:0)	(t18:1)	(16:0)			C34 H66 O4 N1	552.5	9.25241	0.0244025	0.645726	0.00548591	0.224927	0.311597	0.438351	0.408643	0.412969	0.277702	0.227389	0.214172	0.330382	0.21885	0.27935	0.292498	0.290149	ug/g
NEG303		Cer(t36:1)+HCOO	Cer(t36:1)+HCOO	Cer	(t36:1)	(t36:1)				C37 H72 O6 N1	626.537	10.45	0.00574694	0.75004	0.143516	0.259034	0.825402	0.745425	0.755391	1.38308	0.709318	0.638006	0.591261	0.738154	0.800914	0.678988	0.681636	0.673963	ug/g
NEG304		Cer(t37:1+O)-H	Cer(t37:1+O)-H	Cer	(t37:1+O)	(t37:1+O)				C37 H72 O5 N1	610.542	10.347	0.166592	1.19542	0.817373	0.136439	0.550459	0.478255	0.0746942	0.175966	0.112928	0.366891	0.0730172	1.20521	0.153682	0.155372	0.11435	0.155033	ug/g
NEG305		Cer(t37:2)-H	Cer(t37:2)-H	Cer	(t37:2)	(t37:2)				C37 H70 O4 N1	592.531	9.118	0.0113934	1.02301	0.721491	0.247071	5.41899	5.09341	5.00698	5.48948	5.55647	4.53751	6.01766	4.96903	5.78472	5.0466	4.94018	4.95916	ug/g
NEG306		Cer(t38:0+O)-H	Cer(t38:0+O)-H	Cer	(t38:0+O)	(t38:0+O)				C38 H76 O5 N1	626.573	11.932	0.0309987	0.955106	0.816873	0.153633	0.836494	0.603478	0.589574	0.422113	0.775568	0.530323	0.608718	0.685638	0.326745	0.575556	0.611196	0.586029	ug/g
NEG307		Cer(t39:1+O)-H	Cer(t39:1+O)-H	Cer	(t39:1+O)	(t39:1+O)				C39 H76 O5 N1	638.573	12.093	0.000831599	0.902199	0.647413	0.796782	33.5196	27.8718	26.7143	59.9922	34.8555	34.3079	25.5517	42.6399	29.6621	31.5611	31.5149	31.5595	ug/g
NEG308		Cer(t40:2)+HCOO	Cer(t40:2)+HCOO	Cer	(t40:2)	(t40:2)				C41 H78 O6 N1	680.583	11.775	0.0392514	1.0994	0.47725	0.0504876	0.951079	1.10451	1.0847	0.784769	1.32197	1.2405	0.857591	0.835199	1.13876	0.896171	0.836918	0.896857	ug/g
NEG309		Cer(t41:2)+HCOO	Cer(t41:2)+HCOO	Cer	(t41:2)	(t41:2)				C42 H80 O6 N1	694.599	12.316	0.0166405	1.18138	0.210091	0.0881004	0.619057	0.725095	0.67296	0.409533	0.804839	0.661002	0.605735	0.668721	0.843196	0.629284	0.6115	0.62965	ug/g
NEG310		Cer(t42:0)-H	Cer(t42:0)-H	Cer	(t42:0)	(t42:0)				C42 H84 O4 N1	666.641	14.523	0.0213115	1.04164	0.758614	0.159859	1.64424	1.86656	1.66146	1.73214	1.54834	1.75598	1.3207	1.89209	2.47273	1.45862	1.49751	1.43581	ug/g
NEG311		Cer(t18:0_24:0+O)+HCOO	Cer(t42:0+O)+HCOO	Cer	(t18:0_24:0+O)	(t18:0)	(24:0+O)			C43 H86 O7 N1	728.641	13.2583	0.0295472	0.954779	0.76757	0.104143	0.527505	0.668447	0.424749	0.507967	0.472504	0.538566	0.366834	0.70744	0.455166	0.616961	0.653216	0.627225	ug/g
NEG313		Cer(t18:1_24:0+O)+HCOO	Cer(t42:1+O)+HCOO	Cer	(t18:1_24:0+O)	(t18:1)	(24:0+O)			C43 H84 O7 N1	726.625	12.1338	0.0758351	1.04237	0.8199	0.0968789	0.969157	1.22428	0.951725	0.75684	1.09721	1.00799	0.603949	1.44248	0.932547	0.886003	0.775773	0.888839	ug/g
NEG314		Cer(t42:2)+HCOO	Cer(t42:2)+HCOO	Cer	(t42:2)	(t42:2)				C43 H82 O6 N1	708.615	11.4381	0.0275695	1.00383	0.986525	0.161967	1.24232	1.14677	1.29659	0.376223	1.0962	0.79163	0.768537	1.29672	1.14377	0.889475	0.841855	0.863416	ug/g
NEG315		Cer(t18:1_24:1)+HCOO	Cer(t42:2)+HCOO	Cer	(t18:1_24:1)	(t18:1)	(24:1)			C43 H82 O6 N1	708.615	12.6466	0.0132016	0.952548	0.566305	0.562107	12.0521	13.6183	14.2802	11.9575	12.2489	12.026	9.70347	13.5436	14.2843	11.2712	11.5308	11.2711	ug/g
NEG316		Cer(t16:0_26:3)+HCOO	Cer(t42:3)+HCOO	Cer	(t16:0_26:3)	(t16:0)	(26:3)			C43 H80 O6 N1	706.599	11.7252	0.0228259	1.40489	0.0405111	0.396145	2.59698	3.23869	3.08688	1.71841	4.25	3.08884	3.41171	3.4364	4.49977	3.08734	3.12366	2.98842	ug/g
NEG317		Cer(t43:1)-H	Cer(t43:1)-H	Cer	(t43:1)	(t43:1)				C43 H84 O4 N1	678.641	13.999	0.108633	0.974617	0.891478	0.237318	3.11791	3.46505	4.56899	2.28964	2.51074	4.47127	2.36269	3.43086	3.59994	2.79563	3.35604	2.79428	ug/g
NEG318		Cer(t44:0+O)+HCOO	Cer(t44:0+O)+HCOO	Cer	(t44:0+O)	(t44:0+O)				C45 H90 O7 N1	756.672	14.2108	0.0555153	0.8283	0.389937	0.0938492	0.213995	0.3311	0.135984	0.171211	0.186568	0.165614	0.135792	0.211879	0.182588	0.218129	0.239822	0.218172	ug/g
NEG319		Cer(t44:1)+HCOO	Cer(t44:1)+HCOO	Cer	(t44:1)	(t44:1)				C45 H88 O6 N1	738.662	14.638	0.0158955	0.663361	0.071875	0.11851	0.121792	0.220701	0.121719	0.130636	0.107664	0.0906023	0.0753572	0.129636	0.0899891	0.10404	0.106926	0.10403	ug/g
NEG320		Cer(t18:1_26:0+O)+HCOO	Cer(t44:1+O)+HCOO	Cer	(t18:1_26:0+O)	(t18:1)	(26:0+O)			C45 H88 O7 N1	754.657	13.1271	0.0214228	0.887562	0.630667	0.085651	0.259961	0.457975	0.227238	0.230261	0.298456	0.218665	0.181788	0.396748	0.208431	0.263969	0.269423	0.258121	ug/g
NEG321		Cer(t45:0)+HCOO	Cer(t45:0)+HCOO	Cer	(t45:0)	(t45:0)				C46 H92 O6 N1	754.693	14.971	0.0208991	0.745142	0.274269	0.0740475	0.0747226	0.13345	0.0647367	0.0765004	0.0876272	0.0490037	0.0416059	0.0970897	0.0501234	0.065588	0.0677725	0.0652101	ug/g
NEG322		Cer(t45:0+O)+HCOO	Cer(t45:0+O)+HCOO	Cer	(t45:0+O)	(t45:0+O)				C46 H92 O7 N1	770.688	14.649	0.051745	0.727745	0.275614	0.0670734	0.0650516	0.112747	0.0473566	0.0641752	0.0614476	0.0456302	0.0298673	0.086282	0.0399715	0.0588348	0.0642878	0.058867	ug/g
NEG323		Cer(t45:1+O)+HCOO	Cer(t45:1+O)+HCOO	Cer	(t45:1+O)	(t45:1+O)				C46 H90 O7 N1	768.672	13.602	0.078663	0.873509	0.560156	0.056125	0.101952	0.168342	0.0940508	0.1173	0.124597	0.08958	0.0699787	0.165335	0.0764105	0.0894479	0.0777853	0.0894365	ug/g
NEG324		Cer(t46:0)+HCOO	Cer(t46:0)+HCOO	Cer	(t46:0)	(t46:0)				C47 H94 O6 N1	768.709	15.306	0.00363912	0.666405	0.0817318	0.119606	0.130207	0.166011	0.0921254	0.111554	0.127232	0.062082	0.0534579	0.0987647	0.0748811	0.105638	0.106306	0.10564	ug/g
NEG325		Cer(t46:0+O)+HCOO	Cer(t46:0+O)+HCOO	Cer	(t46:0+O)	(t46:0+O)				C47 H94 O7 N1	784.704	15.0406	0.0397277	0.730821	0.203175	0.0928523	0.102312	0.190402	0.110987	0.118372	0.11826	0.0936118	0.0532909	0.139903	0.071862	0.0893487	0.0967237	0.0927215	ug/g
NEG326		Cer(t46:1+O)+HCOO	Cer(t46:1+O)+HCOO	Cer	(t46:1+O)	(t46:1+O)				C47 H92 O7 N1	782.688	14.064	0.0069986	0.843835	0.496025	0.0636122	0.099227	0.207269	0.114486	0.121093	0.137678	0.0992683	0.0681543	0.170572	0.0961042	0.107673	0.106371	0.107669	ug/g
POS100		Cer(d16:0_18:0+O)+H	Cer(d34:0+O)+H	Cer	(d16:0_18:0+O)	(d16:0)	(18:0+O)			C34 H70 O4 N1	556.53	6.82806	0.00915043	1.07544	0.608529	0.00669334	0.145559	0.165663	0.135402	0.141358	0.217558	0.173021	0.131134	0.118102	0.150613	0.149452	0.148446	0.146767	ug/g
POS101		Cer(d34:1)+H	Cer(d34:1)+H	Cer	(d34:1)	(d34:1)				C34 H68 O3 N1	538.519	7.61883	0.0369155	1.11362	0.700234	0.0159207	0.0303783	0.0221793	0.028656	0.0345451	0.0552025	0.016338	0.0377324	0.0320876	0.0197788	0.0590217	0.0548378	0.0573639	ug/g
POS105		Cer(d34:2)+H	Cer(d34:2)+H	Cer	(d34:2)	(d34:2)				C34 H66 O3 N1	536.504	6.54772	0.00947939	1.17588	0.528474	0.0209562	0.0288085	0.0247332	0.0381065	0.0439411	0.0628318	0.0219618	0.0362882	0.048244	0.0299705	0.0922194	0.0913614	0.0904875	ug/g
POS106		Cer(d18:1_16:1)+H	Cer(d34:2)+H	Cer	(d18:1_16:1)	(d18:1)	(16:1)			C34 H66 O3 N1	536.504	9.25134	0.0168821	0.94703	0.491469	0.0461662	0.0987013	0.0912706	0.0817251	0.0779191	0.0902965	0.0943227	0.0703606	0.0804016	0.0784899	0.0771008	0.0752291	0.0777141	ug/g
POS107		Cer(d35:0+O)+H	Cer(d35:0+O)+H	Cer	(d35:0+O)	(d35:0+O)				C35 H72 O4 N1	570.546	8.045	0.001281	0.975946	0.778701	0.146156	1.38275	1.91291	1.73705	1.39626	1.67082	1.70536	1.37598	1.54133	1.5494	1.55495	1.55893	1.55665	ug/g
POS111		Cer(d36:4)+H	Cer(d36:4)+H	Cer	(d36:4)	(d36:4)				C36 H66 O3 N1	560.504	6.3363	0.0216816	0.862795	0.820127	0.0105157	0.00149716	0.00113635	0.00255421	0.0100789	0.00689054	0.000499702	0.00338365	0.00384768	0.00184341	0.0171849	0.016665	0.0164841	ug/g
POS113		Cer(d20:0_18:0)+H	Cer(d38:0)+H	Cer	(d20:0_18:0)	(d20:0)	(18:0)			C38 H78 O3 N1	596.598	11.5015	0.00581406	1.02848	0.76489	0.267456	11.3681	13.376	10.7733	9.76254	13.8351	12.3949	10.437	9.92923	11.6153	10.8662	10.9084	10.7843	ug/g
POS117		Cer(d40:0)+H	Cer(d40:0)+H	Cer	(d40:0)	(d40:0)				C40 H82 O3 N1	624.629	12.7726	0.00642893	1.03616	0.688486	0.173739	5.17909	6.13577	4.81371	4.84756	6.66629	5.2397	4.82492	5.07705	5.36036	4.8724	4.8802	4.82262	ug/g
POS118		Cer(d18:0_22:0)+H	Cer(d40:0)+H	Cer	(d18:0_22:0)	(d18:0)	(22:0)			C40 H82 O3 N1	624.629	13.5331	0.0578525	0.908041	0.516722	0.0795811	0.234887	0.252535	0.213688	0.292538	0.324019	0.230957	0.202061	0.202147	0.168657	0.233814	0.259075	0.235778	ug/g
POS119		Cer(d20:0_20:0+O)+H	Cer(d40:0+O)+H	Cer	(d20:0_20:0+O)	(d20:0)	(20:0+O)			C40 H82 O4 N1	640.624	10.3495	0.00999511	1.03184	0.841128	0.0406797	0.246821	0.270098	0.183178	0.186753	0.32303	0.221057	0.216611	0.177789	0.205376	0.197506	0.195807	0.193606	ug/g
POS120		Cer(d18:0_22:0+O)+H	Cer(d40:0+O)+H	Cer	(d18:0_22:0+O)	(d18:0)	(22:0+O)			C40 H82 O4 N1	640.624	12.3062	0.00947729	3.95512	0.0663957	0.14763	0.0986849	0.0135121	0.00968688	0.0182031	0.189464	0.174746	0.00789167	0.223301	0.0971722	0.0873836	0.0864419	0.0880912	ug/g
POS121		Cer(d40:1)+H	Cer(d40:1)+H	Cer	(d40:1)	(d40:1)				C40 H80 O3 N1	622.613	11.6763	0.0198982	0.891589	0.345241	0.142378	0.693464	0.969898	0.748116	0.675515	0.835812	0.751228	0.666684	0.534629	0.652059	0.712168	0.73945	0.717875	ug/g
POS123		Cer(d40:1+O)+H-H2O	Cer(d40:1+O)+H-H2O	Cer	(d40:1+O)	(d40:1+O)				C40 H78 O3 N1	620.598	12.0641	0.00711223	0.967668	0.481529	0.0772198	0.293802	0.327961	0.332892	0.341009	0.324082	0.339861	0.287155	0.31884	0.297278	0.324806	0.327135	0.322515	ug/g
POS127		Cer(d18:0_23:0)+H	Cer(d41:0)+H	Cer	(d18:0_23:0)	(d18:0)	(23:0)			C41 H84 O3 N1	638.645	14.022	0.00718376	0.876361	0.304381	0.0773895	0.138343	0.185445	0.161338	0.154486	0.188915	0.145353	0.122883	0.107229	0.136284	0.130735	0.129903	0.131778	ug/g
POS134		Cer(d18:1_23:1)+H	Cer(d41:2)+H	Cer	(d18:1_23:1)	(d18:1)	(23:1)			C41 H80 O3 N1	634.613	13.2304	0.0126722	0.739295	0.0528995	0.123841	0.162186	0.175995	0.164853	0.236584	0.132993	0.166276	0.0950586	0.133086	0.156081	0.143381	0.147054	0.145441	ug/g
POS135		Cer(d18:0_24:0)+H	Cer(d42:0)+H	Cer	(d18:0_24:0)	(d18:0)	(24:0)			C42 H86 O3 N1	652.66	14.499	0.0162217	1.00849	0.936219	0.0411583	0.19688	0.201576	0.164507	0.198932	0.255265	0.173289	0.174927	0.179018	0.177961	0.181149	0.177471	0.175454	ug/g
POS136		Cer(d22:0_20:0+O)+H	Cer(d42:0+O)+H	Cer	(d22:0_20:0+O)	(d22:0)	(20:0+O)			C42 H86 O4 N1	668.655	11.4972	0.00731848	0.973384	0.742248	0.0387656	0.110904	0.13433	0.117085	0.111743	0.138794	0.123363	0.10152	0.104778	0.108351	0.109255	0.108535	0.110133	ug/g
POS137		Cer(d18:0_24:0+O)+H	Cer(d42:0+O)+H	Cer	(d18:0_24:0+O)	(d18:0)	(24:0+O)			C42 H86 O4 N1	668.655	13.312	0.158154	1.42799	0.46693	0.0326406	0.0367602	0.0650923	0.0524371	0.00390266	0.0814843	0.0715882	0.00156424	0.0908567	0.0368776	0.041368	0.0428092	0.0315917	ug/g
POS139		Cer(d18:1_24:0)+H	Cer(d42:1)+H	Cer	(d18:1_24:0)	(d18:1)	(24:0)			C42 H84 O3 N1	650.645	14.0042	0.00659973	0.828278	0.0429382	0.149842	0.412448	0.468584	0.424665	0.448255	0.392513	0.446564	0.311295	0.32154	0.344039	0.377488	0.382142	0.381446	ug/g
POS142		Cer(d42:1+O)+H-H2O	Cer(d42:1+O)+H-H2O	Cer	(d42:1+O)	(d42:1+O)				C42 H82 O3 N1	648.629	13.11	0.00568037	0.968214	0.687658	0.325239	5.27912	6.1064	5.99775	5.49238	6.10588	5.70532	4.50569	6.38934	4.97941	5.08391	5.11826	5.06083	ug/g
POS147		Cer(d19:2_23:0+O)+H	Cer(d42:2+O)+H	Cer	(d19:2_23:0+O)	(d19:2)	(23:0+O)			C42 H82 O4 N1	664.624	11.443	0.0705493	0.759275	0.290061	0.057406	0.0497157	0.0645731	0.0853503	0.0239651	0.0467317	0.0430447	0.035394	0.049822	0.0372291	0.0431131	0.0488113	0.0434977	ug/g
POS148		Cer(d42:2+O)+H	Cer(d42:2+O)+H	Cer	(d42:2+O)	(d42:2+O)				C42 H82 O4 N1	664.624	12.6465	0.0473667	0.86273	0.179968	0.124384	0.309387	0.411345	0.302797	0.305842	0.272822	0.269481	0.239963	0.342069	0.309275	0.284292	0.309238	0.286179	ug/g
POS151		Cer(d18:1_24:2)+H	Cer(d42:3)+H	Cer	(d18:1_24:2)	(d18:1)	(24:2)			C42 H80 O3 N1	646.613	12.6428	0.0212273	0.915968	0.325276	0.102642	0.313127	0.365437	0.308077	0.277235	0.26851	0.297527	0.23548	0.314302	0.331268	0.275964	0.281355	0.269664	ug/g
POS152		Cer(d18:1_25:0)+H	Cer(d43:1)+H	Cer	(d18:1_25:0)	(d18:1)	(25:0)			C43 H86 O3 N1	664.66	14.4926	0.0499615	0.774838	0.045367	0.0918722	0.113345	0.150089	0.150113	0.129469	0.106339	0.137321	0.090175	0.102382	0.0897199	0.191069	0.209593	0.207423	ug/g
POS154		Cer(d18:1_25:1)+H	Cer(d43:2)+H	Cer	(d18:1_25:1)	(d18:1)	(25:1)			C43 H84 O3 N1	662.645	13.6029	0.0223262	0.958463	0.726974	0.0429586	0.100552	0.105089	0.0864074	0.0845297	0.103464	0.103253	0.066723	0.105987	0.0717439	0.0968451	0.0938145	0.092788	ug/g
POS155		Cer(d44:5)+H	Cer(d44:5)+H	Cer	(d44:5)	(d44:5)				C44 H80 O3 N1	670.613	13.312	0.0219764	1.08625	0.533135	0.0376177	0.0727926	0.0580871	0.0680452	0.0490371	0.0623166	0.0671217	0.0838446	0.0746892	0.0487123	0.0594756	0.0620178	0.0614834	ug/g
POS156		Cer(m32:0)+NH4	Cer(m32:0)+NH4	Cer	(m32:0)	(m32:0)				C32 H69 O2 N2	513.535	9.10535	0.0163706	0.998298	0.979616	0.209593	3.7202	3.78334	3.43221	3.14727	3.94466	3.83373	3.47671	3.17316	3.14556	3.14799	3.08141	3.18244	ug/g
POS157		Cer(m18:0_16:0)+H	Cer(m34:0)+H	Cer	(m18:0_16:0)	(m18:0)	(16:0)			C34 H70 O2 N1	524.54	10.8046	0.103892	1.36842	0.18102	0.0501964	0.0316915	0.0397852	0.04378	0.0506757	0.0576827	0.0700051	0.07609	0.0268302	0.0532241	0.047318	0.056526	0.0475746	ug/g
POS158		Cer(m19:1_15:1)+H	Cer(m34:2)+H	Cer	(m19:1_15:1)	(m19:1)	(15:1)			C34 H66 O2 N1	520.509	8.3977	0.116358	1.08095	0.634766	0.0251229	0.0886716	0.0496053	0.109486	0.0760199	0.0936821	0.0662708	0.084541	0.105702	0.0872964	0.085593	0.104567	0.0864089	ug/g
POS159		Cer(m19:0_16:1+O)+H	Cer(m35:1+O)+H	Cer	(m19:0_16:1+O)	(m19:0)	(16:1+O)			C35 H70 O3 N1	552.535	10.388	0.0120317	1.15386	0.404734	0.0348681	0.0720038	0.0579145	0.0595307	0.0369998	0.0652266	0.0826704	0.0457722	0.0760623	0.0568818	0.0593813	0.0601993	0.0587739	ug/g
POS160		Cer(m18:0_18:0)+H	Cer(m36:0)+H	Cer	(m18:0_18:0)	(m18:0)	(18:0)			C36 H74 O2 N1	552.571	11.9526	0.0108491	0.934386	0.65068	0.0492666	0.116155	0.104769	0.113541	0.175124	0.11349	0.155445	0.102948	0.107907	0.115401	0.11652	0.118785	0.118687	ug/g
POS161		Cer(m36:0+O)+H	Cer(m36:0+O)+H	Cer	(m36:0+O)	(m36:0+O)				C36 H74 O3 N1	568.566	10.172	0.0188676	1.04983	0.734502	0.148357	5.02705	6.26693	4.27401	3.79683	6.43941	5.00639	5.27041	3.70514	4.99098	4.7856	4.90291	4.72454	ug/g
POS162		Cer(m19:0_18:2)+H	Cer(m37:2)+H	Cer	(m19:0_18:2)	(m19:0)	(18:2)			C37 H72 O2 N1	562.556	11.5416	0.0102181	0.95955	0.831327	0.0226812	0.0399319	0.0429031	0.0479549	0.0300699	0.0359811	0.05828	0.0243806	0.0431226	0.0311769	0.0364015	0.0371151	0.0369654	ug/g
POS163		Cer(m38:0+O)+H	Cer(m38:0+O)+H	Cer	(m38:0+O)	(m38:0+O)				C38 H78 O3 N1	596.598	12.4846	0.197127	1.34722	0.498523	0.0926714	0.236349	0.0964936	0.143285	0.0916207	0.407599	0.0983999	0.15073	0.158056	0.141314	0.163649	0.227886	0.16539	ug/g
POS164		Cer(m38:1+O)+Na	Cer(m38:1+O)+Na	Cer	(m38:1+O)	(m38:1+O)				C38 H75 O3 N1 Na1	616.564	12.096	0.0514629	0.804267	0.0542816	0.156097	0.345175	0.364502	0.328199	0.479469	0.284462	0.325868	0.278677	0.327144	0.309288	0.315589	0.347193	0.343418	ug/g
POS165		Cer(m39:0+O)+H	Cer(m39:0+O)+H	Cer	(m39:0+O)	(m39:0+O)				C39 H80 O3 N1	610.613	12.153	0.00779348	1.01298	0.911197	0.0214306	0.061202	0.0790782	0.0564739	0.0499925	0.0748584	0.0670277	0.0588881	0.054417	0.0572452	0.0562377	0.0567984	0.0571099	ug/g
POS166		Cer(m18:0_22:0)+H	Cer(m40:0)+H	Cer	(m18:0_22:0)	(m18:0)	(22:0)			C40 H82 O2 N1	608.634	14.053	0.0163282	1.01888	0.893848	0.0783978	0.699453	0.831991	0.734606	0.721482	0.764969	1.07961	0.558018	0.675696	0.726607	0.649337	0.661967	0.640851	ug/g
POS167		Cer(m19:0_21:2)+H	Cer(m40:2)+H	Cer	(m19:0_21:2)	(m19:0)	(21:2)			C40 H78 O2 N1	604.603	13.171	0.0222652	0.974857	0.85364	0.166442	2.07823	2.09331	1.89423	3.08824	2.30796	2.57668	1.76469	2.55655	1.94894	2.02853	2.06831	1.97834	ug/g
POS168		Cer(m18:0_23:0)+H	Cer(m41:0)+H	Cer	(m18:0_23:0)	(m18:0)	(23:0)			C41 H84 O2 N1	622.65	14.5211	0.0088433	1.10159	0.490401	0.070986	0.592362	0.683307	0.574103	0.451788	0.638766	0.792074	0.429941	0.600941	0.707487	0.552314	0.542712	0.54864	ug/g
POS169		Cer(m17:0_24:0+O)+H	Cer(m41:0+O)+H	Cer	(m17:0_24:0+O)	(m17:0)	(24:0+O)			C41 H84 O3 N1	638.645	14.0218	0.0125751	0.879372	0.340685	0.0765266	0.139548	0.183151	0.161675	0.155404	0.195783	0.146459	0.123247	0.107948	0.129816	0.130911	0.128737	0.131955	ug/g
POS170		Cer(m18:1_23:0)+H	Cer(m41:1)+H	Cer	(m18:1_23:0)	(m18:1)	(23:0)			C41 H82 O2 N1	620.634	13.656	0.0267425	1.19638	0.171773	0.0778695	0.317665	0.424104	0.411904	0.267015	0.46117	0.475146	0.324689	0.404098	0.459509	0.341941	0.359287	0.344687	ug/g
POS171		Cer(m41:1+O)+H	Cer(m41:1+O)+H	Cer	(m41:1+O)	(m41:1+O)				C41 H82 O3 N1	636.629	13.674	0.00342389	0.84387	0.196266	0.44255	3.00967	3.33714	3.25133	4.53206	3.19783	2.82914	2.33922	3.64458	2.89429	3.24547	3.24791	3.26586	ug/g
POS172		Cer(m19:0_22:2)+H	Cer(m41:2)+H	Cer	(m19:0_22:2)	(m19:0)	(22:2)			C41 H80 O2 N1	618.618	13.6772	0.0135959	0.858286	0.226427	0.303826	1.50885	1.62627	1.6652	2.28917	1.6925	1.47808	1.18938	1.73838	1.50769	1.58959	1.56044	1.60248	ug/g
POS173		Cer(m41:2)+H-H2O	Cer(m41:2)+H-H2O	Cer	(m41:2)	(m41:2)				C41 H78 O1 N1	600.608	16.999	0.0692342	1.04783	0.827553	0.0246001	0.0861103	0.181507	0.0974969	0.100062	0.121499	0.0832783	0.102121	0.155061	0.147319	0.150157	0.169641	0.15152	ug/g
POS174		Cer(m19:1_22:2)+H	Cer(m41:3)+H	Cer	(m19:1_22:2)	(m19:1)	(22:2)			C41 H78 O2 N1	616.603	12.6241	0.235655	0.230193	0.011714	0.243191	0.325478	0.0629772	0.322405	0.260522	0.0918359	0.0528304	0.0413319	0.0453335	0.0481748	0.0897828	0.0902943	0.132574	ug/g
POS175		Cer(m18:0_24:0)+H	Cer(m42:0)+H	Cer	(m18:0_24:0)	(m18:0)	(24:0)			C42 H86 O2 N1	636.665	14.8045	0.0512988	2.52837	0.354053	0.116633	0.0630906	0.068019	0.0562397	0.0418104	0.0610264	0.0829182	0.455107	0.0676605	0.05754	0.0570714	0.0515758	0.0536496	ug/g
POS176		Cer(m18:0_24:1)+H	Cer(m42:1)+H	Cer	(m18:0_24:1)	(m18:0)	(24:1)			C42 H84 O2 N1	634.65	13.9965	0.00477993	1.0132	0.938244	0.0959573	0.877594	1.02371	0.993893	0.487045	0.851115	1.10788	0.634394	0.797808	0.892427	0.7205	0.720161	0.726303	ug/g
POS177		Cer(m18:1_24:0+O)+H	Cer(m42:1+O)+H	Cer	(m18:1_24:0+O)	(m18:1)	(24:0+O)			C42 H84 O3 N1	650.645	13.4692	0.0257453	0.917038	0.607624	0.109556	0.458455	0.400207	0.390464	0.27767	0.493951	0.402398	0.267479	0.301393	0.284942	0.311663	0.300141	0.296801	ug/g
POS178		Cer(m20:1_22:0+O)+H	Cer(m42:1+O)+H	Cer	(m20:1_22:0+O)	(m20:1)	(22:0+O)			C42 H84 O3 N1	650.645	14.162	0.00518701	0.928402	0.477933	0.2954	3.17109	3.12945	2.87718	4.12869	3.02225	3.3573	2.4619	3.5274	3.07328	3.24207	3.25242	3.21957	ug/g
POS179		Cer(m19:0_23:2)+H	Cer(m42:2)+H	Cer	(m19:0_23:2)	(m19:0)	(23:2)			C42 H82 O2 N1	632.634	14.1622	0.00565181	0.944796	0.557477	0.19476	1.7064	1.7253	1.50077	2.05986	1.68058	1.85457	1.25773	1.80686	1.65816	1.70449	1.71433	1.69507	ug/g
POS180		Cer(m19:0_23:3)+H	Cer(m42:3)+H	Cer	(m19:0_23:3)	(m19:0)	(23:3)			C42 H80 O2 N1	630.618	13.101	0.0186557	1.00044	0.996159	0.182105	2.62013	2.85854	2.9641	2.59322	3.01154	2.95952	2.19245	3.26767	2.36992	2.55382	2.60342	2.50811	ug/g
POS181		Cer(m19:0_24:2)+H	Cer(m43:2)+H	Cer	(m19:0_24:2)	(m19:0)	(24:2)			C43 H84 O2 N1	646.65	14.6126	0.00956145	0.959829	0.754236	0.0323219	0.0596184	0.076556	0.0615377	0.0785501	0.0751617	0.0743076	0.0407348	0.0692528	0.0719985	0.077551	0.0769608	0.07609	ug/g
POS182		Cer(t32:0)+H	Cer(t32:0)+H	Cer	(t32:0)	(t32:0)				C32 H66 O4 N1	528.499	5.89469	0.0133447	1.07861	0.534697	0.022752	0.0875913	0.121878	0.103885	0.0919657	0.126332	0.128804	0.0940664	0.0831322	0.114144	0.109576	0.107965	0.106698	ug/g
POS183		Cer(t32:0+2O)+NH4	Cer(t32:0+2O)+NH4	Cer	(t32:0+2O)	(t32:0+2O)				C32 H69 O6 N2	577.515	1.323	0.787884	0.805799	0.826476	0.0822017	0.0217862	0.038675	0.52088	0.0773555	0.0163679	0.0269684	0.055268	0.108061	0.456806	0.16135	0.0101137	0.164319	ug/g
POS184		Cer(t32:2+2O)+NH4	Cer(t32:2+2O)+NH4	Cer	(t32:2+2O)	(t32:2+2O)				C32 H65 O6 N2	573.484	6.774	0.0518408	0.916241	0.560597	0.049311	0.135121	0.133042	0.0928838	0.124475	0.120959	0.150487	0.0757205	0.113776	0.0951266	0.098814	0.0909055	0.0900427	ug/g
POS185		Cer(t34:0)+H	Cer(t34:0)+H	Cer	(t34:0)	(t34:0)				C34 H70 O4 N1	556.53	7.18231	0.00588846	0.985555	0.892287	0.076377	0.685145	0.887947	0.746471	0.682777	0.90029	0.815184	0.696689	0.562521	0.724031	0.76576	0.771794	0.762958	ug/g
POS186		Cer(t18:0_16:0)+H-H2O	Cer(t34:0)+H-H2O	Cer	(t18:0_16:0)	(t18:0)	(16:0)			C34 H68 O3 N1	538.519	10.9376	0.0396759	1.08611	0.781089	0.0259314	0.0487055	0.0284335	0.0464066	0.0440917	0.0833687	0.0306412	0.0457024	0.0452047	0.0226738	0.039094	0.0366281	0.0394086	ug/g
POS188		Cer(t35:4)+H	Cer(t35:4)+H	Cer	(t35:4)	(t35:4)				C35 H64 O4 N1	562.483	3.643	0.0257666	1.1341	0.437557	0.00862779	0.0145592	0.0198376	0.0155859	0.0130446	0.0225813	0.0220803	0.014771	0.0126631	0.017253	0.0189075	0.0182065	0.0180058	ug/g
POS189		Cer(t37:0+O)+Na	Cer(t37:0+O)+Na	Cer	(t37:0+O)	(t37:0+O)				C37 H75 O5 N1 Na1	636.554	2.79	0.206773	1.75441	0.150012	0.0425924	0.00526663	0.0137081	0.016076	0.0121569	0.00979764	0.0148345	0.0365604	0.0201947	0.0221395	0.00867275	0.00569712	0.00777495	ug/g
POS192		Cer(t37:1+O)+H	Cer(t37:1+O)+H	Cer	(t37:1+O)	(t37:1+O)				C37 H74 O5 N1	612.556	11.853	0.0367619	1.26878	0.304177	0.289752	2.75621	3.14631	2.77701	3.20798	4.3391	5.30257	2.82485	1.83831	4.54851	2.99557	3.05445	2.84327	ug/g
POS195		Cer(t38:1)+H-H2O	Cer(t38:1)+H-H2O	Cer	(t38:1)	(t38:1)				C38 H74 O3 N1	592.566	11.106	0.0527201	1.07207	0.555458	0.0341223	0.168502	0.240498	0.206474	0.247379	0.27648	0.215107	0.261785	0.222245	0.180679	0.214	0.229259	0.206899	ug/g
POS196		Cer(t40:0)+H	Cer(t40:0)+H	Cer	(t40:0)	(t40:0)				C40 H82 O4 N1	640.624	12.3187	0.00841035	4.40616	0.0540317	0.153185	0.0842446	0.0135022	0.00965214	0.018141	0.186818	0.174202	0.00711729	0.223109	0.100189	0.0870551	0.0862974	0.0877612	ug/g
POS197		Cer(t18:0_22:1)+H-H2O	Cer(t40:1)+H-H2O	Cer	(t18:0_22:1)	(t18:0)	(22:1)			C40 H78 O3 N1	620.598	12.7018	0.00777671	0.700698	0.252909	0.114763	0.166324	0.220131	0.123448	0.387086	0.151692	0.200389	0.111366	0.184267	0.137933	0.169711	0.169074	0.167188	ug/g
POS198		Cer(t18:0_23:1)+H-H2O	Cer(t41:1)+H-H2O	Cer	(t18:0_23:1)	(t18:0)	(23:1)			C41 H80 O3 N1	634.613	13.215	0.0100733	0.774961	0.0758563	0.11267	0.158899	0.169442	0.154673	0.224914	0.133798	0.160435	0.0968829	0.139226	0.155428	0.149784	0.152698	0.150485	ug/g
POS199		Cer(t18:0_24:0)+H	Cer(t42:0)+H	Cer	(t18:0_24:0)	(t18:0)	(24:0)			C42 H86 O4 N1	668.655	13.6293	0.0156554	0.835499	0.236419	0.0762426	0.0964081	0.119163	0.0944008	0.144327	0.120391	0.102315	0.0667662	0.0992389	0.0857465	0.105576	0.107656	0.108904	ug/g
POS83		Cer(d12:0_12:0)+H	Cer(d24:0)+H	Cer	(d12:0_12:0)	(d12:0)	(12:0)			C24 H50 O3 N1	400.379	2.13	0.0213923	1.06181	0.569403	0.0630053	0.630056	0.673336	0.498451	0.498205	0.709943	0.59946	0.580315	0.486405	0.676631	0.655794	0.633333	0.65872	ug/g
POS84		Cer(d26:0)+H	Cer(d26:0)+H	Cer	(d26:0)	(d26:0)				C26 H54 O3 N1	428.41	3.32908	0.00802524	1.02116	0.87849	0.0145365	0.0447113	0.0629572	0.050058	0.0463384	0.0622412	0.0628265	0.0488846	0.0351551	0.0513715	0.0566365	0.0573469	0.0564962	ug/g
POS85		Cer(d28:0)+H	Cer(d28:0)+H	Cer	(d28:0)	(d28:0)				C28 H58 O3 N1	456.441	4.76059	0.0202194	1.10917	0.259354	0.10195	1.29448	1.50249	1.18198	1.21901	1.64598	1.55674	1.3369	1.16479	1.50238	1.42505	1.38716	1.36995	ug/g
POS86		Cer(d30:0)+H	Cer(d30:0)+H	Cer	(d30:0)	(d30:0)				C30 H62 O3 N1	484.472	6.11671	0.0207236	1.04802	0.637203	0.0790969	1.36747	1.65159	1.33502	1.49094	1.8143	1.726	1.39525	1.1892	1.53241	1.51806	1.47501	1.4585	ug/g
POS89		Cer(d32:0)+H	Cer(d32:0)+H	Cer	(d32:0)	(d32:0)				C32 H66 O3 N1	512.504	7.43689	0.0176336	0.924644	0.352719	0.387901	7.4058	7.7406	7.1233	7.7986	7.61417	8.26278	6.86417	5.37861	6.63336	7.2161	7.03143	7.27353	ug/g
POS91		Cer(d14:0_18:0+O)+H	Cer(d32:0+O)+H	Cer	(d14:0_18:0+O)	(d14:0)	(18:0+O)			C32 H66 O4 N1	528.499	5.6727	0.00806142	1.11501	0.490894	0.00543363	0.0174808	0.0162976	0.022739	0.0146631	0.0276117	0.020507	0.0176896	0.0158176	0.0175833	0.0187482	0.0186919	0.0184645	ug/g
POS92		Cer(d32:1)+H	Cer(d32:1)+H	Cer	(d32:1)	(d32:1)				C32 H64 O3 N1	510.488	6.26245	0.0176807	1.15083	0.676532	0.0205309	0.0149773	0.0141596	0.0212203	0.0165231	0.038365	0.0112442	0.0151019	0.0190118	0.0124867	0.0320335	0.0312902	0.0309466	ug/g
POS93		Cer(d33:0)+H	Cer(d33:0)+H	Cer	(d33:0)	(d33:0)				C33 H68 O3 N1	526.519	8.14273	0.0416004	0.904841	0.452001	0.0268187	0.0285574	0.0360901	0.0279603	0.0262797	0.0325259	0.0270239	0.026239	0.0174784	0.0312008	0.0232817	0.0251644	0.0248893	ug/g
POS94		Cer(d17:1_16:0)+H	Cer(d33:1)+H	Cer	(d17:1_16:0)	(d17:1)	(16:0)			C33 H66 O3 N1	524.504	9.146	0.03505	1.06183	0.7676	0.0323948	0.0863959	0.0984843	0.0854007	0.0484391	0.111108	0.0510104	0.105994	0.0874855	0.0674327	0.0658857	0.0646465	0.069162	ug/g
POS96		Cer(d33:4+O)+H	Cer(d33:4+O)+H	Cer	(d33:4+O)	(d33:4+O)				C33 H60 O4 N1	534.452	2.63303	0.0175966	1.16723	0.20509	0.0276366	0.0563596	0.070937	0.0554185	0.0560871	0.0825831	0.0764868	0.0645001	0.0505786	0.0742731	0.0674531	0.0652348	0.0669959	ug/g
POS97		Cer(d18:0_16:0)+H	Cer(d34:0)+H	Cer	(d18:0_16:0)	(d18:0)	(16:0)			C34 H70 O3 N1	540.535	8.85942	0.00302774	1.05334	0.678073	0.102658	2.69481	3.05511	2.2862	2.22196	3.33397	2.84491	2.77395	1.88056	2.67322	2.6002	2.58451	2.59196	ug/g
NEG334	Y	CerG2GNAc1(d40:1)-2H	CerG2GNAc1(d40:1)-2H	CerG2GNAc1	(d40:1)	(d40:1)				C60 H110 O18 N2	573.388	2.104	0.0161577	0.843086	0.0467935	1.11805	27.1421	26.7064	23.3382	24.1481	18.5585	25.9476	19.978	20.483	21.8254	25.041	25.7444	25.7654	ug/g
NEG327		CerG2GNAc1(d30:0)-H	CerG2GNAc1(d30:0)-H	CerG2GNAc1	(d30:0)	(d30:0)				C50 H93 O18 N2	1009.64	11.3771	0.00329577	0.849879	0.296659	0.129091	0.374347	0.386609	0.307877	0.182709	0.260694	0.274236	0.243156	0.274908	0.276581	0.256735	0.258022	0.258338	ug/g
NEG328		CerG2GNAc1(d34:2)-H	CerG2GNAc1(d34:2)-H	CerG2GNAc1	(d34:2)	(d34:2)				C54 H97 O18 N2	1061.67	2.06948	0.0257068	0.834767	0.149306	0.452259	2.8625	3.76062	3.57927	4.89492	3.40703	3.03166	3.02388	2.93994	3.3509	3.85804	3.90256	4.05132	ug/g
NEG329		CerG2GNAc1(d34:4)+HCOO	CerG2GNAc1(d34:4)+HCOO	CerG2GNAc1	(d34:4)	(d34:4)				C55 H95 O20 N2	1103.65	2.023	0.0283374	1.10486	0.395767	0.0614631	0.239846	0.318535	0.270629	0.361933	0.362702	0.267807	0.35146	0.283996	0.378821	0.300315	0.310563	0.293598	ug/g
NEG330		CerG2GNAc1(d36:1)-H	CerG2GNAc1(d36:1)-H	CerG2GNAc1	(d36:1)	(d36:1)				C56 H103 O18 N2	1091.72	2.76124	0.0131935	0.64059	0.233399	0.518976	1.58286	2.49205	2.67185	6.17177	2.02445	1.99284	1.87001	2.2302	2.22685	2.68184	2.74254	2.74549	ug/g
NEG332		CerG2GNAc1(d36:3)-H	CerG2GNAc1(d36:3)-H	CerG2GNAc1	(d36:3)	(d36:3)				C56 H99 O18 N2	1087.69	2.10244	0.00774922	0.871977	0.201554	0.38385	2.92399	3.59632	3.43244	4.44294	3.65034	2.74294	3.23466	2.94164	3.12131	3.33845	3.35706	3.3899	ug/g
NEG333		CerG2GNAc1(d38:4)+HCOO	CerG2GNAc1(d38:4)+HCOO	CerG2GNAc1	(d38:4)	(d38:4)				C59 H103 O20 N2	1159.71	2.73465	0.0272389	0.818431	0.393575	0.147125	0.256205	0.394165	0.429717	0.733015	0.353276	0.337505	0.339726	0.429109	0.395256	0.419705	0.40331	0.42506	ug/g
POS202		CerG2GNAc1(d37:3+2O)+NH4	CerG2GNAc1(d37:3+2O)+NH4	CerG2GNAc1	(d37:3+2O)	(d37:3+2O)				C57 H106 O20 N3	1152.74	10.0598	0.00538495	1.23765	0.581843	0.0673976	0.515149	0.749867	1.1698	0.344713	1.43122	0.217508	0.958785	0.581439	1.11115	1.02435	1.0333	1.0232	ug/g
POS203		CerG2GNAc1(d39:2+2O)+NH4	CerG2GNAc1(d39:2+2O)+NH4	CerG2GNAc1	(d39:2+2O)	(d39:2+2O)				C59 H112 O20 N3	1182.78	11.8413	0.0267663	0.640329	0.374047	0.407426	0.657371	2.22076	2.55019	5.5832	2.67909	0.598767	2.98956	1.35882	1.1875	2.54654	2.66009	2.53517	ug/g
POS204		CerG2GNAc1(d39:3+2O)+NH4	CerG2GNAc1(d39:3+2O)+NH4	CerG2GNAc1	(d39:3+2O)	(d39:3+2O)				C59 H110 O20 N3	1180.77	11.0048	0.0324465	0.644854	0.337995	0.461834	2.43496	5.10971	2.53331	8.58786	2.56607	0.594663	5.16485	4.83946	1.88088	1.46304	1.55686	1.487	ug/g
POS205		CerG2GNAc1(d41:2+2O)+NH4	CerG2GNAc1(d41:2+2O)+NH4	CerG2GNAc1	(d41:2+2O)	(d41:2+2O)				C61 H116 O20 N3	1210.81	12.7622	0.17023	0.855178	0.779676	0.0981621	0.128626	0.338054	0.472849	1.29629	0.655348	0.0331463	0.829942	0.614727	0.256862	0.60287	0.4419	0.605237	ug/g
POS206		CerG2GNAc1(d41:3+2O)+NH4	CerG2GNAc1(d41:3+2O)+NH4	CerG2GNAc1	(d41:3+2O)	(d41:3+2O)				C61 H114 O20 N3	1208.8	11.8964	0.0228431	0.889901	0.694635	0.150177	0.933188	1.71059	1.88446	2.56311	1.82227	0.351386	2.19904	2.05705	1.4585	1.34642	1.37942	1.3179	ug/g
POS207		CerG2GNAc1(d41:4+2O)+NH4	CerG2GNAc1(d41:4+2O)+NH4	CerG2GNAc1	(d41:4+2O)	(d41:4+2O)				C61 H112 O20 N3	1206.78	11.161	0.023166	0.807771	0.430727	0.473985	4.90958	9.34129	7.01376	10.4699	5.93033	1.88311	9.2436	8.55498	6.43075	4.60613	4.75005	4.54021	ug/g
NEG335		CerG3GNAc1(d38:4)+HCOO	CerG3GNAc1(d38:4)+HCOO	CerG3GNAc1	(d38:4)	(d38:4)				C65 H113 O25 N2	1321.76	7.319	0.037435	0.997839	0.979585	0.0879841	0.538757	0.524813	0.501881	0.53621	0.511466	0.542879	0.628592	0.540718	0.397744	0.464652	0.484623	0.500774	ug/g
NEG338		CerG3GNAc1(m38:4)+HCOO	CerG3GNAc1(m38:4)+HCOO	CerG3GNAc1	(m38:4)	(m38:4)				C65 H113 O24 N2	1305.77	8.155	0.0475303	1.04381	0.687381	0.0926183	0.622194	0.584952	0.487837	0.693799	0.57318	0.557218	0.612432	0.579011	0.794955	0.55787	0.605066	0.557822	ug/g
POS208		CerG3GNAc1(d42:1)+H	CerG3GNAc1(d42:1)+H	CerG3GNAc1	(d42:1)	(d42:1)				C68 H127 O23 N2	1339.88	12.1873	0.0272319	0.870943	0.233169	0.0508766	0.0581629	0.0686809	0.0648256	0.0511455	0.0585438	0.0582514	0.0360868	0.0591236	0.0523416	0.0543267	0.0553911	0.0524812	ug/g
POS209		CerG3GNAc1(d42:2)+H	CerG3GNAc1(d42:2)+H	CerG3GNAc1	(d42:2)	(d42:2)				C68 H125 O23 N2	1337.87	11.107	0.0263531	0.941783	0.620301	0.0271168	0.03427	0.0371593	0.041743	0.0294789	0.0356899	0.037619	0.0226262	0.033009	0.0389889	0.0362635	0.0380773	0.0365545	ug/g
POS210		CerG3GNAc1(t40:0)+H-H2O	CerG3GNAc1(t40:0)+H-H2O	CerG3GNAc1	(t40:0)	(t40:0)				C66 H123 O23 N2	1311.85	11.14	0.048824	0.946464	0.596883	0.0339826	0.0588131	0.0540604	0.0585475	0.0508777	0.0554146	0.0629948	0.0357948	0.0547711	0.054022	0.0565126	0.0521145	0.0570142	ug/g
NEG341		CerP(d39:3+2O)-H	CerP(d39:3+2O)-H	CerP	(d39:3+2O)	(d39:3+2O)				C39 H73 O8 N1 P1	714.508	16.612	0.159373	0.853568	0.631079	0.079551	0.16951	0.374633	0.129235	0.370928	0.140251	0.379116	0.143494	0.256812	0.194559	0.154742	0.157395	0.203454	ug/g
NEG344		CerP(t42:7)+HCOO	CerP(t42:7)+HCOO	CerP	(t42:7)	(t42:7)				C43 H73 O9 N1 P1	778.503	4.698	0.0739201	1.15375	0.569437	0.0254904	0.0964688	0.0786782	0.0413466	0.0905495	0.0881566	0.103561	0.0444166	0.0747367	0.131942	0.0691139	0.0698041	0.0787284	ug/g
POS211		CerP(d38:2)+NH4	CerP(d38:2)+NH4	CerP	(d38:2)	(d38:2)				C38 H78 O6 N2 P1	689.559	13.368	0.0494414	0.976607	0.854031	0.272826	5.13444	4.25547	4.42472	4.42529	4.68491	3.03809	4.52729	4.08057	5.93569	4.0832	4.44113	4.07953	ug/g
POS212		CerP(d18:1_26:1)+H	CerP(d44:2)+H	CerP	(d18:1_26:1)	(d18:1)	(26:1)			C44 H87 O6 N1 P1	756.627	11.066	0.0242151	2.19455	0.131944	0.512435	1.82216	1.58432	0.58895	0.650708	3.76625	2.08263	0.610043	4.35388	1.93246	1.67097	1.73499	1.65892	ug/g
POS213		CerP(d44:3)+H	CerP(d44:3)+H	CerP	(d44:3)	(d44:3)				C44 H85 O6 N1 P1	754.611	10.7873	0.0339704	1.95082	0.180998	0.391221	1.9178	0.341296	0.722993	0.941145	2.62421	1.9238	0.437583	3.24134	1.33993	1.34827	1.27013	1.34755	ug/g
POS214		CerP(m44:3)+H	CerP(m44:3)+H	CerP	(m44:3)	(m44:3)				C44 H85 O5 N1 P1	738.616	11.084	0.0625656	1.40274	0.625152	0.205015	3.02626	0.299797	0.28703	0.594054	2.13494	0.350323	0.275968	1.633	2.98269	0.421164	0.390607	0.372284	ug/g
POS215		CerP(t37:1)+H	CerP(t37:1)+H	CerP	(t37:1)	(t37:1)				C37 H75 O7 N1 P1	676.528	10.427	0.0220396	1.00024	0.998621	0.383226	6.15721	4.81551	4.59595	3.54008	4.99196	4.76812	3.95124	6.01979	4.16044	4.34119	4.36627	4.19104	ug/g
POS216		CerP(t20:0_21:0+O)+H	CerP(t41:0+O)+H	CerP	(t20:0_21:0+O)	(t20:0)	(21:0+O)			C41 H85 O8 N1 P1	750.601	9.44746	0.0324701	2.2408	0.00691047	0.440195	1.1775	0.452917	0.592059	0.289955	1.30245	1.05847	1.51046	1.64916	1.51677	1.10363	1.09517	1.03914	ug/g
POS217		CerP(t42:5)+NH4	CerP(t42:5)+NH4	CerP	(t42:5)	(t42:5)				C42 H80 O7 N2 P1	755.57	11.66	0.139098	1.09655	0.49529	0.0521282	0.243128	0.18345	0.223397	0.25193	0.241082	0.223471	0.302657	0.173394	0.295626	0.198283	0.250498	0.198716	ug/g
POS219		ChE(2:0)+H	ChE(2:0)+H	ChE	(2:0)	(2:0)				C29 H49 O2	429.373	8.162	0.416191	3.50942	0.0843054	0.142545	0.068231	0.0112703	0.0666587	0.00334558	0.260852	0.0379585	0.0660684	0.140372	0.150596	0.0422358	0.017175	0.0392355	ug/g
POS220		ChE(33:6)+NH4	ChE(33:6)+NH4	ChE	(33:6)	(33:6)				C60 H102 O2 N1	868.791	15.428	0.165771	1.54082	0.0205292	0.455993	1.982	2.57829	1.80883	1.82661	2.92139	2.85223	3.58101	2.37122	4.0593	2.5263	2.44537	1.83789	ug/g
POS221		ChE(37:2)+H	ChE(37:2)+H	ChE	(37:2)	(37:2)				C64 H115 O2	915.889	17.024	0.228071	0.908868	0.91626	0.094716	0.474038	0.0537495	0.0441169	0.222809	0.10811	0.0419645	0.673982	0.047306	0.0315004	0.0721725	0.104099	0.0709529	ug/g
NEG206		CL(80:16)-H	CL(80:16)-H	CL	(80:16)	(80:16)				C89 H141 O17 P2	1543.96	7.50274	0.0505658	0.739588	0.00189172	0.114172	0.145695	0.120585	0.134701	0.126845	0.113143	0.102624	0.0881789	0.0891464	0.0948741	0.102109	0.11261	0.105228	ug/g
NEG124		CL(74:1)-2H	CL(74:1)-2H	CL	(74:1)	(74:1)				C83 H158 O17 P2	744.549	9.622	0.0297623	0.835892	0.0111021	0.513177	4.97183	4.96348	4.60042	4.79699	3.67173	4.27575	4.04988	3.57929	4.62341	4.70998	4.95896	4.96381	ug/g
POS78		CL(82:16)+H	CL(82:16)+H	CL	(82:16)	(82:16)				C91 H147 O17 P2	1574.01	7.48572	0.0226736	0.625299	0.0127414	0.192224	0.201356	0.308385	0.319954	0.303456	0.173993	0.164566	0.147015	0.15175	0.248375	0.200585	0.209892	0.205461	ug/g
NEG170		CL(77:4)-H	CL(77:4)-H	CL	(77:4)	(77:4)				C86 H159 O17 P2	1526.11	4.43555	0.0135299	0.594765	0.0127463	0.0837364	0.0589202	0.0580771	0.0521214	0.0456096	0.0435594	0.0376789	0.0368165	0.0132818	0.0283044	0.0218613	0.021552	0.0221431	ug/g
NEG177		CL(77:9)-H	CL(77:9)-H	CL	(77:9)	(77:9)				C86 H149 O17 P2	1516.03	7.811	0.0047647	0.54873	0.0228533	0.175651	0.182011	0.206952	0.155621	0.31403	0.0965229	0.120677	0.0854769	0.139073	0.147184	0.129766	0.128768	0.129895	ug/g
NEG186		CL(78:5)-H	CL(78:5)-H	CL	(78:5)	(78:5)				C87 H159 O17 P2	1538.11	10.461	0.00335222	0.584063	0.0234121	0.110472	0.0869779	0.0813482	0.0848515	0.130844	0.0283104	0.0724002	0.0615761	0.0477245	0.0703549	0.0907956	0.0908384	0.090292	ug/g
NEG237		CL(85:1)-2H	CL(85:1)-2H	CL	(85:1)	(85:1)				C94 H180 O17 P2	821.635	11.8216	0.0106277	0.808067	0.0385018	0.331559	1.92165	1.60829	1.56369	2.17332	1.31957	1.4022	1.59477	1.52874	1.49495	1.5059	1.47982	1.50869	ug/g
NEG168		CL(77:11)-2H	CL(77:11)-2H	CL	(77:11)	(77:11)				C86 H144 O17 P2	755.494	13.1812	0.0156905	0.558845	0.0454284	0.231983	0.31327	0.403097	0.450699	0.653984	0.152493	0.208526	0.406463	0.188056	0.316567	0.306295	0.300669	0.310212	ug/g
NEG152		CL(75:8)-2H	CL(75:8)-2H	CL	(75:8)	(75:8)				C84 H146 O17 P2	744.502	8.22302	0.118195	0.496594	0.0458504	0.264496	0.513441	0.570233	0.539615	0.195607	0.152171	0.333231	0.144595	0.356657	0.142411	0.247593	0.306447	0.306136	ug/g
NEG4		CL(57:6)-2H	CL(57:6)-2H	CL	(57:6)	(57:6)				C66 H114 O17 P2	620.377	3.529	0.0519906	0.704266	0.0550938	0.120411	0.101683	0.164315	0.166668	0.1853	0.0873127	0.123476	0.090194	0.101322	0.141711	0.125109	0.137868	0.127572	ug/g
NEG201		CL(79:7)-H	CL(79:7)-H	CL	(79:7)	(79:7)				C88 H157 O17 P2	1548.09	8.98458	0.0301133	0.796226	0.0567224	0.285544	0.958969	1.11521	1.20602	1.2272	0.789313	0.936568	0.666165	1.01716	1.07693	1.05269	1.06531	1.11412	ug/g
NEG134		CL(74:6)-2H	CL(74:6)-2H	CL	(74:6)	(74:6)				C83 H148 O17 P2	739.51	9.224	0.0213925	0.363257	0.0626248	3.80227	70.0724	68.4263	76.9006	176.647	0.807158	64.7697	48.3043	62.489	1.64691	68.0651	68.9508	70.9594	ug/g
NEG208		CL(80:9)-2H	CL(80:9)-2H	CL	(80:9)	(80:9)				C89 H154 O17 P2	778.534	9.12	0.041912	0.760397	0.062801	0.356932	1.53659	1.5822	1.63612	1.58896	0.753966	1.36926	0.979982	1.60555	1.32107	1.38454	1.29575	1.40216	ug/g
NEG33		CL(67:10)-2H	CL(67:10)-2H	CL	(67:10)	(67:10)				C76 H126 O17 P2	686.424	4.16678	0.00718055	0.790137	0.0657858	0.148168	0.293855	0.341404	0.305261	0.432724	0.229585	0.301592	0.269534	0.243328	0.312274	0.291815	0.292133	0.29561	ug/g
NEG32		CL(66:8)-2H	CL(66:8)-2H	CL	(66:8)	(66:8)				C75 H128 O17 P2	681.432	9.787	0.0413936	0.720108	0.0703441	0.160638	0.420768	0.306888	0.237623	0.338538	0.28378	0.245707	0.281762	0.162923	0.199439	0.2596	0.263233	0.280352	ug/g
NEG173		CL(77:5)-H	CL(77:5)-H	CL	(77:5)	(77:5)				C86 H157 O17 P2	1524.09	9.22946	0.0500641	0.642062	0.0712194	0.208554	0.346474	0.435884	0.291562	0.626842	0.190747	0.285584	0.23146	0.320076	0.337128	0.298343	0.27507	0.302004	ug/g
NEG226		CL(82:11)-2H	CL(82:11)-2H	CL	(82:11)	(82:11)				C91 H154 O17 P2	790.534	13.118	0.197762	0.369425	0.0818468	0.223672	0.0824515	0.1911	0.45166	0.481651	0.0303971	0.0469176	0.11377	0.16934	0.196882	0.115747	0.162351	0.118514	ug/g
NEG146		CL(75:4)-H	CL(75:4)-H	CL	(75:4)	(75:4)				C84 H155 O17 P2	1498.07	9.033	0.024006	0.571239	0.0826426	0.393957	0.605442	1.30593	1.2888	2.13367	0.604245	0.646997	0.889585	0.792533	0.875265	0.60031	0.580311	0.608047	ug/g
NEG82		CL(71:2)-2H	CL(71:2)-2H	CL	(71:2)	(71:2)				C80 H150 O17 P2	722.518	9.388	0.00110032	0.845444	0.0827408	2.99421	150.534	154.858	144.788	189.004	116.706	133.09	121.163	153.577	150.957	136.263	135.965	136.14	ug/g
POS59		CL(78:12)+H	CL(78:12)+H	CL	(78:12)	(78:12)				C87 H147 O17 P2	1526.01	7.79376	0.030811	0.740028	0.083005	0.262622	0.592166	0.692946	0.927245	0.971051	0.5551	0.540964	0.427471	0.754564	0.666664	0.657956	0.697504	0.666729	ug/g
NEG210		CL(81:11)-2H	CL(81:11)-2H	CL	(81:11)	(81:11)				C90 H152 O17 P2	783.526	13.4733	0.00618872	0.780117	0.0883659	0.0732322	0.0919814	0.0705903	0.0682271	0.0718677	0.0517602	0.0391945	0.0711867	0.0624708	0.0705319	0.0580334	0.0587229	0.0581931	ug/g
NEG43		CL(68:3)-H	CL(68:3)-H	CL	(68:3)	(68:3)				C77 H143 O17 P2	1401.98	17.213	0.200623	0.325965	0.0941755	0.103275	0.012008	0.0952099	0.036868	0.124868	0.0217045	0.0339252	0.00481351	0.0258048	0.0233388	0.0387864	0.0405621	0.0551806	ug/g
NEG243		CL(89:18)-2H	CL(89:18)-2H	CL	(89:18)	(89:18)				C98 H154 O17 P2	832.534	4.493	0.221037	0.42175	0.100958	0.350969	1.0177	0.857176	1.35236	0.356278	0.265339	1.08303	0.0730821	0.160189	0.307537	0.165263	0.18543	0.249987	ug/g
NEG236		CL(84:3)-2H	CL(84:3)-2H	CL	(84:3)	(84:3)				C93 H174 O17 P2	812.612	12.874	0.0636505	0.746921	0.109268	0.102439	0.135587	0.125322	0.103696	0.190876	0.0842478	0.0906121	0.0934629	0.125253	0.12505	0.126573	0.112542	0.125176	ug/g
NEG13		CL(63:2)-2H	CL(63:2)-2H	CL	(63:2)	(63:2)				C72 H134 O17 P2	666.455	5.85832	0.0117866	0.813544	0.112237	0.761143	8.14197	11.4326	8.57127	12.7908	7.36743	8.27073	8.02613	8.67636	9.28904	9.33575	9.38746	9.54871	ug/g
NEG136		CL(74:7)-2H	CL(74:7)-2H	CL	(74:7)	(74:7)				C83 H146 O17 P2	738.502	7.812	0.0238918	0.729769	0.113371	0.626989	3.49445	3.8838	4.39537	6.59394	3.1788	3.21042	2.46742	3.84885	4.04962	4.17496	4.0371	4.2293	ug/g
NEG151		CL(75:7)-H	CL(75:7)-H	CL	(75:7)	(75:7)				C84 H149 O17 P2	1492.03	7.79331	0.0369021	0.838306	0.127395	0.107026	0.182034	0.202765	0.214577	0.219915	0.170927	0.178012	0.124541	0.163126	0.221915	0.174801	0.165152	0.177157	ug/g
NEG231		CL(82:9)-2H	CL(82:9)-2H	CL	(82:9)	(82:9)				C91 H158 O17 P2	792.549	10.0292	0.00844322	0.889367	0.12996	1.01579	24.1551	26.0019	23.5584	22.7523	18.5654	22.0586	18.5563	23.1655	24.8983	21.4563	21.3884	21.7316	ug/g
NEG26		CL(66:5)-H	CL(66:5)-H	CL	(66:5)	(66:5)				C75 H135 O17 P2	1369.92	15.0418	0.0312359	2.4004	0.135609	0.559336	0.575104	1.2906	1.58082	0.958593	1.30184	5.1414	0.871515	3.68613	2.21668	1.61263	1.62488	1.7073	ug/g
NEG183		CL(78:14)-H	CL(78:14)-H	CL	(78:14)	(78:14)				C87 H141 O17 P2	1519.96	14.495	0.0287794	1.61162	0.136791	0.143905	0.0768363	0.262199	0.231973	0.110274	0.164435	0.31339	0.191314	0.388717	0.314603	0.25048	0.254093	0.240312	ug/g
POS9		CL(64:2)+Na	CL(64:2)+Na	CL	(64:2)	(64:2)				C73 H138 O17 P2 Na1	1371.93	14.5961	0.0428269	1.6296	0.137411	0.213057	0.202838	0.738659	0.621707	0.345763	0.778932	0.655522	0.435708	0.811203	1.2072	0.758602	0.793497	0.728442	ug/g
NEG161		CL(76:14)-2H	CL(76:14)-2H	CL	(76:14)	(76:14)				C85 H136 O17 P2	745.463	13.187	0.144816	0.513575	0.140662	0.113961	0.0752598	0.126539	0.122882	0.203211	0.0175546	0.0613668	0.160023	0.0104501	0.0894953	0.0743064	0.0950572	0.0749673	ug/g
NEG174		CL(77:6)-H	CL(77:6)-H	CL	(77:6)	(77:6)				C86 H155 O17 P2	1522.07	8.852	0.0155018	0.734057	0.142014	0.521743	2.8863	2.89244	3.1584	5.49044	2.29582	2.65064	2.34085	2.88161	3.0694	3.0405	3.12157	3.12554	ug/g
NEG6		CL(59:8)-2H	CL(59:8)-2H	CL	(59:8)	(59:8)				C68 H114 O17 P2	632.377	3.2815	0.0168874	0.732205	0.146238	0.206715	0.706434	0.856563	0.397134	0.505174	0.425323	0.564441	0.382901	0.357866	0.525857	0.431	0.445601	0.436311	ug/g
POS71		CL(80:7)+H	CL(80:7)+H	CL	(80:7)	(80:7)				C89 H161 O17 P2	1564.12	10.4461	0.0192418	0.790848	0.146726	0.151158	0.373141	0.277051	0.325204	0.341725	0.148254	0.28396	0.221347	0.31822	0.330272	0.313028	0.303512	0.314521	ug/g
NEG209		CL(81:11)-H	CL(81:11)-H	CL	(81:11)	(81:11)				C90 H153 O17 P2	1568.06	7.932	0.157026	0.49228	0.150686	0.121951	0.0830968	0.0850172	0.0854932	0.266979	0.0508573	0.0727457	0.0424198	0.0827677	0.0715523	0.0901884	0.0909807	0.117668	ug/g
NEG79		CL(71:10)-2H	CL(71:10)-2H	CL	(71:10)	(71:10)				C80 H134 O17 P2	714.455	4.75405	0.0209992	0.732172	0.153559	0.0711501	0.04484	0.0630408	0.0615969	0.0939915	0.0318439	0.0595829	0.0410227	0.04703	0.0616513	0.0550693	0.0557037	0.0573493	ug/g
POS36		CL(74:1)+H	CL(74:1)+H	CL	(74:1)	(74:1)				C83 H161 O17 P2	1492.12	11.0642	0.0587186	1.22404	0.156383	0.12503	0.435615	0.539425	0.540578	0.59595	0.709953	0.451495	0.564468	0.723745	0.781141	0.578009	0.603914	0.537173	ug/g
NEG222		CL(82:11)-2H	CL(82:11)-2H	CL	(82:11)	(82:11)				C91 H154 O17 P2	790.534	8.636	0.0175203	0.893183	0.162863	1.26642	35.857	39.2465	37.4788	38.0401	30.0332	34.2001	27.2918	38.5511	38.0903	35.1269	34.3615	35.5749	ug/g
POS82		CL(86:14)+H	CL(86:14)+H	CL	(86:14)	(86:14)				C95 H159 O17 P2	1634.1	8.21425	0.0108587	1.54382	0.164073	0.148271	0.354916	0.296535	0.117854	0.108466	0.294726	0.183235	0.369512	0.464659	0.381765	0.309912	0.304069	0.309806	ug/g
POS31		CL(72:7)+Na	CL(72:7)+Na	CL	(72:7)	(72:7)				C81 H144 O17 P2 Na1	1473.98	14.715	0.421388	2.76085	0.173302	0.226681	0.0216942	0.173329	0.121372	0.240149	0.0686919	0.317777	0.123054	0.737783	0.673359	0.248846	0.491118	0.251152	ug/g
NEG159		CL(76:13)-H	CL(76:13)-H	CL	(76:13)	(76:13)				C85 H139 O17 P2	1493.95	14.0118	0.0925175	1.54666	0.173386	0.0823014	0.0260011	0.0932787	0.0934116	0.0518651	0.0725058	0.114747	0.0665729	0.159078	0.0985694	0.120328	0.121681	0.102633	ug/g
POS55		CL(77:9)+H	CL(77:9)+H	CL	(77:9)	(77:9)				C86 H151 O17 P2	1518.04	7.9933	0.493741	0.44946	0.178224	0.258442	0.145133	0.215508	0.895834	0.972707	0.121849	0.482537	0.266181	0.156404	0.225438	0.266194	0.574459	0.25708	ug/g
NEG203		CL(79:9)-H	CL(79:9)-H	CL	(79:9)	(79:9)				C88 H153 O17 P2	1544.06	8.041	0.354227	0.373139	0.180195	0.268444	0.917294	0.216812	0.158893	0.364311	0.0492697	0.235233	0.0259195	0.415519	0.0470677	0.107083	0.108814	0.19119	ug/g
NEG138		CL(74:8)-2H	CL(74:8)-2H	CL	(74:8)	(74:8)				C83 H144 O17 P2	737.494	8.08302	0.0124825	0.697537	0.180953	1.08267	11.7149	12.867	11.5943	26.1449	9.3013	10.8521	9.99524	11.6063	12.5842	12.1616	12.2087	12.4473	ug/g
POS20		CL(70:5)+H	CL(70:5)+H	CL	(70:5)	(70:5)				C79 H145 O17 P2	1428	8.00291	0.038387	0.800481	0.18135	0.455284	2.64765	3.03797	3.13134	4.13178	2.49791	2.62048	1.74451	2.49645	3.59716	2.82145	2.99471	2.79031	ug/g
NEG213		CL(81:13)-2H	CL(81:13)-2H	CL	(81:13)	(81:13)				C90 H148 O17 P2	781.51	13.0981	0.0195858	0.854136	0.182921	0.144626	0.457827	0.432297	0.48816	0.544306	0.302509	0.350788	0.496856	0.419471	0.483069	0.438074	0.42328	0.423818	ug/g
NEG142		CL(74:9)-H	CL(74:9)-H	CL	(74:9)	(74:9)				C83 H143 O17 P2	1473.98	7.821	0.0291357	0.698308	0.184129	0.127621	0.13631	0.168201	0.177022	0.299604	0.147141	0.170375	0.0830936	0.0891531	0.192079	0.158054	0.150366	0.158372	ug/g
NEG192		CL(78:9)-H	CL(78:9)-H	CL	(78:9)	(78:9)				C87 H151 O17 P2	1530.04	9.237	0.0769281	0.627013	0.202028	0.213454	0.327986	0.35836	0.430363	0.967418	0.235839	0.268477	0.313713	0.395586	0.419855	0.398563	0.456519	0.402984	ug/g
NEG180		CL(78:12)-H	CL(78:12)-H	CL	(78:12)	(78:12)				C87 H145 O17 P2	1524	15.0946	0.019459	1.54184	0.202632	0.102232	0.0495571	0.166359	0.139087	0.0751288	0.108451	0.258608	0.107025	0.210866	0.144045	0.169056	0.164783	0.17122	ug/g
POS72		CL(80:8)+H	CL(80:8)+H	CL	(80:8)	(80:8)				C89 H159 O17 P2	1562.1	10.0138	0.0237944	0.836795	0.203764	0.346376	2.06382	2.05447	1.97464	2.76404	1.39013	1.85828	1.54024	2.33229	2.14339	1.99092	2.08019	2.0693	ug/g
POS66		CL(78:9)+H	CL(78:9)+H	CL	(78:9)	(78:9)				C87 H153 O17 P2	1532.06	8.96097	0.00155576	0.693243	0.204532	0.791511	5.69432	6.20683	7.00429	13.6754	4.46339	4.58157	4.84295	7.43088	6.91424	6.73948	6.75248	6.73172	ug/g
NEG127		CL(18:2_16:1_18:2_22:6)-H	CL(74:11)-H	CL	(18:2_16:1_18:2_22:6)	(18:2)	(16:1)	(18:2)	(22:6)	C83 H139 O17 P2	1469.95	14.3862	0.0212074	1.44547	0.20672	0.27935	0.510844	1.52702	1.67714	0.765247	1.23271	1.95103	0.922141	2.00168	1.9875	1.72759	1.67877	1.75007	ug/g
POS48		CL(76:10)+H	CL(76:10)+H	CL	(76:10)	(76:10)				C85 H147 O17 P2	1502.01	8.06354	0.0177988	0.622556	0.208826	0.308742	0.640501	0.743066	0.856786	1.97625	0.589846	0.47738	0.532233	0.776783	0.905094	0.799938	0.77516	0.79916	ug/g
NEG220		CL(82:10)-2H	CL(82:10)-2H	CL	(82:10)	(82:10)				C91 H156 O17 P2	791.541	13.0987	0.00192069	2.15191	0.217426	0.402185	0.748147	0.663241	0.750719	0.847041	0.57067	3.3942	0.797421	0.825514	2.50647	0.803884	0.805922	0.80692	ug/g
NEG130		CL(74:13)-H	CL(74:13)-H	CL	(74:13)	(74:13)				C83 H135 O17 P2	1465.92	14.3111	0.010338	1.51493	0.226822	0.0573099	0.0124629	0.0844857	0.0882829	0.0215786	0.0907853	0.0789992	0.0519622	0.0694	0.100482	0.073712	0.0723764	0.0724414	ug/g
NEG241		CL(86:15)-2H	CL(86:15)-2H	CL	(86:15)	(86:15)				C95 H154 O17 P2	814.534	8.78936	0.0251544	0.83921	0.235275	0.24271	1.23693	1.68263	1.28854	0.905702	0.964945	1.21065	0.878259	1.11253	1.19806	1.33526	1.2879	1.35222	ug/g
NEG52		CL(18:2_18:2_16:1_16:1)-H	CL(68:6)-H	CL	(18:2_18:2_16:1_16:1)	(18:2)	(18:2)	(16:1)	(16:1)	C77 H137 O17 P2	1395.93	15.0917	0.523576	0.121088	0.236645	1.05528	3.43738	24.519	0.551453	1.31719	0.134785	1.27318	0.0566403	0.11654	2.93318	0.307275	0.322552	0.723919	ug/g
NEG46		CL(68:4)-H	CL(68:4)-H	CL	(68:4)	(68:4)				C77 H141 O17 P2	1399.96	17.7259	0.140046	0.704462	0.238017	0.0589104	0.0444517	0.0724886	0.0602108	0.0412479	0.0384395	0.0536411	0.0087894	0.0628227	0.0286245	0.0328257	0.0332394	0.041742	ug/g
NEG99		CL(72:6)-H	CL(72:6)-H	CL	(72:6)	(72:6)				C81 H145 O17 P2	1452	16.289	0.125711	0.128762	0.241019	0.684284	6.14258	0.323531	0.20597	0.747179	0.164638	0.245336	0.069459	0.457	0.257711	0.149874	0.147093	0.183254	ug/g
NEG188		CL(78:7)-H	CL(78:7)-H	CL	(78:7)	(78:7)				C87 H155 O17 P2	1534.07	10.002	0.019999	0.561802	0.250935	0.815734	4.37567	4.99096	4.74414	16.5544	2.74604	4.02915	3.66036	6.06434	5.03478	5.27057	5.08916	5.09525	ug/g
NEG12		CL(63:10)-2H	CL(63:10)-2H	CL	(63:10)	(63:10)				C72 H118 O17 P2	658.393	3.39	0.024267	0.859095	0.251957	1.06805	23.735	27.9303	24.0147	35.9805	20.0155	29.1027	21.4382	22.7722	26.5803	24.0015	23.2408	24.378	ug/g
NEG221		CL(82:11)-2H	CL(82:11)-2H	CL	(82:11)	(82:11)				C91 H154 O17 P2	790.534	8.218	0.0689971	1.22995	0.258004	0.202074	0.90594	0.637977	0.991881	1.22579	0.961424	1.40299	1.07064	1.48739	0.860779	1.31791	1.3327	1.17351	ug/g
NEG63		CL(70:10)-H	CL(70:10)-H	CL	(70:10)	(70:10)				C79 H133 O17 P2	1415.9	14.144	0.0217594	1.41242	0.261132	0.0885238	0.0930559	0.260595	0.187715	0.0883706	0.178755	0.261135	0.11543	0.244106	0.312391	0.219722	0.213319	0.22261	ug/g
NEG131		CL(74:2)-2H	CL(74:2)-2H	CL	(74:2)	(74:2)				C83 H156 O17 P2	743.541	10.0424	0.053902	1.13065	0.26163	0.362568	18.6444	20.9996	20.4768	14.8866	24.5379	19.8517	17.5057	19.6507	24.4634	19.4037	17.7843	19.6731	ug/g
POS56		CL(78:10)+H	CL(78:10)+H	CL	(78:10)	(78:10)				C87 H151 O17 P2	1530.04	8.83377	0.119113	0.795353	0.262022	0.398469	2.21115	2.0349	2.78312	3.88673	1.68014	1.9979	1.68774	2.80523	2.6815	2.2114	2.78813	2.66904	ug/g
NEG120		CL(73:6)-2H	CL(73:6)-2H	CL	(73:6)	(73:6)				C82 H146 O17 P2	732.502	8.34095	0.36668	0.534135	0.26547	0.260362	0.754769	1.16375	0.384749	0.201241	0.165508	0.236841	0.162906	0.24054	0.866391	0.362437	0.655716	0.363852	ug/g
NEG76		CL(18:3_18:2_16:1_18:2)-H	CL(70:8)-H	CL	(18:3_18:2_16:1_18:2)	(18:3)	(18:2)	(16:1)	(18:2)	C79 H137 O17 P2	1419.93	14.2864	0.0150502	1.29462	0.266846	0.244098	0.53126	1.46774	1.20639	1.18866	1.16595	1.90439	0.880679	1.59587	1.56389	1.49504	1.53376	1.53558	ug/g
NEG153		CL(22:6_18:1_18:1_18:2)-H	CL(76:10)-H	CL	(22:6_18:1_18:1_18:2)	(22:6)	(18:1)	(18:1)	(18:2)	C85 H145 O17 P2	1500	15.4086	0.0108872	1.23546	0.267902	0.17957	0.381803	1.13986	1.01913	0.864053	1.01531	0.964082	0.882344	1.29512	1.10133	1.09047	1.06952	1.07087	ug/g
POS74		CL(82:10)+H	CL(82:10)+H	CL	(82:10)	(82:10)				C91 H159 O17 P2	1586.1	7.7609	0.0163692	0.767609	0.268781	0.345255	1.66476	1.57675	1.71067	3.00678	1.18765	1.21088	1.155	2.17212	1.91104	1.79153	1.83371	1.77696	ug/g
NEG34		CL(67:12)-2H	CL(67:12)-2H	CL	(67:12)	(67:12)				C76 H122 O17 P2	684.408	3.69726	0.047503	0.68489	0.269458	0.203705	0.287526	0.397748	0.46306	0.970028	0.285206	0.364015	0.311674	0.355159	0.497503	0.435936	0.440824	0.475217	ug/g
POS29		CL(72:6)+H	CL(72:6)+H	CL	(72:6)	(72:6)				C81 H147 O17 P2	1454.01	8.04839	0.0319533	0.670767	0.270547	0.195178	0.213094	0.405744	0.40866	0.904024	0.304622	0.373596	0.232617	0.346632	0.362035	0.339523	0.360657	0.344079	ug/g
POS37		CL(74:11)+H	CL(74:11)+H	CL	(74:11)	(74:11)				C83 H141 O17 P2	1471.96	7.015	0.0283034	0.520435	0.27538	0.0811824	0.0224972	0.0472479	0.0435886	0.154283	0.0372632	0.0523799	0.0107325	0.0370917	0.0366294	0.032543	0.0309606	0.032516	ug/g
NEG190		CL(78:8)-2H	CL(78:8)-2H	CL	(78:8)	(78:8)				C87 H152 O17 P2	765.526	13.18	0.0331024	0.820053	0.276425	0.179919	0.465517	0.58947	0.622131	0.949243	0.412495	0.508353	0.601669	0.54641	0.623267	0.562201	0.595127	0.562323	ug/g
NEG93		CL(72:4)-H	CL(72:4)-H	CL	(72:4)	(72:4)				C81 H149 O17 P2	1456.03	9.109	0.00847009	0.824666	0.280987	0.231641	0.891457	1.01133	0.855139	1.44084	0.691741	0.848299	0.733609	0.842163	1.21241	0.901683	0.888183	0.889023	ug/g
NEG89		CL(22:6_16:1_16:1_18:2)-H	CL(72:10)-H	CL	(22:6_16:1_16:1_18:2)	(22:6)	(16:1)	(16:1)	(18:2)	C81 H137 O17 P2	1443.93	14.2746	0.0100416	1.39166	0.28292	0.134127	0.204397	0.70937	0.600464	0.244992	0.610135	0.586822	0.387589	0.555279	0.920471	0.556202	0.566842	0.564816	ug/g
NEG36		CL(67:4)-2H	CL(67:4)-2H	CL	(67:4)	(67:4)				C76 H138 O17 P2	692.471	5.9545	0.0105245	0.836684	0.290445	0.267699	1.2531	1.79508	1.48422	2.5365	1.37504	1.65523	1.47726	1.51195	1.37357	1.63957	1.66875	1.67079	ug/g
NEG65		CL(70:4)-H	CL(70:4)-H	CL	(70:4)	(70:4)				C79 H145 O17 P2	1428	8.838	0.0184507	0.802494	0.291469	0.118554	0.155486	0.203178	0.260271	0.31771	0.232293	0.204021	0.148798	0.119065	0.235388	0.204915	0.20728	0.212428	ug/g
NEG78		CL(20:5_16:1_16:1_18:2)-H	CL(70:9)-H	CL	(20:5_16:1_16:1_18:2)	(20:5)	(16:1)	(16:1)	(18:2)	C79 H135 O17 P2	1417.92	14.6578	0.0656785	1.22368	0.296626	0.192874	0.825945	1.66284	1.52169	1.1495	1.43814	1.63694	1.04935	1.65965	2.10862	1.68782	1.51403	1.71069	ug/g
POS10		CL(66:3)+Na	CL(66:3)+Na	CL	(66:3)	(66:3)				C75 H140 O17 P2 Na1	1397.95	14.662	0.063533	1.32169	0.299056	0.274782	0.906961	2.45932	2.42878	1.51187	2.01249	2.11481	1.49817	2.93706	3.50934	2.69339	2.81271	2.47898	ug/g
POS53		CL(76:8)+H	CL(76:8)+H	CL	(76:8)	(76:8)				C85 H151 O17 P2	1506.04	8.909	0.0105248	0.712877	0.29928	0.464979	2.60464	2.40643	2.45619	6.20307	2.06455	1.94623	1.97839	2.87894	3.31347	2.66233	2.61245	2.65879	ug/g
NEG184		CL(20:5_18:1_22:6_18:2)-H	CL(78:14)-H	CL	(20:5_18:1_22:6_18:2)	(20:5)	(18:1)	(22:6)	(18:2)	C87 H141 O17 P2	1519.96	14.997	0.037161	1.24986	0.299861	0.0977265	0.141046	0.375598	0.298551	0.242995	0.287487	0.317873	0.248396	0.457556	0.341928	0.342452	0.323307	0.346922	ug/g
POS67		CL(79:4)+H	CL(79:4)+H	CL	(79:4)	(79:4)				C88 H165 O17 P2	1556.15	9.96582	0.00490796	0.768019	0.315194	0.371859	2.37651	2.02288	2.00431	4.42024	1.51781	1.74985	1.879	2.92059	2.324	2.57242	2.59257	2.56924	ug/g
NEG2		CL(55:2)-2H	CL(55:2)-2H	CL	(55:2)	(55:2)				C64 H118 O17 P2	610.393	4.22431	0.076606	0.882874	0.315407	0.797813	17.0019	18.9882	14.6956	23.5119	12.9364	18.7913	16.7905	15.5184	17.8473	16.3571	14.3982	16.6064	ug/g
NEG54		CL(18:2_18:2_18:2_14:1)-H	CL(68:7)-H	CL	(18:2_18:2_18:2_14:1)	(18:2)	(18:2)	(18:2)	(14:1)	C77 H135 O17 P2	1393.92	14.1418	0.0163136	1.32925	0.315708	0.191324	0.479786	1.32266	1.12313	0.566699	0.883382	1.4195	0.642033	1.30446	1.55325	1.1836	1.16057	1.19884	ug/g
NEG154		CL(18:2_18:1_22:6_18:2)-H	CL(76:11)-H	CL	(18:2_18:1_22:6_18:2)	(18:2)	(18:1)	(22:6)	(18:2)	C85 H143 O17 P2	1497.98	14.991	0.0199878	1.28087	0.319801	0.297293	0.903921	3.01465	2.53516	1.77561	2.09644	3.01403	1.74556	3.47602	2.84385	2.64578	2.5743	2.67692	ug/g
NEG57		CL(18:4_16:1_16:1_18:2)-H	CL(68:8)-H	CL	(18:4_16:1_16:1_18:2)	(18:4)	(16:1)	(16:1)	(18:2)	C77 H133 O17 P2	1391.9	14.5941	0.0370578	1.26966	0.319849	0.109176	0.268659	0.725677	0.63082	0.307095	0.65744	0.668147	0.425354	0.538696	0.776991	0.618242	0.583943	0.626559	ug/g
NEG218		CL(81:8)-H	CL(81:8)-H	CL	(81:8)	(81:8)				C90 H159 O17 P2	1574.11	9.341	0.0290779	0.848493	0.323954	0.106949	0.202037	0.251397	0.263838	0.311075	0.15582	0.277236	0.148193	0.254897	0.254536	0.216681	0.228975	0.219463	ug/g
POS43		CL(74:7)+H	CL(74:7)+H	CL	(74:7)	(74:7)				C83 H149 O17 P2	1480.03	8.853	0.0368187	0.621405	0.328097	0.650924	3.74886	3.27644	3.67646	13.1577	3.12558	2.89758	3.49572	4.08243	4.93169	4.38772	4.58519	4.26304	ug/g
NEG166		CL(76:8)-H	CL(76:8)-H	CL	(76:8)	(76:8)				C85 H149 O17 P2	1504.03	9.162	0.0503598	0.81513	0.334382	0.118173	0.309412	0.317806	0.254796	0.525126	0.321181	0.251742	0.247488	0.390555	0.222786	0.295282	0.272172	0.299029	ug/g
NEG28		CL(18:2_14:1_18:2_16:1)-H	CL(66:6)-H	CL	(18:2_14:1_18:2_16:1)	(18:2)	(14:1)	(18:2)	(16:1)	C75 H133 O17 P2	1367.9	14.0205	0.010378	1.37059	0.33627	0.153085	0.292429	0.887914	0.750445	0.252018	0.54797	0.932738	0.405082	0.800854	1.05303	0.75388	0.739443	0.74186	ug/g
NEG175		CL(77:6)-2H	CL(77:6)-2H	CL	(77:6)	(77:6)				C86 H154 O17 P2	760.534	9.6181	0.0470297	0.930539	0.337977	0.296602	3.10865	3.30052	2.66189	2.53632	2.35967	2.98997	2.66738	2.75039	2.73401	2.63627	2.87312	2.66958	ug/g
POS57		CL(78:11)+H	CL(78:11)+H	CL	(78:11)	(78:11)				C87 H149 O17 P2	1528.03	8.05128	0.110937	1.5845	0.340825	0.141074	0.256546	0.220526	0.201778	0.348271	0.203133	0.407812	0.129338	0.436158	0.857905	0.347435	0.293501	0.284024	ug/g
POS30		CL(72:7)+H	CL(72:7)+H	CL	(72:7)	(72:7)				C81 H145 O17 P2	1452	8.04934	0.0121159	0.749577	0.344594	0.250776	0.757048	0.887744	0.775998	1.95829	0.755715	0.75676	0.594321	0.921786	1.07449	0.900722	0.904032	0.88379	ug/g
NEG162		CL(76:14)-H	CL(76:14)-H	CL	(76:14)	(76:14)				C85 H137 O17 P2	1491.93	14.3888	0.0105249	1.26454	0.344693	0.0844443	0.096704	0.322379	0.274471	0.165043	0.24003	0.300404	0.170967	0.316238	0.329525	0.267975	0.265809	0.271411	ug/g
NEG214		CL(81:4)-H	CL(81:4)-H	CL	(81:4)	(81:4)				C90 H167 O17 P2	1582.17	10.7735	0.05099	0.905902	0.346948	0.100949	0.304769	0.303722	0.238423	0.367099	0.255253	0.267369	0.23731	0.296579	0.318209	0.267567	0.246443	0.271133	ug/g
NEG182		CL(78:13)-H	CL(78:13)-H	CL	(78:13)	(78:13)				C87 H143 O17 P2	1521.98	15.4133	0.0615374	1.22784	0.348394	0.0405891	0.0330447	0.0848199	0.102193	0.0711829	0.107256	0.0598418	0.0979162	0.104721	0.0772585	0.0905548	0.089901	0.100183	ug/g
NEG157		CL(18:2_18:2_22:6_18:2)-H	CL(76:12)-H	CL	(18:2_18:2_22:6_18:2)	(18:2)	(18:2)	(22:6)	(18:2)	C85 H141 O17 P2	1495.96	14.4949	0.00145901	1.2851	0.350647	0.2978	1.00633	2.57745	2.19913	1.66795	1.55894	3.02906	1.42694	3.34893	2.60501	2.48825	2.48102	2.48417	ug/g
POS65		CL(78:8)+H	CL(78:8)+H	CL	(78:8)	(78:8)				C87 H155 O17 P2	1534.07	7.6784	0.0562821	1.23121	0.357616	0.0869098	0.372985	0.225188	0.24758	0.166563	0.312035	0.186311	0.417568	0.270215	0.371837	0.314978	0.32897	0.294008	ug/g
NEG125		CL(18:2_18:2_18:2_20:4)-H	CL(74:10)-H	CL	(18:2_18:2_18:2_20:4)	(18:2)	(18:2)	(18:2)	(20:4)	C83 H141 O17 P2	1471.96	14.8705	0.0128076	0.827496	0.358055	0.409904	1.90555	3.33186	3.7597	5.19851	2.35249	2.84657	3.12684	3.24677	3.11086	2.91599	2.86741	2.9406	ug/g
NEG185		CL(20:5_18:2_22:6_18:2)-H	CL(78:15)-H	CL	(20:5_18:2_22:6_18:2)	(20:5)	(18:2)	(22:6)	(18:2)	C87 H139 O17 P2	1517.95	14.4912	0.00994051	1.2682	0.358992	0.116858	0.18308	0.42835	0.375946	0.277869	0.272303	0.514078	0.246052	0.566717	0.406585	0.402704	0.400009	0.407901	ug/g
NEG181		CL(18:2_20:3_22:6_18:2)-H	CL(78:13)-H	CL	(18:2_20:3_22:6_18:2)	(18:2)	(20:3)	(22:6)	(18:2)	C87 H143 O17 P2	1521.98	14.6386	0.0181488	1.26148	0.362887	0.0528644	0.0448375	0.151152	0.142174	0.0602077	0.119066	0.154156	0.0953975	0.142288	0.117265	0.130511	0.127524	0.132184	ug/g
NEG215		CL(81:6)-H	CL(81:6)-H	CL	(81:6)	(81:6)				C90 H163 O17 P2	1578.14	10.124	0.0392948	0.717923	0.368349	0.11777	0.139384	0.178139	0.148868	0.398586	0.0531269	0.183387	0.126066	0.200887	0.212767	0.202275	0.21754	0.204803	ug/g
POS52		CL(76:7)+H	CL(76:7)+H	CL	(76:7)	(76:7)				C85 H153 O17 P2	1508.06	9.20627	0.0241455	0.762548	0.368412	0.416511	2.47373	2.14507	2.71025	5.98065	2.20001	2.37305	2.00758	2.99176	3.11419	2.87259	2.98989	2.86431	ug/g
POS13		CL(68:4)+Na	CL(68:4)+Na	CL	(68:4)	(68:4)				C77 H142 O17 P2 Na1	1423.96	14.7413	0.0284343	1.25911	0.372231	0.494017	2.24344	5.56136	4.8213	6.15179	4.23341	5.28451	3.92082	7.90409	8.21152	6.14036	6.41511	6.0853	ug/g
NEG145		CL(18:2_18:2_18:1_20:4)-H	CL(74:9)-H	CL	(18:2_18:2_18:1_20:4)	(18:2)	(18:2)	(18:1)	(20:4)	C83 H143 O17 P2	1473.98	15.6275	0.0924173	0.542222	0.3768	0.339567	0.388216	0.799944	3.92253	0.889937	0.756061	0.530258	0.613281	1.04529	1.12219	0.720189	0.846355	0.728035	ug/g
NEG228		CL(82:15)-H	CL(82:15)-H	CL	(82:15)	(82:15)				C91 H147 O17 P2	1574.01	7.74372	0.0181923	0.927404	0.379282	1.23011	46.1031	55.209	51.8333	45.4839	49.2152	46.0224	35.8619	53.1311	46.0313	45.8628	45.6452	47.1986	ug/g
NEG233		CL(83:13)-2H	CL(83:13)-2H	CL	(83:13)	(83:13)				C92 H152 O17 P2	795.526	6.97	0.0223032	0.757204	0.387391	0.13403	0.216145	0.253736	0.244286	0.627724	0.204421	0.247617	0.246542	0.251967	0.31956	0.426211	0.411144	0.428446	ug/g
NEG19		CL(18:2_12:0_18:2_16:1)-H	CL(64:5)-H	CL	(18:2_12:0_18:2_16:1)	(18:2)	(12:0)	(18:2)	(16:1)	C73 H131 O17 P2	1341.89	13.9246	0.0114174	1.38093	0.387417	0.0875952	0.111785	0.36832	0.346535	0.0868005	0.285552	0.386836	0.138386	0.271282	0.49469	0.315879	0.319676	0.312463	ug/g
NEG199		CL(19:0_18:0_22:6_20:0)-H	CL(79:6)-H	CL	(19:0_18:0_22:6_20:0)	(19:0)	(18:0)	(22:6)	(20:0)	C88 H159 O17 P2	1550.11	9.69033	0.00646303	0.92862	0.387899	0.411204	5.13565	5.2924	5.08484	5.90602	4.24294	5.11531	4.30967	5.10731	6.08731	4.9516	4.99298	5.01508	ug/g
NEG25		CL(18:2_14:0_16:1_18:2)-H	CL(66:5)-H	CL	(18:2_14:0_16:1_18:2)	(18:2)	(14:0)	(16:1)	(18:2)	C75 H135 O17 P2	1369.92	14.5971	0.0300813	1.26756	0.390895	0.264298	1.6738	5.22639	4.11731	1.96897	4.50247	4.17091	2.84616	3.27383	5.78298	4.71568	4.50955	4.77778	ug/g
NEG219		CL(81:9)-H	CL(81:9)-H	CL	(81:9)	(81:9)				C90 H157 O17 P2	1572.09	8.93773	0.0213779	0.794146	0.39251	0.126738	0.280464	0.28923	0.268363	0.598252	0.246985	0.307651	0.168244	0.37848	0.324436	0.312107	0.299355	0.303376	ug/g
NEG242		CL(87:18)-2H	CL(87:18)-2H	CL	(87:18)	(87:18)				C96 H150 O17 P2	818.518	8.382	0.0175241	0.825567	0.393763	0.241344	1.26031	1.04218	0.942038	0.367599	0.828603	0.678594	0.854913	0.705734	0.659726	1.14388	1.15802	1.11858	ug/g
NEG105		CL(72:7)-H	CL(72:7)-H	CL	(72:7)	(72:7)				C81 H143 O17 P2	1449.98	17.646	0.287686	1.77898	0.395289	0.0451882	0.00914345	0.12016	0.00811703	0.0137837	0.0875167	0.0125537	0.0387082	0.0743542	0.123103	0.0204069	0.037162	0.0322517	ug/g
POS41		CL(74:6)+H	CL(74:6)+H	CL	(74:6)	(74:6)				C83 H151 O17 P2	1482.04	8.88799	0.0478071	0.877016	0.395647	0.46435	5.49701	4.92772	5.04294	7.72705	4.80757	3.94549	4.40986	5.6328	6.63194	5.58929	6.00216	5.48848	ug/g
POS16		CL(70:1)+H	CL(70:1)+H	CL	(70:1)	(70:1)				C79 H153 O17 P2	1436.06	9.93881	0.0331944	1.23407	0.400469	0.0678578	0.645558	0.798458	0.865461	0.376003	1.15912	0.737141	0.65654	0.488089	1.1017	0.740925	0.788257	0.749529	ug/g
NEG11		CL(62:4)-H	CL(62:4)-H	CL	(62:4)	(62:4)				C71 H129 O17 P2	1315.87	13.8052	0.0433906	1.37473	0.401219	0.0495614	0.0359932	0.131014	0.118462	0.0249907	0.101946	0.146505	0.0458807	0.0894183	0.149748	0.111626	0.104203	0.113068	ug/g
NEG38		CL(67:5)-H	CL(67:5)-H	CL	(67:5)	(67:5)				C76 H137 O17 P2	1383.93	14.9044	0.0348894	1.25567	0.401762	0.0685418	0.067485	0.259096	0.227648	0.118365	0.199257	0.230147	0.126901	0.226265	0.273129	0.200472	0.188759	0.200809	ug/g
NEG108		CL(18:2_18:2_18:2_18:2)-H	CL(72:8)-H	CL	(18:2_18:2_18:2_18:2)	(18:2)	(18:2)	(18:2)	(18:2)	C81 H141 O17 P2	1447.96	14.8493	0.0361458	1.20918	0.402585	1.233	18.5872	33.6258	29.1679	39.8611	23.312	42.8868	25.1002	49.3539	42.6015	39.4283	37.0416	37.0763	ug/g
POS79		CL(82:4)+H	CL(82:4)+H	CL	(82:4)	(82:4)				C91 H171 O17 P2	1598.2	10.721	0.037513	0.777625	0.408537	0.118411	0.330719	0.370555	0.239435	0.6515	0.235666	0.13961	0.409075	0.446479	0.316846	0.339841	0.354979	0.329512	ug/g
NEG207		CL(80:16)-H	CL(80:16)-H	CL	(80:16)	(80:16)				C89 H141 O17 P2	1543.96	14.115	0.0150014	1.44213	0.411103	0.0454378	0.0462085	0.0354719	0.0214571	0.00233269	0.0153208	0.070645	0.0284511	0.0408656	0.0348451	0.0315394	0.0307724	0.0307002	ug/g
NEG230		CL(82:2)-2H	CL(82:2)-2H	CL	(82:2)	(82:2)				C91 H172 O17 P2	799.604	12.3606	0.0171135	0.88143	0.416815	0.095736	0.228966	0.244635	0.185283	0.316827	0.155885	0.220566	0.185058	0.273956	0.239561	0.238435	0.241742	0.233643	ug/g
NEG80		CL(71:16)-2H	CL(71:16)-2H	CL	(71:16)	(71:16)				C80 H122 O17 P2	708.408	3.611	0.00735191	0.84753	0.421678	0.123846	0.207827	0.315389	0.304171	0.479546	0.239945	0.240216	0.242269	0.280586	0.381566	0.298431	0.301917	0.297845	ug/g
NEG148		CL(75:6)-2H	CL(75:6)-2H	CL	(75:6)	(75:6)				C84 H150 O17 P2	746.518	9.77	0.28076	2.11449	0.422127	0.314397	3.9225	0.190439	0.141532	0.501617	1.44634	2.93491	0.620519	0.668969	6.90011	1.16957	0.698211	0.794091	ug/g
POS40		CL(74:5)+H	CL(74:5)+H	CL	(74:5)	(74:5)				C83 H153 O17 P2	1484.06	9.14679	0.00934682	0.836087	0.423176	0.691069	10.8705	9.30872	10.0167	18.7925	8.87671	9.43561	7.10393	13.8701	11.9119	10.5573	10.3836	10.5496	ug/g
NEG95		CL(72:5)-H	CL(72:5)-H	CL	(72:5)	(72:5)				C81 H147 O17 P2	1454.01	8.899	0.00967255	0.82352	0.424351	0.10104	0.192452	0.18991	0.188578	0.374216	0.230752	0.188047	0.167619	0.12206	0.264464	0.224499	0.220374	0.221398	ug/g
NEG5		CL(59:4)-2H	CL(59:4)-2H	CL	(59:4)	(59:4)				C68 H122 O17 P2	636.408	4.33878	0.138478	0.941456	0.429385	0.239659	2.50877	2.27071	2.08989	2.8555	2.26864	2.42928	2.09238	2.15656	2.49757	1.97628	1.5517	2.01075	ug/g
NEG7		CL(61:8)-2H	CL(61:8)-2H	CL	(61:8)	(61:8)				C70 H118 O17 P2	646.393	3.68033	0.0312024	0.827723	0.433642	0.109255	0.133344	0.186975	0.239755	0.333715	0.154057	0.187725	0.15134	0.154398	0.277243	0.19929	0.201568	0.211278	ug/g
POS17		CL(70:3)+H	CL(70:3)+H	CL	(70:3)	(70:3)				C79 H149 O17 P2	1432.03	9.04089	0.00126759	0.845326	0.43515	0.494527	5.8695	5.30361	4.92296	10.2221	5.14048	4.46178	4.93374	5.83692	7.4364	5.71558	5.70111	5.70878	ug/g
POS58		CL(78:11)+H	CL(78:11)+H	CL	(78:11)	(78:11)				C87 H149 O17 P2	1528.03	8.53103	0.0319348	0.873705	0.436564	0.836049	16.9318	17.4422	16.8018	27.6519	14.2177	12.8176	17.1261	20.3603	21.5684	17.9549	18.7566	17.6334	ug/g
POS63		CL(78:6)+H	CL(78:6)+H	CL	(78:6)	(78:6)				C87 H159 O17 P2	1538.1	8.73417	0.350745	0.767654	0.438274	0.136491	0.638447	0.198165	0.242686	0.435096	0.325984	0.20299	0.440533	0.141037	0.342618	0.344882	0.170004	0.342232	ug/g
NEG212		CL(81:12)-H	CL(81:12)-H	CL	(81:12)	(81:12)				C90 H151 O17 P2	1566.04	7.576	0.0256374	1.42647	0.438747	0.0508786	0.0489628	0.0198389	0.0116546	0.0172202	1.65176e-06	0.0491877	0.038886	0.0361689	0.0499212	0.019016	0.0198763	0.0198956	ug/g
NEG223		CL(82:11)-2H	CL(82:11)-2H	CL	(82:11)	(82:11)				C91 H154 O17 P2	790.534	9.266	0.00456897	1.25461	0.440165	3.35116	403.568	442.001	410.498	0.0149658	313.39	407.318	343.64	459.592	445.933	401.959	404.873	405.38	ug/g
POS38		CL(74:3)+H	CL(74:3)+H	CL	(74:3)	(74:3)				C83 H157 O17 P2	1488.09	10.1898	0.0275121	0.857088	0.441325	0.557404	6.46084	6.57502	6.50789	10.8221	4.63974	5.84178	5.14618	8.78194	8.12312	7.0789	7.4373	7.11087	ug/g
POS68		CL(80:10)+H	CL(80:10)+H	CL	(80:10)	(80:10)				C89 H155 O17 P2	1558.07	10.035	0.0723243	1.13896	0.443488	0.0791986	0.335575	0.368681	0.308548	0.239368	0.312232	0.210996	0.433096	0.404344	0.422046	0.396638	0.416526	0.360691	ug/g
NEG8		CL(62:1)-H	CL(62:1)-H	CL	(62:1)	(62:1)				C71 H135 O17 P2	1321.92	15.461	0.00419139	1.28913	0.446017	0.0539546	0.029141	0.118794	0.0875949	0.0826733	0.107812	0.0746214	0.0800237	0.0697765	0.180525	0.104701	0.103888	0.104017	ug/g
NEG58		CL(68:9)-H	CL(68:9)-H	CL	(68:9)	(68:9)				C77 H131 O17 P2	1389.89	14.0182	0.0723381	1.29534	0.455256	0.0523218	0.0430646	0.16196	0.122957	0.0415604	0.0947802	0.163729	0.0635808	0.112054	0.16421	0.137049	0.121397	0.138788	ug/g
NEG24		CL(16:1_16:1_16:1_18:1)-H	CL(66:4)-H	CL	(16:1_16:1_16:1_18:1)	(16:1)	(16:1)	(16:1)	(18:1)	C75 H137 O17 P2	1371.93	15.1165	0.0162845	1.1847	0.455368	0.419626	1.81047	5.39191	5.10457	5.27509	4.68016	5.08314	3.80377	4.99085	7.47895	5.56535	5.63313	5.45409	ug/g
NEG18		CL(16:1_16:1_18:2_14:0)-H	CL(64:4)-H	CL	(16:1_16:1_18:2_14:0)	(16:1)	(16:1)	(18:2)	(14:0)	C73 H133 O17 P2	1343.9	14.5115	0.0138374	1.25376	0.463918	0.124177	0.395892	1.33478	1.29628	0.433569	1.214	1.15703	0.669169	0.860598	1.52251	1.15289	1.13593	1.1678	ug/g
NEG10		CL(62:3)-H	CL(62:3)-H	CL	(62:3)	(62:3)				C71 H131 O17 P2	1317.89	14.4637	0.0129054	1.26369	0.472399	0.0591135	0.0888972	0.282708	0.242672	0.0996386	0.243964	0.240643	0.128025	0.16164	0.353441	0.238206	0.235105	0.241253	ug/g
NEG84		CL(71:6)-2H	CL(71:6)-2H	CL	(71:6)	(71:6)				C80 H142 O17 P2	718.487	5.9616	0.014797	0.858591	0.474642	0.180506	0.657156	0.781529	0.853583	1.44341	0.704567	1.08993	0.740656	0.687188	0.786933	0.879836	0.890657	0.906104	ug/g
NEG196		CL(79:12)-2H	CL(79:12)-2H	CL	(79:12)	(79:12)				C88 H146 O17 P2	768.502	7.459	0.0676539	1.12284	0.475237	0.0704819	0.208721	0.202774	0.187668	0.109389	0.156645	0.224814	0.162559	0.251902	0.198567	0.163575	0.146147	0.165678	ug/g
NEG73		CL(18:2_16:1_18:2_18:2)-H	CL(70:7)-H	CL	(18:2_16:1_18:2_18:2)	(18:2)	(16:1)	(18:2)	(18:2)	C79 H139 O17 P2	1421.95	14.7511	0.0151848	1.16195	0.475633	0.80809	10.7493	26.703	21.9999	23.5547	20.5092	28.2886	14.6736	26.8699	30.2209	24.9425	24.2529	24.8522	ug/g
POS23		CL(70:6)+H	CL(70:6)+H	CL	(70:6)	(70:6)				C79 H143 O17 P2	1425.98	7.82051	0.0225054	0.838087	0.476266	0.112764	0.198159	0.198977	0.30275	0.398504	0.252713	0.212917	0.127516	0.20623	0.351306	0.26012	0.264668	0.253086	ug/g
POS54		CL(76:9)+H	CL(76:9)+H	CL	(76:9)	(76:9)				C85 H149 O17 P2	1504.03	8.06722	0.0425713	0.803984	0.476846	0.123491	0.230184	0.299928	0.275405	0.647094	0.196868	0.26137	0.25356	0.422206	0.32584	0.31623	0.2937	0.316713	ug/g
NEG9		CL(14:0_16:1_16:1_16:0)-H	CL(62:2)-H	CL	(14:0_16:1_16:1_16:0)	(14:0)	(16:1)	(16:1)	(16:0)	C71 H133 O17 P2	1319.9	15.0087	0.0247707	1.25382	0.480599	0.0751002	0.0838991	0.311303	0.254515	0.166488	0.261411	0.234214	0.163058	0.187231	0.433307	0.266372	0.254761	0.255838	ug/g
NEG187		CL(78:6)-2H	CL(78:6)-2H	CL	(78:6)	(78:6)				C87 H156 O17 P2	767.541	13.542	0.165297	0.767632	0.481476	0.0729627	0.171354	0.159368	0.257824	0.113569	0.129285	0.299796	0.0734768	0.0791176	0.0920321	0.185339	0.208307	0.149007	ug/g
NEG112		CL(72:8)-H	CL(72:8)-H	CL	(72:8)	(72:8)				C81 H141 O17 P2	1447.96	16.6914	0.00936689	1.31216	0.488345	0.0737924	0.0306417	0.0837459	0.0768853	0.146941	0.0643642	0.100533	0.0483152	0.165862	0.175665	0.141102	0.143043	0.143662	ug/g
NEG17		CL(14:0_16:1_16:0_18:2)-H	CL(64:3)-H	CL	(14:0_16:1_16:0_18:2)	(14:0)	(16:1)	(16:0)	(18:2)	C73 H135 O17 P2	1345.92	15.0727	0.00650037	1.19967	0.506949	0.161669	0.432925	1.58135	1.33014	0.984438	1.40543	1.15344	0.87797	1.06384	1.99083	1.36409	1.37894	1.36302	ug/g
NEG169		CL(77:3)-H	CL(77:3)-H	CL	(77:3)	(77:3)				C86 H161 O17 P2	1528.12	10.229	0.0671639	1.18387	0.517273	0.134884	0.220023	0.539329	0.462386	0.351157	0.202767	0.535218	0.410779	0.520799	0.658056	0.300186	0.268582	0.30431	ug/g
NEG224		CL(82:11)-2H	CL(82:11)-2H	CL	(82:11)	(82:11)				C91 H154 O17 P2	790.534	10.284	0.413612	1.75001	0.519193	0.699351	1.55283	1.1265	1.40922	11.0151	1.17279	10.9681	0.904832	16.9577	3.03594	9.63546	9.85547	4.11227	ug/g
NEG211		CL(81:11)-2H	CL(81:11)-2H	CL	(81:11)	(81:11)				C90 H152 O17 P2	783.526	14.065	0.0608469	0.938498	0.519612	0.0550374	0.0972643	0.0875473	0.0846261	0.0987877	0.0627751	0.0952824	0.0791864	0.0993106	0.0954189	0.0849437	0.0769016	0.086157	ug/g
NEG149		CL(75:6)-2H	CL(75:6)-2H	CL	(75:6)	(75:6)				C84 H150 O17 P2	746.518	15.602	0.641428	0.734768	0.519787	0.015758	0.00585044	0.00348937	0.00381317	0.0129578	0.0016259	0.00859635	0.00785387	0.00183146	0.00407416	0.00282839	0.00735613	0.00250336	ug/g
NEG217		CL(81:7)-H	CL(81:7)-H	CL	(81:7)	(81:7)				C90 H161 O17 P2	1576.12	9.879	0.0165604	0.945778	0.528518	0.269069	2.38738	2.64331	2.37749	2.54822	1.92015	2.51216	1.95938	2.67621	2.70277	2.36535	2.31867	2.39631	ug/g
NEG194		CL(79:11)-H	CL(79:11)-H	CL	(79:11)	(79:11)				C88 H149 O17 P2	1540.03	7.50494	0.0824777	0.923747	0.528991	0.0600796	0.177776	0.197221	0.177387	0.172811	0.199832	0.208549	0.119724	0.131385	0.17788	0.17869	0.155457	0.181117	ug/g
NEG29		CL(66:6)-H	CL(66:6)-H	CL	(66:6)	(66:6)				C75 H133 O17 P2	1367.9	14.494	0.00613621	1.18127	0.53109	0.0419512	0.0440902	0.138407	0.127828	0.0681831	0.103502	0.125865	0.0621638	0.116583	0.150786	0.112827	0.114132	0.113063	ug/g
NEG3		CL(56:6)-H	CL(56:6)-H	CL	(56:6)	(56:6)				C65 H113 O17 P2	1227.75	8.145	0.00600298	0.943884	0.537519	0.093884	0.388011	0.314345	0.272282	0.353949	0.295968	0.260162	0.351412	0.319279	0.34072	0.303869	0.307372	0.304684	ug/g
NEG123		CL(73:8)-H	CL(73:8)-H	CL	(73:8)	(73:8)				C82 H143 O17 P2	1461.98	15.131	0.0217769	1.21774	0.545355	0.028243	0.00728803	0.0424365	0.0365199	0.0208726	0.0237129	0.0401486	0.0168606	0.0446729	0.0376554	0.0356193	0.0360371	0.0371475	ug/g
NEG104		CL(72:7)-H	CL(72:7)-H	CL	(72:7)	(72:7)				C81 H143 O17 P2	1449.98	16.356	0.111661	0.799073	0.552288	0.135335	0.136244	0.36515	0.28072	0.614283	0.157141	0.410641	0.107629	0.334172	0.385197	0.239839	0.29201	0.244407	ug/g
NEG51		CL(18:2_16:1_16:1_18:2)-H	CL(68:6)-H	CL	(18:2_16:1_16:1_18:2)	(18:2)	(16:1)	(16:1)	(18:2)	C77 H137 O17 P2	1395.93	14.6617	0.0267838	1.14039	0.554326	0.462057	4.95901	13.1561	12.833	8.26198	9.72138	13.7075	7.48062	10.9911	13.9928	11.8682	11.4144	12.0203	ug/g
NEG239		CL(86:13)-2H	CL(86:13)-2H	CL	(86:13)	(86:13)				C95 H158 O17 P2	816.549	9.7	0.0104554	0.944242	0.5549	0.348789	4.48772	5.17743	4.7105	4.51828	3.70682	5.29594	3.59093	5.14685	4.56001	4.19341	4.28136	4.24719	ug/g
NEG41		CL(18:2_16:0_16:0_18:1)-H	CL(68:3)-H	CL	(18:2_16:0_16:0_18:1)	(18:2)	(16:0)	(16:0)	(18:1)	C77 H143 O17 P2	1401.98	15.9257	0.0416827	0.734192	0.554901	0.743346	2.28155	6.96867	5.88009	22.3913	4.93907	5.57073	6.35001	8.15385	9.42144	8.50408	7.96573	8.61853	ug/g
NEG40		CL(18:1_16:0_16:0_18:1)-H	CL(68:2)-H	CL	(18:1_16:0_16:0_18:1)	(18:1)	(16:0)	(16:0)	(18:1)	C77 H145 O17 P2	1404	16.2239	0.0374603	0.658919	0.558158	0.309881	0.251166	0.823498	0.606735	4.00387	0.595719	0.61113	0.897453	1.02353	1.55483	1.22306	1.1352	1.18899	ug/g
POS12		CL(68:3)+Na	CL(68:3)+Na	CL	(68:3)	(68:3)				C77 H144 O17 P2 Na1	1425.98	15.2167	0.0220671	1.15811	0.564627	0.355889	1.64448	2.9546	2.62512	5.07835	2.5882	2.5508	3.64342	4.47336	4.55377	3.91527	4.03116	3.86116	ug/g
NEG115		CL(18:3_18:2_18:2_18:2)-H	CL(72:9)-H	CL	(18:3_18:2_18:2_18:2)	(18:3)	(18:2)	(18:2)	(18:2)	C81 H139 O17 P2	1445.95	14.3957	0.00860452	1.16083	0.564683	0.29678	0.924	2.3236	2.00168	2.74373	1.49928	2.81764	1.38964	3.02814	2.8635	2.32866	2.30633	2.34628	ug/g
POS19		CL(70:4)+Na	CL(70:4)+Na	CL	(70:4)	(70:4)				C79 H146 O17 P2 Na1	1451.99	15.2697	0.00339042	1.19414	0.575285	0.396281	2.10383	3.74661	3.43247	6.56306	3.21782	3.76792	2.92949	7.37087	6.36682	5.12563	5.10527	5.13983	ug/g
NEG20		CL(65:6)-2H	CL(65:6)-2H	CL	(65:6)	(65:6)				C74 H130 O17 P2	676.44	5.26161	0.0857051	0.878059	0.582717	0.0452402	0.0276272	0.0460626	0.0442594	0.0673121	0.0303831	0.0472857	0.0318174	0.0328654	0.0609865	0.0396156	0.0400802	0.0460574	ug/g
NEG77		CL(18:4_18:1_16:1_18:2)-H	CL(70:8)-H	CL	(18:4_18:1_16:1_18:2)	(18:4)	(18:1)	(16:1)	(18:2)	C79 H137 O17 P2	1419.93	15.1486	0.0279724	1.08182	0.584207	0.173479	0.850864	1.68745	1.42567	1.68425	1.5215	1.41653	1.33777	1.49316	1.86903	1.54838	1.48635	1.56876	ug/g
NEG35		CL(67:3)-H	CL(67:3)-H	CL	(67:3)	(67:3)				C76 H141 O17 P2	1387.96	15.7539	0.0791305	0.826291	0.584814	0.0819427	0.0274009	0.122918	0.117116	0.214697	0.0737402	0.102231	0.068137	0.12063	0.133239	0.128093	0.112003	0.129592	ug/g
NEG66		CL(18:2_18:1_16:0_18:1)-H	CL(70:4)-H	CL	(18:2_18:1_16:0_18:1)	(18:2)	(18:1)	(16:0)	(18:1)	C79 H145 O17 P2	1428	15.9367	0.0266587	0.773227	0.585791	0.589337	1.72966	5.13583	4.49025	15.1193	4.22119	4.21094	4.61112	6.23054	6.31526	6.23073	5.99537	6.31273	ug/g
NEG31		CL(8:0_18:2_18:2_22:3)-H	CL(66:7)-H	CL	(8:0_18:2_18:2_22:3)	(8:0)	(18:2)	(18:2)	(22:3)	C75 H131 O17 P2	1365.89	14.5034	0.00121836	1.17924	0.587312	0.0367308	0.0715015	0.222704	0.18962	0.06759	0.181619	0.170942	0.115728	0.111737	0.232785	0.1691	0.168688	0.168899	ug/g
POS76		CL(82:13)+H	CL(82:13)+H	CL	(82:13)	(82:13)				C91 H153 O17 P2	1580.06	8.63863	0.0236943	0.933112	0.59099	0.582682	10.85	11.3947	10.7426	10.7435	8.8846	8.49718	7.80146	13.5665	12.2574	10.0845	10.5341	10.1495	ug/g
NEG160		CL(20:5_18:2_20:4_18:2)-H	CL(76:13)-H	CL	(20:5_18:2_20:4_18:2)	(20:5)	(18:2)	(20:4)	(18:2)	C85 H139 O17 P2	1493.95	14.7147	0.0646796	0.865323	0.595705	0.0666812	0.0918122	0.176197	0.111468	0.26427	0.145135	0.177587	0.0840352	0.166136	0.123419	0.138762	0.126621	0.143777	ug/g
NEG129		CL(20:5_20:4_18:2_16:1)-H	CL(74:12)-H	CL	(20:5_20:4_18:2_16:1)	(20:5)	(20:4)	(18:2)	(16:1)	C83 H137 O17 P2	1467.93	14.3829	0.00840189	1.14251	0.596009	0.122558	0.172594	0.430791	0.333451	0.518773	0.285965	0.471652	0.261684	0.531831	0.52768	0.41678	0.411946	0.418732	ug/g
NEG133		CL(74:3)-2H	CL(74:3)-2H	CL	(74:3)	(74:3)				C83 H154 O17 P2	742.534	16.732	0.0482678	0.820023	0.596776	0.0702334	0.235693	0.264704	0.0687195	0.289981	0.14812	0.260584	0.0419489	0.306765	0.123182	0.170876	0.184676	0.169343	ug/g
NEG64		CL(18:1_16:0_18:0_18:2)-H	CL(70:3)-H	CL	(18:1_16:0_18:0_18:2)	(18:1)	(16:0)	(18:0)	(18:2)	C79 H147 O17 P2	1430.01	16.2537	0.0167351	0.715849	0.600359	0.22986	0.156122	0.553998	0.44433	2.39928	0.504893	0.414444	0.583392	0.751008	0.926183	0.81622	0.792524	0.793528	ug/g
NEG55		CL(68:7)-H	CL(68:7)-H	CL	(68:7)	(68:7)				C77 H135 O17 P2	1393.92	14.5815	0.00714814	1.1322	0.600766	0.0707296	0.156018	0.452	0.381147	0.205873	0.290496	0.390643	0.25747	0.316753	0.435919	0.37529	0.379629	0.3747	ug/g
POS75		CL(82:11)+H	CL(82:11)+H	CL	(82:11)	(82:11)				C91 H157 O17 P2	1584.09	9.67551	0.0279794	0.935338	0.604306	0.631539	11.3453	12.6192	12.6099	14.9168	9.27486	10.6708	10.3564	15.535	14.3651	11.549	12.1509	11.6181	ug/g
NEG204		CL(80:11)-2H	CL(80:11)-2H	CL	(80:11)	(80:11)				C89 H150 O17 P2	776.518	9.09894	0.00180694	0.931534	0.610232	0.442994	6.03204	6.4815	6.78091	6.19575	4.18391	6.72547	4.48451	7.96919	6.31817	5.91842	5.90162	5.92146	ug/g
NEG165		CL(76:6)-H	CL(76:6)-H	CL	(76:6)	(76:6)				C85 H153 O17 P2	1508.06	10.1921	0.0210193	0.937827	0.612285	0.0960148	0.318907	0.296122	0.263853	0.403234	0.225301	0.280604	0.303885	0.324237	0.368977	0.296551	0.288233	0.30036	ug/g
NEG119		CL(73:10)-H	CL(73:10)-H	CL	(73:10)	(73:10)				C82 H139 O17 P2	1457.95	15.0386	0.0384752	0.876063	0.616074	0.0484002	0.0388451	0.110363	0.0781784	0.0930225	0.0487063	0.0739588	0.0404603	0.106149	0.0815982	0.0750293	0.0759211	0.0805595	ug/g
NEG87		CL(17:1_18:2_18:2_18:2)-H	CL(71:7)-H	CL	(17:1_18:2_18:2_18:2)	(17:1)	(18:2)	(18:2)	(18:2)	C80 H141 O17 P2	1435.96	15.0421	0.045239	1.15257	0.620582	0.121599	0.225119	0.77988	0.635945	0.591567	0.459256	0.721017	0.31564	0.938096	0.782403	0.688049	0.640572	0.697632	ug/g
NEG118		CL(73:1)-H	CL(73:1)-H	CL	(73:1)	(73:1)				C82 H157 O17 P2	1476.09	9.821	0.115125	1.1391	0.626693	0.0150719	0.159026	0.217532	0.20925	0.0618142	0.231223	0.181964	0.160307	0.0963462	0.252289	0.154501	0.165878	0.131795	ug/g
NEG27		CL(66:5)-H	CL(66:5)-H	CL	(66:5)	(66:5)				C75 H135 O17 P2	1369.92	15.478	0.18943	1.11135	0.63299	0.0333807	0.122165	0.247312	0.196322	0.1202	0.212025	0.251256	0.133013	0.136007	0.220679	0.108502	0.108768	0.148654	ug/g
NEG61		CL(17:1_18:2_18:2_16:1)-H	CL(69:6)-H	CL	(17:1_18:2_18:2_16:1)	(17:1)	(18:2)	(18:2)	(16:1)	C78 H139 O17 P2	1409.95	14.9612	0.009226	1.12035	0.63362	0.0847233	0.169342	0.590365	0.520911	0.352814	0.410031	0.512408	0.292071	0.547696	0.52531	0.503787	0.495073	0.496876	ug/g
POS42		CL(74:7)+H	CL(74:7)+H	CL	(74:7)	(74:7)				C83 H149 O17 P2	1480.03	8.23887	0.0860017	0.867323	0.635028	0.106635	0.438404	0.329775	0.380048	0.753548	0.261968	0.159536	0.577522	0.518658	0.544132	0.337076	0.390003	0.337237	ug/g
NEG178		CL(78:10)-H	CL(78:10)-H	CL	(78:10)	(78:10)				C87 H149 O17 P2	1528.03	9.21608	0.0474656	1.09634	0.638064	0.05643	0.0838145	0.100935	0.0717418	0.144693	0.0791972	0.134143	0.113124	0.0851641	0.138162	0.115168	0.106068	0.10632	ug/g
POS73		CL(80:9)+H	CL(80:9)+H	CL	(80:9)	(80:9)				C89 H157 O17 P2	1560.09	9.98	0.0164718	1.07484	0.643605	0.111502	0.605426	0.51307	0.453391	0.661753	0.451374	0.518827	0.506921	0.778269	0.745627	0.586245	0.569537	0.585954	ug/g
POS69		CL(80:12)+H	CL(80:12)+H	CL	(80:12)	(80:12)				C89 H151 O17 P2	1554.04	8.60532	0.0175588	0.944214	0.649408	0.348419	4.62555	4.77728	4.53154	5.69232	4.40867	3.46479	3.87458	5.6251	5.79161	4.61505	4.72709	4.56873	ug/g
NEG171		CL(77:4)-H	CL(77:4)-H	CL	(77:4)	(77:4)				C86 H159 O17 P2	1526.11	10.188	0.157298	0.887031	0.650246	0.0614265	0.116343	0.177242	0.196604	0.0486787	0.100377	0.117556	0.0917314	0.157265	0.130562	0.0780318	0.057225	0.0735305	ug/g
NEG205		CL(80:14)-2H	CL(80:14)-2H	CL	(80:14)	(80:14)				C89 H144 O17 P2	773.494	14.147	0.0379537	1.0664	0.653295	0.0624163	0.209382	0.163577	0.165068	0.292233	0.191137	0.236375	0.208046	0.255527	0.215648	0.220534	0.207969	0.22351	ug/g
POS60		CL(78:13)+H	CL(78:13)+H	CL	(78:13)	(78:13)				C87 H145 O17 P2	1524	7.49747	0.0232551	0.932962	0.654768	0.280251	3.23793	3.75147	3.71019	2.64626	3.24393	2.73386	2.08975	3.13289	4.36354	3.03995	3.13793	2.99959	ug/g
POS80		CL(82:6)+H	CL(82:6)+H	CL	(82:6)	(82:6)				C91 H167 O17 P2	1594.17	9.84373	0.0196297	0.912247	0.655973	0.167722	0.973691	0.513251	0.530928	0.503742	0.536807	0.389184	0.728926	0.596407	0.624092	0.550656	0.531817	0.549959	ug/g
NEG179		CL(78:11)-2H	CL(78:11)-2H	CL	(78:11)	(78:11)				C87 H146 O17 P2	762.502	8.979	0.0321397	0.923834	0.668528	1.47678	80.1692	95.2034	63.8135	115.752	65.4735	83.49	52.9248	105.579	102.412	77.3282	81.044	76.2537	ug/g
NEG150		CL(75:6)-2H	CL(75:6)-2H	CL	(75:6)	(75:6)				C84 H150 O17 P2	746.518	16.3736	0.117202	0.885256	0.680962	0.103982	0.25816	0.43751	0.568914	0.182781	0.134765	0.418849	0.283596	0.407511	0.356891	0.312916	0.391895	0.335703	ug/g
NEG86		CL(17:1_18:2_18:2_18:1)-H	CL(71:6)-H	CL	(17:1_18:2_18:2_18:1)	(17:1)	(18:2)	(18:2)	(18:1)	C80 H143 O17 P2	1437.98	15.4378	0.0343475	1.09678	0.682395	0.111983	0.202	0.67811	0.520966	0.585746	0.445838	0.528041	0.397133	0.712327	0.640535	0.616032	0.584846	0.624542	ug/g
NEG139		CL(18:2_18:1_20:3_18:2)-H	CL(74:8)-H	CL	(18:2_18:1_20:3_18:2)	(18:2)	(18:1)	(20:3)	(18:2)	C83 H145 O17 P2	1476	15.3766	0.00147308	1.13307	0.683139	0.293685	1.05978	4.59726	4.00689	2.82362	2.17457	4.34324	1.94658	4.90499	4.3172	4.36225	4.36863	4.37512	ug/g
NEG94		CL(18:1_18:1_18:2_18:0)-H	CL(72:4)-H	CL	(18:1_18:1_18:2_18:0)	(18:1)	(18:1)	(18:2)	(18:0)	C81 H149 O17 P2	1456.03	16.2718	0.0342054	0.840777	0.683777	0.142693	0.112812	0.458018	0.380891	1.04015	0.334844	0.221973	0.424895	0.578987	0.532699	0.500874	0.472654	0.502656	ug/g
NEG110		CL(18:2_18:2_20:4_16:0)-H	CL(72:8)-H	CL	(18:2_18:2_20:4_16:0)	(18:2)	(18:2)	(20:4)	(16:0)	C81 H141 O17 P2	1447.96	15.5853	0.0345785	1.07966	0.689175	0.180617	1.18833	1.83706	1.08858	2.39304	1.55509	1.5496	1.48873	2.14924	2.03907	1.85784	1.76166	1.88131	ug/g
NEG122		CL(19:1_18:2_18:2_18:2)-H	CL(73:7)-H	CL	(19:1_18:2_18:2_18:2)	(19:1)	(18:2)	(18:2)	(18:2)	C82 H145 O17 P2	1464	15.4956	0.00100718	1.10653	0.690178	0.0652708	0.0532302	0.165979	0.11822	0.167555	0.0952981	0.161174	0.0922897	0.19003	0.159684	0.141614	0.14172	0.141896	ug/g
NEG50		CL(18:2_16:1_18:1_16:1)-H	CL(68:5)-H	CL	(18:2_16:1_18:1_16:1)	(18:2)	(16:1)	(18:1)	(16:1)	C77 H139 O17 P2	1397.95	15.169	0.0228712	1.07936	0.69223	0.567935	5.8621	16.9694	14.4696	15.0825	13.6986	14.7185	10.5078	14.1751	17.5761	14.8107	14.3465	15.0009	ug/g
NEG16		CL(14:0_18:1_16:0_16:1)-H	CL(64:2)-H	CL	(14:0_18:1_16:0_16:1)	(14:0)	(18:1)	(16:0)	(16:1)	C73 H137 O17 P2	1347.93	15.5067	0.00480838	1.11018	0.702872	0.164031	0.241619	0.800315	0.69962	1.06327	0.77085	0.594642	0.696184	0.63468	1.19595	0.869599	0.863766	0.871859	ug/g
NEG232		CL(83:12)-H	CL(83:12)-H	CL	(83:12)	(83:12)				C92 H155 O17 P2	1594.07	7.478	0.048377	1.54555	0.703401	0.342661	0.0122521	6.05217	0.0298749	0.0108816	0.00756237	0.00976649	5.98258	5.76648	0.0284463	0.010561	0.0115363	0.0106944	ug/g
NEG88		CL(11:3_18:2_24:1_18:2)-H	CL(71:8)-H	CL	(11:3_18:2_24:1_18:2)	(11:3)	(18:2)	(24:1)	(18:2)	C80 H139 O17 P2	1433.95	14.575	0.0267024	1.11665	0.706544	0.0392345	0.0268485	0.0653756	0.0679092	0.0651597	0.0368665	0.0707071	0.034812	0.103397	0.0686835	0.0750402	0.0760185	0.0721935	ug/g
NEG141		CL(74:8)-H	CL(74:8)-H	CL	(74:8)	(74:8)				C83 H145 O17 P2	1476	15.948	0.0667678	1.10658	0.707449	0.0964074	0.129793	0.277602	0.247718	0.473145	0.256783	0.244945	0.24663	0.433746	0.378524	0.327915	0.293651	0.332511	ug/g
NEG44		CL(18:2_16:0_16:1_18:1)-H	CL(68:4)-H	CL	(18:2_16:0_16:1_18:1)	(18:2)	(16:0)	(16:1)	(18:1)	C77 H141 O17 P2	1399.96	15.5804	0.0179323	0.876956	0.71594	0.717779	3.79888	11.6687	8.94816	24.4054	9.53747	9.00556	9.63364	12.0602	13.2805	11.4895	11.2013	11.5979	ug/g
NEG121		CL(73:6)-H	CL(73:6)-H	CL	(73:6)	(73:6)				C82 H147 O17 P2	1466.01	15.8256	0.00593407	1.10227	0.720565	0.0470755	0.0185917	0.0612383	0.0569663	0.0807828	0.039541	0.0526654	0.0474837	0.0817122	0.0783873	0.0724493	0.0717029	0.0717167	ug/g
NEG128		CL(20:5_18:2_18:2_18:2)-H	CL(74:11)-H	CL	(20:5_18:2_18:2_18:2)	(20:5)	(18:2)	(18:2)	(18:2)	C83 H139 O17 P2	1469.95	14.8625	0.0165337	1.06348	0.720921	0.341941	2.34836	4.49581	3.52914	5.01847	3.0516	4.18832	3.54813	4.64626	5.0268	4.00913	3.8838	3.97904	ug/g
NEG92		CL(72:3)-H	CL(72:3)-H	CL	(72:3)	(72:3)				C81 H151 O17 P2	1458.04	16.585	0.0142391	0.812392	0.726831	0.0533895	0.00190062	0.0369823	0.0297681	0.125701	0.0283589	0.0211338	0.0368087	0.0461824	0.0648789	0.0526216	0.051314	0.0513778	ug/g
POS39		CL(74:4)+H	CL(74:4)+H	CL	(74:4)	(74:4)				C83 H155 O17 P2	1486.07	9.96745	0.0218509	0.966356	0.727674	0.269468	3.4631	3.35403	3.65884	4.16628	3.53916	3.07146	3.19268	3.33208	4.55164	3.58257	3.7424	3.65657	ug/g
NEG227		CL(82:13)-2H	CL(82:13)-2H	CL	(82:13)	(82:13)				C91 H150 O17 P2	788.518	8.34997	0.0099227	1.0755	0.732486	0.2622	1.67989	1.51386	3.13236	3.69362	2.38945	3.02292	2.0365	2.79634	3.22503	2.99125	2.97135	3.02984	ug/g
NEG135		CL(74:6)-H	CL(74:6)-H	CL	(74:6)	(74:6)				C83 H149 O17 P2	1480.03	15.965	0.0629338	0.902791	0.734169	0.099028	0.118018	0.290161	0.265521	0.558451	0.258238	0.285197	0.234264	0.364487	0.248282	0.31433	0.283178	0.318229	ug/g
NEG137		CL(18:2_18:1_20:3_18:1)-H	CL(74:7)-H	CL	(18:2_18:1_20:3_18:1)	(18:2)	(18:1)	(20:3)	(18:1)	C83 H147 O17 P2	1478.01	15.6851	0.0358516	1.06801	0.745322	0.135053	0.258926	0.503437	0.481632	0.756475	0.42729	0.559693	0.448873	0.608978	0.625823	0.523074	0.495132	0.530116	ug/g
NEG193		CL(79:10)-2H	CL(79:10)-2H	CL	(79:10)	(79:10)				C88 H150 O17 P2	770.518	8.34709	0.00296556	1.04091	0.746381	0.425291	10.4983	10.3445	10.2955	6.19262	8.7454	10.3167	7.94054	11.0267	10.5432	9.09255	9.04126	9.05298	ug/g
NEG37		CL(67:4)-H	CL(67:4)-H	CL	(67:4)	(67:4)				C76 H139 O17 P2	1385.95	15.3596	0.0296728	1.07608	0.750963	0.0705637	0.0574516	0.227585	0.214318	0.216114	0.189083	0.165303	0.150304	0.201482	0.256203	0.215726	0.206502	0.218646	ug/g
NEG143		CL(18:2_18:2_18:2_20:3)-H	CL(74:9)-H	CL	(18:2_18:2_18:2_20:3)	(18:2)	(18:2)	(18:2)	(20:3)	C83 H143 O17 P2	1473.98	15.0067	0.00629663	0.876296	0.759147	0.316367	1.23879	7.22066	8.45965	3.02024	2.30527	6.25137	1.99749	7.45204	3.8348	3.56625	3.53733	3.52238	ug/g
NEG90		CL(20:5_16:1_18:2_18:2)-H	CL(72:10)-H	CL	(20:5_16:1_18:2_18:2)	(20:5)	(16:1)	(18:2)	(18:2)	C81 H137 O17 P2	1443.93	14.7531	0.010821	1.04876	0.760906	0.213846	1.9466	3.13585	2.25117	3.1648	2.43719	2.902	1.90335	3.12987	3.39051	2.89889	2.84848	2.90557	ug/g
NEG83		CL(71:5)-H	CL(71:5)-H	CL	(71:5)	(71:5)				C80 H145 O17 P2	1440	15.7793	0.0241585	0.912246	0.764561	0.0768408	0.0526933	0.199727	0.1395	0.275824	0.130316	0.124217	0.107958	0.199347	0.199597	0.182458	0.176379	0.184877	ug/g
NEG15		CL(14:0_16:0_16:0_18:1)-H	CL(64:1)-H	CL	(14:0_16:0_16:0_18:1)	(14:0)	(16:0)	(16:0)	(18:1)	C73 H139 O17 P2	1349.95	15.8775	0.0115598	1.10896	0.78012	0.086308	0.0368762	0.172665	0.155754	0.267581	0.141151	0.115378	0.158093	0.139982	0.32269	0.200521	0.19615	0.197162	ug/g
NEG176		CL(77:7)-H	CL(77:7)-H	CL	(77:7)	(77:7)				C86 H153 O17 P2	1520.06	8.685	0.0119049	1.0464	0.795334	0.124036	1.17252	1.23808	1.25933	0.510201	1.01833	1.11701	0.894011	1.07662	1.36163	1.18833	1.20209	1.21695	ug/g
NEG60		CL(17:1_16:1_18:1_18:2)-H	CL(69:5)-H	CL	(17:1_16:1_18:1_18:2)	(17:1)	(16:1)	(18:1)	(18:2)	C78 H141 O17 P2	1411.96	15.3973	0.0171179	1.05851	0.797005	0.10391	0.152677	0.564213	0.453123	0.518772	0.418973	0.419917	0.333478	0.505557	0.556569	0.509038	0.494442	0.509733	ug/g
NEG70		CL(18:2_16:1_18:1_18:2)-H	CL(70:6)-H	CL	(18:2_16:1_18:1_18:2)	(18:2)	(16:1)	(18:1)	(18:2)	C79 H141 O17 P2	1423.96	15.2117	0.0258261	1.05829	0.803893	1.01851	12.7998	33.4623	28.2108	44.9549	24.7136	31.5445	25.493	39.5214	36.7135	32.6013	31.3784	32.9738	ug/g
NEG172		CL(77:5)-2H	CL(77:5)-2H	CL	(77:5)	(77:5)				C86 H156 O17 P2	761.541	3.332	0.0163816	1.12708	0.810063	0.173554	0.454905	0.62919	0.496415	1.88497	1.25712	0.52727	0.567994	0.553316	1.97665	0.649407	0.670841	0.657791	ug/g
NEG68		CL(18:2_18:1_16:1_18:1)-H	CL(70:5)-H	CL	(18:2_18:1_16:1_18:1)	(18:2)	(18:1)	(16:1)	(18:1)	C79 H143 O17 P2	1425.98	15.6073	0.0042264	0.925365	0.810897	0.723148	4.32009	13.7633	10.8845	25.3069	10.5711	10.9038	10.4278	15.4842	15.3931	14.6967	14.5821	14.5993	ug/g
NEG69		CL(70:5)-H	CL(70:5)-H	CL	(70:5)	(70:5)				C79 H143 O17 P2	1425.98	17.473	0.0140622	0.896015	0.811908	0.0624587	0.00893325	0.064589	0.0817326	0.19945	0.0641235	0.07422	0.0606088	0.12159	0.0767346	0.0602423	0.0601787	0.0587568	ug/g
NEG225		CL(82:11)-2H	CL(82:11)-2H	CL	(82:11)	(82:11)				C91 H154 O17 P2	790.534	12.535	0.202023	1.12982	0.81233	0.0595993	0.295177	0.398886	0.0531547	0.0343167	0.225056	0.43284	0.0899643	0.203712	0.152169	0.1945	0.135427	0.19956	ug/g
NEG22		CL(18:1_16:0_16:0_16:1)-H	CL(66:2)-H	CL	(18:1_16:0_16:0_16:1)	(18:1)	(16:0)	(16:0)	(16:1)	C75 H141 O17 P2	1375.96	15.8961	0.0406184	0.907894	0.818975	0.271552	0.360668	1.32755	1.10714	3.12968	1.12373	0.973842	1.28146	1.1313	2.2138	1.59058	1.49331	1.6129	ug/g
NEG132		CL(74:2)-2H	CL(74:2)-2H	CL	(74:2)	(74:2)				C83 H156 O17 P2	743.541	10.7472	0.158499	0.859286	0.819625	0.242465	2.86641	1.16449	6.58215	0.379143	0.507671	6.01663	1.3017	1.50731	2.47349	0.960807	1.17623	1.32452	ug/g
NEG167		CL(76:9)-H	CL(76:9)-H	CL	(76:9)	(76:9)				C85 H147 O17 P2	1502.01	15.7821	0.0189194	0.899738	0.822891	0.0604519	0.0354203	0.0735833	0.164989	0.216786	0.0569123	0.056004	0.0603669	0.222016	0.156667	0.175366	0.171145	0.177662	ug/g
POS47		CL(75:8)+H	CL(75:8)+H	CL	(75:8)	(75:8)				C84 H149 O17 P2	1492.03	7.51651	0.0264274	0.963297	0.823459	0.196344	2.04399	1.94488	1.8974	1.23283	1.86534	1.42324	1.17269	1.74438	2.36659	1.62802	1.69517	1.61372	ug/g
NEG21		CL(66:1)-H	CL(66:1)-H	CL	(66:1)	(66:1)				C75 H143 O17 P2	1377.98	16.2169	0.0287888	1.10476	0.839774	0.0760238	0.00878726	0.0908722	0.0785175	0.223246	0.0764256	0.051242	0.117621	0.0979652	0.211093	0.124127	0.118044	0.118233	ug/g
NEG56		CL(20:4_16:1_14:0_18:2)-H	CL(68:7)-H	CL	(20:4_16:1_14:0_18:2)	(20:4)	(16:1)	(14:0)	(18:2)	C77 H135 O17 P2	1393.92	15.1062	0.0417415	1.02949	0.848711	0.101877	0.295405	0.638902	0.561733	0.58419	0.520566	0.526372	0.459336	0.508277	0.662431	0.567034	0.530809	0.574211	ug/g
NEG53		CL(18:2_16:1_16:1_18:2)-H	CL(68:6)-H	CL	(18:2_16:1_16:1_18:2)	(18:2)	(16:1)	(16:1)	(18:2)	C77 H137 O17 P2	1395.93	15.5311	0.00188816	1.04382	0.849817	0.0880586	0.168932	0.337372	0.244666	0.509342	0.30107	0.252163	0.375597	0.328256	0.387337	0.344952	0.345836	0.346226	ug/g
POS61		CL(78:4)+H	CL(78:4)+H	CL	(78:4)	(78:4)				C87 H163 O17 P2	1542.14	9.56897	0.0547832	1.04208	0.855323	0.0839013	0.580128	0.252486	0.335485	0.413989	0.376758	0.240292	0.517598	0.377041	0.549134	0.457351	0.478267	0.428645	ug/g
NEG59		CL(69:4)-H	CL(69:4)-H	CL	(69:4)	(69:4)				C78 H143 O17 P2	1413.98	15.7535	0.0405287	0.942485	0.862645	0.0734652	0.0503932	0.145643	0.111843	0.272823	0.104344	0.112587	0.100652	0.180858	0.185689	0.160067	0.148297	0.158085	ug/g
NEG195		CL(79:11)-2H	CL(79:11)-2H	CL	(79:11)	(79:11)				C88 H148 O17 P2	769.51	13.7048	0.0523149	1.0307	0.86456	0.064863	0.261135	0.200591	0.148281	0.267125	0.167457	0.236056	0.209404	0.198737	0.318423	0.19345	0.176898	0.194422	ug/g
NEG91		CL(72:11)-H	CL(72:11)-H	CL	(72:11)	(72:11)				C81 H135 O17 P2	1441.92	14.2762	0.0380294	1.0418	0.867926	0.0751073	0.101328	0.354479	0.232807	0.275517	0.210497	0.315821	0.153541	0.261644	0.31404	0.271854	0.291816	0.275464	ug/g
NEG74		CL(18:2_16:1_18:2_18:2)-H	CL(70:7)-H	CL	(18:2_16:1_18:2_18:2)	(18:2)	(16:1)	(18:2)	(18:2)	C79 H139 O17 P2	1421.95	15.5684	0.0107384	1.04328	0.871285	0.129661	0.400255	0.750389	0.55055	1.27463	0.810626	0.515366	0.711872	0.825751	1.01718	0.805775	0.790628	0.791341	ug/g
NEG71		CL(18:2_16:0_18:2_18:2)-H	CL(70:6)-H	CL	(18:2_16:0_18:2_18:2)	(18:2)	(16:0)	(18:2)	(18:2)	C79 H141 O17 P2	1423.96	15.8917	0.0233301	0.931173	0.872495	0.160928	0.211731	0.511294	0.38488	1.4771	0.443671	0.433348	0.528902	0.744473	0.858463	0.663058	0.633029	0.645304	ug/g
NEG240		CL(86:15)-2H	CL(86:15)-2H	CL	(86:15)	(86:15)				C95 H154 O17 P2	814.534	7.662	0.0835072	0.954988	0.874467	0.022885	0.0362346	0.112291	0.107268	0.0434931	0.0753338	0.0867886	0.0473302	0.0939007	0.053916	0.0594129	0.0565145	0.0663876	ug/g
NEG62		CL(69:7)-H	CL(69:7)-H	CL	(69:7)	(69:7)				C78 H137 O17 P2	1407.93	14.487	0.0214721	0.960545	0.884156	0.0361845	0.0279457	0.0875691	0.0745875	0.0487834	0.0324582	0.0694747	0.0387566	0.0780857	0.0680505	0.0671168	0.0644942	0.0649237	ug/g
NEG164		CL(76:5)-H	CL(76:5)-H	CL	(76:5)	(76:5)				C85 H155 O17 P2	1510.07	10.036	0.0102046	0.983745	0.893691	0.153117	0.866454	1.06893	1.0485	1.388	1.03018	0.990208	0.873974	1.16944	1.31223	1.08793	1.06842	1.06947	ug/g
NEG158		CL(76:12)-H	CL(76:12)-H	CL	(76:12)	(76:12)				C85 H141 O17 P2	1495.96	15.161	0.445118	0.932574	0.900357	0.0914011	0.0685731	0.880096	0.655947	0.21928	0.0742547	0.667993	0.22155	0.876273	0.286077	0.713848	0.723444	0.277931	ug/g
NEG30		CL(66:6)-H	CL(66:6)-H	CL	(66:6)	(66:6)				C75 H133 O17 P2	1367.9	15.0652	0.0601692	1.02654	0.908988	0.0582683	0.0742772	0.219805	0.155593	0.151053	0.118885	0.1551	0.134548	0.13718	0.225124	0.172792	0.156467	0.17497	ug/g
POS21		CL(70:5)+Na	CL(70:5)+Na	CL	(70:5)	(70:5)				C79 H144 O17 P2 Na1	1449.98	14.8409	0.0374424	1.03518	0.912433	0.499373	3.37538	6.92936	6.27648	11.3727	3.93778	6.81583	4.48032	10.485	10.4526	8.76642	9.15679	8.50116	ug/g
NEG23		CL(18:2_16:0_14:0_18:1)-H	CL(66:3)-H	CL	(18:2_16:0_14:0_18:1)	(18:2)	(16:0)	(14:0)	(18:1)	C75 H139 O17 P2	1373.95	15.5435	0.0228468	0.969809	0.913229	0.344345	1.04436	3.06667	2.82578	5.34553	3.07477	2.50058	2.82042	2.64345	3.85018	3.59616	3.44267	3.47967	ug/g
NEG235		CL(84:11)-2H	CL(84:11)-2H	CL	(84:11)	(84:11)				C93 H158 O17 P2	804.549	10.231	0.0168807	0.976287	0.913918	0.281677	3.67794	4.30168	3.7482	1.9539	2.29346	4.60786	2.2196	4.37448	3.20122	3.27215	3.31033	3.2018	ug/g
NEG103		CL(18:2_18:1_18:2_18:2)-H	CL(72:7)-H	CL	(18:2_18:1_18:2_18:2)	(18:2)	(18:1)	(18:2)	(18:2)	C81 H143 O17 P2	1449.98	15.7984	0.065557	0.961293	0.914989	0.16403	0.340493	0.668613	0.538752	1.65339	0.551829	0.671801	0.622436	1.06705	0.933556	0.920347	0.825523	0.932367	ug/g
NEG96		CL(18:2_18:0_18:1_18:2)-H	CL(72:5)-H	CL	(18:2_18:0_18:1_18:2)	(18:2)	(18:0)	(18:1)	(18:2)	C81 H147 O17 P2	1454.01	15.9542	0.0134624	1.02412	0.924465	0.309814	1.31822	3.48614	3.44478	5.69885	3.46658	2.66711	3.35939	4.47606	3.88634	3.71708	3.61874	3.66071	ug/g
NEG216		CL(81:7)-2H	CL(81:7)-2H	CL	(81:7)	(81:7)				C90 H160 O17 P2	787.557	3.31	0.0450049	0.967196	0.926151	0.105395	0.37046	0.381383	0.32602	0.865012	0.358151	0.894853	0.310212	0.349041	0.436669	0.529588	0.535775	0.574965	ug/g
NEG97		CL(18:2_18:1_18:1_18:2)-H	CL(72:6)-H	CL	(18:2_18:1_18:1_18:2)	(18:2)	(18:1)	(18:1)	(18:2)	C81 H145 O17 P2	1452	15.6366	0.00650957	1.0211	0.92968	0.69901	5.86746	17.9104	16.4854	22.6402	13.5908	15.9907	11.4491	20.4737	18.7838	17.5587	17.7848	17.6358	ug/g
NEG238		CL(85:14)-2H	CL(85:14)-2H	CL	(85:14)	(85:14)				C94 H154 O17 P2	808.534	8.06131	0.377383	0.974054	0.936784	0.044799	0.185587	0.206691	0.183663	0.0877012	0.169522	0.109512	0.309736	0.064624	0.154635	0.192247	0.352638	0.191945	ug/g
NEG117		CL(20:5_18:2_16:1_18:1)-H	CL(72:9)-H	CL	(20:5_18:2_16:1_18:1)	(20:5)	(18:2)	(16:1)	(18:1)	C81 H139 O17 P2	1445.95	15.2114	0.0207708	1.00948	0.951253	0.255019	1.79893	3.11893	2.45827	3.71825	2.42757	2.6019	2.53279	3.12784	3.30931	2.85016	2.77226	2.88778	ug/g
POS81		CL(82:9)+H	CL(82:9)+H	CL	(82:9)	(82:9)				C91 H161 O17 P2	1588.12	10.4139	0.0494092	1.00866	0.956817	0.0851653	0.332679	0.247665	0.275606	0.155566	0.195032	0.288012	0.232284	0.259402	0.300613	0.291062	0.304098	0.275459	ug/g
NEG163		CL(76:3)-2H	CL(76:3)-2H	CL	(76:3)	(76:3)				C85 H158 O17 P2	756.549	10.171	0.0334506	0.99055	0.961337	0.052699	0.157286	0.313349	0.33045	0.272276	0.241985	0.278548	0.216335	0.38662	0.205534	0.191091	0.193336	0.181459	ug/g
NEG101		CL(18:2_18:1_18:2_18:2)-H	CL(72:7)-H	CL	(18:2_18:1_18:2_18:2)	(18:2)	(18:1)	(18:2)	(18:2)	C81 H143 O17 P2	1449.98	15.2825	0.0111827	0.991634	0.97361	1.14461	17.705	47.04	39.9426	58.7415	25.1214	44.2591	30.8815	57.5329	44.7825	46.2139	47.1483	47.0902	ug/g
NEG126		CL(20:5_18:1_18:2_18:2)-H	CL(74:10)-H	CL	(20:5_18:1_18:2_18:2)	(20:5)	(18:1)	(18:2)	(18:2)	C83 H141 O17 P2	1471.96	15.2937	0.00967563	1.00317	0.985912	0.298733	2.15562	3.40046	2.89718	4.62776	2.52419	3.11788	2.82605	3.92832	4.00668	3.47426	3.45285	3.51889	ug/g
POS26		CL(72:2)+H	CL(72:2)+H	CL	(72:2)	(72:2)				C81 H155 O17 P2	1462.07	10.032	0.371091	0.991095	0.987489	0.0386246	0.0527316	0.286766	0.140112	0.0191617	0.223337	0.0966145	0.04832	0.0427535	0.206886	0.0536535	0.101283	0.0579844	ug/g
NEG156		CL(18:2_18:1_22:6_18:2)-H	CL(76:11)-H	CL	(18:2_18:1_22:6_18:2)	(18:2)	(18:1)	(22:6)	(18:2)	C85 H143 O17 P2	1497.98	15.415	0.0121882	1.00234	0.989019	0.104607	0.231628	0.491601	0.417565	0.506109	0.307967	0.384708	0.395561	0.480531	0.494683	0.452697	0.46046	0.449739	ug/g
NEG14		CL(63:6)-2H	CL(63:6)-2H	CL	(63:6)	(63:6)				C72 H126 O17 P2	662.424	4.48104	0.037555	1.00045	0.997007	0.460912	13.5672	16.5401	12.957	20.4461	17.2663	15.9916	13.9588	13.5972	18.6102	12.1186	11.3611	11.3651	ug/g
POS223		Co(Q10)+NH4	Co(Q10)+NH4	Co	(Q10)	(Q10)				C59 H94 O4 N1	880.718	15.4883	0.0423085	1.11933	0.297779	0.379903	11.3052	13.2506	11.6482	10.5297	13.4134	10.215	11.426	14.847	15.4865	11.5839	12.185	11.207	ug/g
POS224		Co(Q6)+H	Co(Q6)+H	Co	(Q6)	(Q6)				C39 H59 O4	591.441	14.3743	0.00474323	1.04678	0.737882	0.144337	1.23282	1.29775	1.32704	0.920062	1.06687	1.09413	1.00001	1.5655	1.52498	1.15636	1.14669	1.15595	ug/g
POS225		Co(Q7)+H	Co(Q7)+H	Co	(Q7)	(Q7)				C44 H67 O4	659.503	14.3791	0.0219931	1.10026	0.509895	0.131344	1.06891	1.23384	1.12072	0.764687	1.07595	0.945898	0.949905	1.51401	1.27432	0.979669	1.02373	1.00238	ug/g
POS226		Co(Q8)+H	Co(Q8)+H	Co	(Q8)	(Q8)				C49 H75 O4	727.566	12.8889	0.0340081	1.03159	0.74989	0.472191	12.7868	13.5072	14.3404	13.5049	12.7965	12.8786	11.2096	17.472	15.4555	12.4091	13.2597	12.6787	ug/g
POS227		Co(Q9)+H	Co(Q9)+H	Co	(Q9)	(Q9)				C54 H83 O4	795.629	14.3756	0.0199224	1.10666	0.462544	1.18588	101.811	101.756	100.604	75.875	102.244	84.5812	81.4205	133.662	123.818	91.4155	95.1206	93.5571	ug/g
POS228		Co(Q9)+H	Co(Q9)+H	Co	(Q9)	(Q9)				C54 H83 O4	795.629	14.7893	0.150925	0.962712	0.959477	1.21616	69.4439	3.84986	102.587	74.4995	5.42612	0.0216653	122.486	4.76761	168.603	97.3007	101.7	75.8554	ug/g
POS231		DG(16:0e)+Na	DG(16:0e)+Na	DG	(16:0e)	(16:0e)				C19 H38 O4 Na1	353.266	11.4038	0.0129024	1.09423	0.645681	0.0426184	0.532515	0.630256	0.642915	0.348014	0.659336	0.796183	0.384708	0.439352	0.666232	0.529313	0.517672	0.517643	ug/g
POS236		DG(18:1e)+Na	DG(18:1e)+Na	DG	(18:1e)	(18:1e)				C21 H40 O4 Na1	379.282	10.4921	0.0923346	1.03516	0.908526	0.0921948	0.282338	0.234022	0.209683	0.166027	0.137248	0.114137	0.319605	0.398127	0.185174	0.188549	0.165088	0.158575	ug/g
POS237		DG(18:1e)+Na	DG(18:1e)+Na	DG	(18:1e)	(18:1e)				C21 H40 O4 Na1	379.282	11.6095	0.0237985	1.06747	0.628529	0.12312	1.3762	1.78887	1.71345	1.30876	1.56076	2.08901	1.12926	1.70232	1.77458	1.4763	1.41713	1.41703	ug/g
POS238		DG(18:1e)+Na	DG(18:1e)+Na	DG	(18:1e)	(18:1e)				C21 H40 O4 Na1	379.282	12.6964	0.0610232	1.04223	0.76845	0.0495642	0.23652	0.236098	0.295308	0.207004	0.236192	0.294471	0.161157	0.274628	0.303675	0.218759	0.193952	0.210968	ug/g
POS239		DG(18:2e)+H	DG(18:2e)+H	DG	(18:2e)	(18:2e)				C21 H39 O4	355.284	11.4246	0.0186611	1.42293	0.145412	0.182015	0.538674	0.594627	0.603488	0.334717	0.696054	0.907821	0.411334	1.02818	0.641115	0.543219	0.524015	0.538377	ug/g
POS240		DG(18:2e)+H	DG(18:2e)+H	DG	(18:2e)	(18:2e)				C21 H39 O4	355.284	12.3273	0.162119	1.10013	0.657585	0.0431364	0.975449	1.50182	1.56062	0.632316	1.56517	1.43364	1.06813	0.836734	1.51861	1.38307	1.77068	1.32566	ug/g
POS241		DG(8:0e_10:4)+Na	DG(18:4e)+Na	DG	(8:0e_10:4)	(8:0e)	(10:4)			C21 H34 O4 Na1	373.235	14.3826	0.0363411	1.2821	0.124712	0.119288	0.288208	0.366767	0.340523	0.273211	0.374493	0.328744	0.327578	0.545566	0.456878	0.327751	0.307682	0.308231	ug/g
POS242		DG(19:0e)+Na	DG(19:0e)+Na	DG	(19:0e)	(19:0e)				C22 H44 O4 Na1	395.313	12.963	0.0295116	0.933457	0.712344	0.069052	0.252239	0.323655	0.331484	0.221214	0.351427	0.301723	0.185995	0.161404	0.316316	0.263474	0.269546	0.254171	ug/g
POS243		DG(8:0_11:2)+NH4	DG(19:2)+NH4	DG	(8:0_11:2)	(8:0)	(11:2)			C22 H42 O5 N1	400.306	1.67585	0.0175262	1.45801	0.54099	0.0616713	0.0606392	0.0584601	0.012141	0.0376188	0.0176392	0.0777632	0.0379895	0.152357	0.0219985	0.829525	0.829133	0.854759	ug/g
POS244		DG(19:4e)+Na	DG(19:4e)+Na	DG	(19:4e)	(19:4e)				C22 H36 O4 Na1	387.251	14.381	0.041197	1.21114	0.301943	0.0742158	0.1784	0.301707	0.297089	0.181828	0.266825	0.287925	0.202275	0.386323	0.308537	0.223099	0.205451	0.215208	ug/g
POS252		DG(20:1e)+Na	DG(20:1e)+Na	DG	(20:1e)	(20:1e)				C23 H44 O4 Na1	407.313	11.4931	0.0311889	1.26269	0.207521	0.180021	1.48582	1.65033	1.81875	0.994564	2.2	2.48648	1.41229	1.48204	1.80963	1.58809	1.53241	1.49261	ug/g
POS254		DG(20:1e)+Na	DG(20:1e)+Na	DG	(20:1e)	(20:1e)				C23 H44 O4 Na1	407.313	12.5461	0.0286122	1.15706	0.102667	0.388014	9.20872	10.8305	10.9059	8.44076	12.429	12.8543	10.1627	10.2283	11.2903	9.67701	9.21121	9.21436	ug/g
POS256		DG(20:1e)+Na	DG(20:1e)+Na	DG	(20:1e)	(20:1e)				C23 H44 O4 Na1	407.313	13.5734	0.0469256	1.31692	0.0434699	0.318237	2.11544	2.39109	2.5781	1.70461	3.31881	3.24781	2.18226	2.86434	2.85524	2.11188	1.92336	2.03806	ug/g
POS258		DG(9:0_11:2)+NH4	DG(20:2)+NH4	DG	(9:0_11:2)	(9:0)	(11:2)			C23 H44 O5 N1	414.321	1.92147	0.0436839	1.17929	0.418189	0.0921796	0.483022	1.21714	0.86578	0.619077	1.17291	1.01225	0.711712	0.931664	0.866569	0.579876	0.531322	0.556196	ug/g
POS261		DG(20:2e)+Na	DG(20:2e)+Na	DG	(20:2e)	(20:2e)				C23 H42 O4 Na1	405.298	10.918	0.0183417	1.37952	0.0968928	0.0719762	0.0522461	0.0916747	0.0877172	0.0641988	0.0833991	0.138488	0.0941533	0.0815489	0.112553	0.086201	0.0851677	0.0831421	ug/g
POS264		DG(20:2e)+H	DG(20:2e)+H	DG	(20:2e)	(20:2e)				C23 H43 O4	383.316	13.3637	0.0266306	1.04097	0.807723	0.17947	8.26474	11.2331	10.256	5.74539	11.0037	9.6233	7.68932	6.85123	11.0243	8.58438	8.2872	8.14984	ug/g
POS268		DG(10:1e_10:4)+Na	DG(20:5e)+Na	DG	(10:1e_10:4)	(10:1e)	(10:4)			C23 H36 O4 Na1	399.251	14.3787	0.0165091	1.16903	0.320458	0.122725	0.617531	0.827726	0.791162	0.572284	0.742018	0.834205	0.594023	1.11433	0.819757	0.672034	0.655171	0.651665	ug/g
POS269		DG(21:0e)+Na	DG(21:0e)+Na	DG	(21:0e)	(21:0e)				C24 H48 O4 Na1	423.344	13.8048	0.0134518	1.05369	0.692986	0.0485322	0.473081	0.507253	0.54078	0.315979	0.561041	0.553724	0.442446	0.367651	0.494797	0.448633	0.438357	0.438323	ug/g
POS270		DG(21:1e)+Na	DG(21:1e)+Na	DG	(21:1e)	(21:1e)				C24 H46 O4 Na1	421.329	12.9503	0.035726	1.30791	0.00905035	0.135995	0.359594	0.348691	0.390054	0.321829	0.440071	0.528477	0.470193	0.385018	0.498048	0.377917	0.354983	0.355964	ug/g
POS271		DG(21:2e)+H	DG(21:2e)+H	DG	(21:2e)	(21:2e)				C24 H45 O4	397.331	12.9387	0.0569159	1.3162	0.134569	0.106666	0.311342	0.399447	0.337417	0.210522	0.419261	0.420711	0.465454	0.259078	0.506412	0.394569	0.380558	0.352551	ug/g
POS272		DG(21:2e)+H	DG(21:2e)+H	DG	(21:2e)	(21:2e)				C24 H45 O4	397.331	13.7638	0.0167498	1.14488	0.460413	0.0430977	0.327919	0.33734	0.385624	0.191035	0.396397	0.377423	0.319352	0.226209	0.457931	0.298332	0.289851	0.289832	ug/g
POS273		DG(21:3e)+H	DG(21:3e)+H	DG	(21:3e)	(21:3e)				C24 H43 O4	395.316	12.9705	0.0365095	1.05467	0.689912	0.0240677	0.262532	0.322462	0.326584	0.224091	0.374434	0.296007	0.259958	0.225907	0.340889	0.294635	0.28423	0.273879	ug/g
POS274		DG(21:4e)+H	DG(21:4e)+H	DG	(21:4e)	(21:4e)				C24 H41 O4	393.3	12.105	0.0231045	1.09235	0.607011	0.0583311	0.0691218	0.0929313	0.112453	0.169424	0.112141	0.121666	0.122498	0.128813	0.121041	0.106246	0.103265	0.101507	ug/g
POS275		DG(22:0e)+Na	DG(22:0e)+Na	DG	(22:0e)	(22:0e)				C25 H50 O4 Na1	437.36	13.2806	0.0332767	1.18156	0.488658	0.0623303	0.838797	0.9264	1.02629	0.489449	1.37863	1.25135	0.799911	0.520662	0.895233	0.829896	0.807756	0.776592	ug/g
POS278		DG(8:0_14:1)+NH4	DG(22:1)+NH4	DG	(8:0_14:1)	(8:0)	(14:1)			C25 H50 O5 N1	444.368	2.22517	0.0358061	2.77528	0.109675	0.135106	0.122997	0.049785	0.0101936	0.0252722	0.17915	0.141274	0.0251167	0.26836	0.108533	0.115672	0.111771	0.107674	ug/g
POS279		DG(22:1e)+Na	DG(22:1e)+Na	DG	(22:1e)	(22:1e)				C25 H48 O4 Na1	435.344	12.4564	0.541326	1.30558	0.248881	0.13157	0.826516	0.654081	0.590351	0.428826	1.07301	1.12627	0.561224	0.633085	0.685987	0.498944	0.140558	0.483871	ug/g
POS280		DG(22:1e)+Na	DG(22:1e)+Na	DG	(22:1e)	(22:1e)				C25 H48 O4 Na1	435.344	13.4008	0.0400057	1.14667	0.198871	0.187693	2.71361	3.15799	3.19712	2.36061	3.67213	3.89352	2.97744	2.9522	2.88681	2.77046	2.67226	2.55731	ug/g
POS282		DG(22:2)+NH4	DG(22:2)+NH4	DG	(22:2)	(22:2)				C25 H48 O5 N1	442.353	1.87461	0.113859	0.627984	0.454939	0.128363	0.274382	0.870756	0.0987665	0.271335	0.0711065	0.562846	0.170855	0.258895	0.125732	0.173087	0.13897	0.166908	ug/g
POS285		DG(22:2e)+H	DG(22:2e)+H	DG	(22:2e)	(22:2e)				C25 H47 O4	411.347	13.3513	0.0281549	1.16399	0.0145555	0.155365	1.15752	1.15716	1.17115	1.10386	1.49464	1.39914	1.27977	1.29657	1.20781	1.11377	1.06134	1.06099	ug/g
POS286		DG(22:2e)+H	DG(22:2e)+H	DG	(22:2e)	(22:2e)				C25 H47 O4	411.347	14.1838	0.023587	1.0266	0.88797	0.102741	3.42162	4.48107	4.2501	2.2625	4.82459	4.3623	3.05788	2.45302	3.8007	3.40734	3.28178	3.26365	ug/g
POS287		DG(12:0e_11:1)+NH4	DG(23:1e)+NH4	DG	(12:0e_11:1)	(12:0e)	(11:1)			C26 H54 O4 N1	444.405	6.95476	0.0763805	0.589945	0.679798	0.147269	0.202849	0.00532343	0.00144025	1.02235	0.00828186	0.00442811	0.00123402	0.00180808	0.892733	0.00105857	0.000912126	0.00102183	ug/g
POS289		DG(23:5e)+H	DG(23:5e)+H	DG	(23:5e)	(23:5e)				C26 H43 O4	419.316	5.778	0.192617	0.859751	0.615424	0.0674441	0.205677	0.0560824	0.108521	0.134887	0.0826273	0.093851	0.169692	0.0737365	0.12299	0.0494339	0.0340575	0.0477084	ug/g
POS290		DG(23:5e)+Na	DG(23:5e)+Na	DG	(23:5e)	(23:5e)				C26 H42 O4 Na1	441.298	14.3748	0.000558043	1.03451	0.815818	0.083938	0.557321	0.806304	0.70506	0.482709	0.621051	0.624894	0.499266	0.845532	0.708545	0.553649	0.553179	0.553067	ug/g
POS291		DG(24:0)+Na	DG(24:0)+Na	DG	(24:0)	(24:0)				C27 H52 O5 Na1	479.371	4.954	0.0656465	1.51913	0.477624	0.050944	0.0327335	0.0686115	0.0349561	0.0122779	0.136989	0.0257707	0.0399644	0.0258134	0.0536007	0.0780007	0.0698213	0.0696934	ug/g
POS293		DG(24:0e)+Na	DG(24:0e)+Na	DG	(24:0e)	(24:0e)				C27 H54 O4 Na1	465.391	14.9513	0.0251388	1.0613	0.721814	0.029708	1.99639	2.3941	2.19416	1.91269	3.213	2.46604	1.75635	1.50437	2.333	1.91252	1.82281	1.8448	ug/g
POS294		DG(24:1e)+Na	DG(24:1e)+Na	DG	(24:1e)	(24:1e)				C27 H52 O4 Na1	463.376	13.3997	0.061237	1.25144	0.189818	0.0530811	0.151957	0.119168	0.139631	0.098137	0.188708	0.20489	0.140584	0.108892	0.152992	0.126703	0.122249	0.1123	ug/g
POS295		DG(24:1e)+Na	DG(24:1e)+Na	DG	(24:1e)	(24:1e)				C27 H52 O4 Na1	463.376	14.2484	0.0243349	1.12943	0.379907	0.0762591	0.8739	0.964121	1.01302	0.904592	1.33523	1.31356	0.891473	0.787339	0.974578	0.889508	0.858027	0.849517	ug/g
POS297		DG(24:2e)+H	DG(24:2e)+H	DG	(24:2e)	(24:2e)				C27 H51 O4	439.378	14.2276	0.0348414	0.4881	0.129488	0.323811	0.228798	1.5334	1.4441	0.701384	0.423867	0.288337	0.605489	0.749126	0.317349	0.951486	0.917896	0.887477	ug/g
POS299		DG(24:5e)+Na	DG(24:5e)+Na	DG	(24:5e)	(24:5e)				C27 H44 O4 Na1	455.313	11.899	0.0712747	0.878452	0.513401	0.0771503	0.203165	0.279322	0.279457	0.156822	0.218082	0.272477	0.110032	0.18241	0.225864	0.192205	0.186127	0.167337	ug/g
POS300		DG(24:5e)+Na	DG(24:5e)+Na	DG	(24:5e)	(24:5e)				C27 H44 O4 Na1	455.313	12.904	0.026746	1.03335	0.813101	0.0303103	0.0913884	0.103135	0.115873	0.0801338	0.0976202	0.110591	0.0652073	0.104961	0.126066	0.0941598	0.0909327	0.0893603	ug/g
POS301		DG(12:1e_12:4)+Na	DG(24:5e)+Na	DG	(12:1e_12:4)	(12:1e)	(12:4)			C27 H44 O4 Na1	455.313	14.3714	0.0221084	1.09441	0.500327	0.0693363	0.478813	0.707673	0.646911	0.47763	0.659292	0.549873	0.525473	0.808524	0.618349	0.519828	0.499967	0.519393	ug/g
POS302		DG(25:0)+Na	DG(25:0)+Na	DG	(25:0)	(25:0)				C28 H54 O5 Na1	493.386	12.6867	0.147836	0.932214	0.865012	0.0102321	0.0206679	0.0107702	0.00701176	0.019398	0.0140524	0.0279071	0.00376803	0.00684328	0.0148375	0.104504	0.101316	0.131575	ug/g
POS305		DG(25:1)+Na	DG(25:1)+Na	DG	(25:1)	(25:1)				C28 H52 O5 Na1	491.371	11.823	0.254032	0.938418	0.901762	0.00651061	0.0043488	0.0121045	0.00966588	0.00636347	0.0133564	0.0167295	0.00303444	0.00498254	2.05869e-09	0.078235	0.0742861	0.115407	ug/g
POS312		DG(26:1e)+Na	DG(26:1e)+Na	DG	(26:1e)	(26:1e)				C29 H56 O4 Na1	491.407	15.021	0.0340054	1.08822	0.262535	0.163468	1.96569	2.47254	2.14905	2.1065	2.40975	2.64564	2.54678	2.05909	2.16465	2.04133	1.92575	1.92554	ug/g
POS314		DG(26:2e)+Na	DG(26:2e)+Na	DG	(26:2e)	(26:2e)				C29 H54 O4 Na1	489.391	14.4251	0.0604874	0.95568	0.766265	0.0432218	0.195272	0.213181	0.209511	0.16146	0.219503	0.234841	0.210593	0.113512	0.152651	0.159334	0.172673	0.153588	ug/g
POS315		DG(26:2e)+H	DG(26:2e)+H	DG	(26:2e)	(26:2e)				C29 H55 O4	467.409	14.9023	0.0273515	1.193	0.392936	0.0680526	0.490028	0.6836	0.648195	0.395298	0.918346	0.598384	0.785887	0.393509	0.61015	0.605994	0.58498	0.57437	ug/g
POS316		DG(26:2e)+H	DG(26:2e)+H	DG	(26:2e)	(26:2e)				C29 H55 O4	467.409	15.5349	0.0913286	0.82709	0.202029	0.315853	2.41064	2.13338	2.66346	2.92623	2.5582	1.63214	2.70122	1.49198	2.09333	1.65813	1.59549	1.89269	ug/g
POS318		DG(26:4e)+H	DG(26:4e)+H	DG	(26:4e)	(26:4e)				C29 H51 O4	463.378	5.24262	0.0501752	1.30507	0.301896	0.0318432	0.0387783	0.0347676	0.0241174	0.02151	0.0634984	0.0297522	0.0365949	0.0274469	0.0371192	0.0597417	0.0548762	0.054793	ug/g
POS319		DG(26:6e)+Na	DG(26:6e)+Na	DG	(26:6e)	(26:6e)				C29 H46 O4 Na1	481.329	14.402	0.0245166	1.1354	0.473809	0.0388188	0.135181	0.192876	0.190111	0.116842	0.176046	0.140696	0.133808	0.23717	0.213517	0.157107	0.151558	0.149967	ug/g
POS325		DG(28:0e)+Na	DG(28:0e)+Na	DG	(28:0e)	(28:0e)				C31 H62 O4 Na1	521.454	15.5527	0.023991	0.997881	0.976262	0.354633	11.1039	13.7398	12.3634	11.0629	13.1002	12.6956	11.7143	10.0722	12.6274	11.1959	10.8496	10.6829	ug/g
POS329		DG(28:1e)+Na	DG(28:1e)+Na	DG	(28:1e)	(28:1e)				C31 H60 O4 Na1	519.438	15.0072	0.0163207	1.11528	0.722934	0.259316	1.51981	2.72137	2.62197	3.59846	4.80704	2.33933	2.02966	1.39736	4.0112	1.79781	1.80025	1.74869	ug/g
POS330		DG(28:1e)+Na	DG(28:1e)+Na	DG	(28:1e)	(28:1e)				C31 H60 O4 Na1	519.438	15.601	0.0338989	0.991368	0.919113	0.259461	3.57941	4.91325	4.47176	4.02217	3.72349	4.08423	4.95752	4.33581	3.9489	3.85035	3.78422	3.6049	ug/g
POS334		DG(28:2e)+H	DG(28:2e)+H	DG	(28:2e)	(28:2e)				C31 H59 O4	495.441	15.5104	0.194433	0.948553	0.813099	0.363708	4.29986	8.26422	4.84091	4.51138	2.87043	4.61074	7.10131	5.45558	5.94799	5.04292	4.86246	3.46046	ug/g
POS339		DG(28:4)+H	DG(28:4)+H	DG	(28:4)	(28:4)				C31 H53 O5	505.389	4.768	0.00426505	0.891452	0.634802	0.0479968	0.0827491	0.144513	0.113029	0.104864	0.139945	0.120263	0.033142	0.120994	0.0817	0.0559217	0.0555159	0.0555056	ug/g
POS340		DG(28:6e)+Na	DG(28:6e)+Na	DG	(28:6e)	(28:6e)				C31 H50 O4 Na1	509.36	14.3764	0.0268137	1.18643	0.226427	0.126467	0.567236	0.743673	0.595871	0.530134	0.683247	0.702375	0.545732	0.956225	0.726467	0.621122	0.589465	0.599497	ug/g
POS341		DG(29:0e)+Na	DG(29:0e)+Na	DG	(29:0e)	(29:0e)				C32 H64 O4 Na1	535.47	16.2017	0.100633	0.920929	0.560332	0.113275	0.392704	0.494326	0.458896	0.371693	0.504413	0.340903	0.262493	0.398529	0.470918	0.425851	0.476446	0.390165	ug/g
POS342		DG(29:1e)+Na	DG(29:1e)+Na	DG	(29:1e)	(29:1e)				C32 H62 O4 Na1	533.454	15.418	0.0259269	0.490697	0.0147693	0.267092	0.589277	0.312896	0.430398	0.591459	0.143407	0.35257	0.287495	0.261432	0.135241	0.225425	0.22886	0.217536	ug/g
POS343		DG(29:6e)+Na	DG(29:6e)+Na	DG	(29:6e)	(29:6e)				C32 H52 O4 Na1	523.376	14.3736	0.0218016	1.18683	0.267442	0.113231	0.464199	0.616527	0.533671	0.421552	0.566311	0.549798	0.467668	0.832352	0.604277	0.475454	0.477057	0.458549	ug/g
POS344		DG(16:0_14:0)+NH4	DG(30:0)+NH4	DG	(16:0_14:0)	(16:0)	(14:0)			C33 H68 O5 N1	558.509	10.652	0.131697	1.32479	0.290014	0.0517901	0.0583919	0.0713714	0.0756989	0.0443791	0.0695659	0.130424	0.0866851	0.0402077	0.0868532	0.0722052	0.0721755	0.0568869	ug/g
POS363		DG(30:0e)+Na	DG(30:0e)+Na	DG	(30:0e)	(30:0e)				C33 H66 O4 Na1	549.485	16.0351	0.0263673	1.02518	0.588396	0.419249	15.4077	16.6454	14.1982	16.3593	16.8343	15.1845	16.931	14.8108	16.4736	14.6735	14.1608	13.9408	ug/g
POS389		DG(30:1e)+Na	DG(30:1e)+Na	DG	(30:1e)	(30:1e)				C33 H64 O4 Na1	547.47	15.5228	0.0264951	1.00935	0.812766	0.510696	19.0435	21.7344	19.0431	20.0782	21.3768	20.1928	18.6796	19.82	20.7386	18.2173	17.5772	17.3035	ug/g
POS398		DG(30:2e)+Na	DG(30:2e)+Na	DG	(30:2e)	(30:2e)				C33 H62 O4 Na1	545.454	15.051	0.0344011	1.59227	0.214598	0.489196	1.01052	1.31235	4.46913	2.80758	4.58056	5.01882	3.82416	4.48199	1.20084	1.01246	0.977526	0.945163	ug/g
POS399		DG(30:2e)+H	DG(30:2e)+H	DG	(30:2e)	(30:2e)				C33 H63 O4	523.472	15.7688	0.0839511	0.819701	0.253731	0.300659	2.48435	2.0199	1.54532	3.16468	1.65327	2.2191	2.0572	1.55889	1.95271	1.87415	1.58374	1.73125	ug/g
POS401		DG(30:2e)+H	DG(30:2e)+H	DG	(30:2e)	(30:2e)				C33 H63 O4	523.472	16.4141	0.0375372	0.808174	0.0173935	0.432918	3.21745	3.34816	2.47837	3.22425	2.39561	2.72464	2.44056	2.49336	2.33942	2.5377	2.44772	2.6384	ug/g
POS413		DG(8:0e_22:3)+Na	DG(30:3e)+Na	DG	(8:0e_22:3)	(8:0e)	(22:3)			C33 H60 O4 Na1	543.438	15.1991	0.0742231	0.894462	0.169972	0.113829	0.35234	0.372557	0.311333	0.300128	0.277299	0.333357	0.271971	0.339737	0.271789	0.304725	0.337915	0.293345	ug/g
POS414		DG(30:3e)+H	DG(30:3e)+H	DG	(30:3e)	(30:3e)				C33 H61 O4	521.456	16.0215	0.0252565	1.05633	0.32587	0.290713	6.58287	6.92789	5.8914	7.13779	7.01062	6.48811	7.74627	6.57245	7.22614	6.49759	6.24583	6.20205	ug/g
POS416		DG(30:7e)+Na	DG(30:7e)+Na	DG	(30:7e)	(30:7e)				C33 H52 O4 Na1	535.376	14.374	0.0336713	1.2017	0.198887	0.152404	0.872182	1.12713	1.04712	0.7831	1.13182	1.05234	0.84823	1.47064	1.24941	0.91189	0.852617	0.879586	ug/g
POS417		DG(31:1e)+Na	DG(31:1e)+Na	DG	(31:1e)	(31:1e)				C34 H66 O4 Na1	561.485	16.1805	0.0285433	1.01659	0.760012	0.164172	1.56633	1.87634	1.65119	1.81401	1.67654	1.71194	1.80846	1.95127	1.62985	1.5548	1.48051	1.48027	ug/g
POS418		DG(31:2e)+H	DG(31:2e)+H	DG	(31:2e)	(31:2e)				C34 H65 O4	537.488	16.105	0.0455617	0.682048	0.367503	0.192026	0.505851	0.731096	0.501916	0.510997	2.5437e-06	0.638737	3.22716e-06	0.701579	0.57782	0.6825	0.631411	0.631253	ug/g
POS419		DG(31:2e)+H	DG(31:2e)+H	DG	(31:2e)	(31:2e)				C34 H65 O4	537.488	16.6269	0.062992	0.839008	0.243951	0.179792	0.466693	0.651602	0.491177	0.543519	0.63187	0.339129	0.372274	0.442227	0.47247	0.423548	0.374155	0.408598	ug/g
POS420		DG(31:3e)+Na	DG(31:3e)+Na	DG	(31:3e)	(31:3e)				C34 H62 O4 Na1	557.454	14.764	0.029205	0.312493	0.0665365	0.167611	0.2853	0.0847057	0.0715269	0.155828	0.0196941	0.110505	0.0187534	0.0566102	0.0277767	0.0572728	0.0550177	0.0541302	ug/g
POS421		DG(31:3e)+Na	DG(31:3e)+Na	DG	(31:3e)	(31:3e)				C34 H62 O4 Na1	557.454	15.4427	0.0273555	0.50294	0.0365089	0.266134	0.663251	0.400813	0.291248	0.733297	0.206669	0.380117	0.225541	0.306763	0.193966	0.309836	0.29562	0.29559	ug/g
POS422		DG(31:4e)+H	DG(31:4e)+H	DG	(31:4e)	(31:4e)				C34 H61 O4	533.456	15.4384	0.0189174	0.619786	0.101219	0.199855	0.599389	0.305087	0.411412	0.491761	0.263356	0.521866	0.193654	0.268739	0.152829	0.228014	0.221839	0.219934	ug/g
POS423		DG(31:4e)+H	DG(31:4e)+H	DG	(31:4e)	(31:4e)				C34 H61 O4	533.456	15.8897	0.0350127	0.443806	0.023484	0.338393	0.589294	0.758792	0.473253	1.05397	0.347442	0.463558	0.381217	0.0363238	0.366555	0.502529	0.483416	0.518485	ug/g
POS424		DG(16:0_16:0)+Na	DG(32:0)+Na	DG	(16:0_16:0)	(16:0)	(16:0)			C35 H68 O5 Na1	591.496	14.8521	0.132632	1.6243	0.243311	0.151559	0.427663	0.346356	0.35916	0.116016	0.701633	0.803126	0.160382	0.59865	0.27254	0.318301	0.256391	0.253477	ug/g
POS435		DG(32:0e)+Na	DG(32:0e)+Na	DG	(32:0e)	(32:0e)				C35 H70 O4 Na1	577.517	16.8056	0.118409	0.912594	0.662934	0.920126	36.6416	83.1805	34.9989	66.1249	50.8857	41.7926	52.5991	52.9894	53.7755	45.6078	36.3064	43.9902	ug/g
POS445		DG(32:1e)+NH4	DG(32:1e)+NH4	DG	(32:1e)	(32:1e)				C35 H72 O4 N1	570.546	8.04	0.028245	1.02193	0.765856	0.21297	2.6401	3.55824	3.5182	3.42414	3.271	3.39755	3.1769	3.79483	3.14578	3.07697	2.91894	2.94754	ug/g
POS449		DG(8:1e_24:0)+Na	DG(32:1e)+Na	DG	(8:1e_24:0)	(8:1e)	(24:0)			C35 H68 O4 Na1	575.501	14.2199	0.308518	1.05331	0.814086	0.277191	3.70631	1.59629	1.87255	2.5622	2.13395	2.67984	3.28168	3.05059	1.67451	2.7144	1.45887	2.61595	ug/g
POS450		DG(32:1e)+Na	DG(32:1e)+Na	DG	(32:1e)	(32:1e)				C35 H68 O4 Na1	575.501	14.863	0.0600781	1.1576	0.387335	0.171995	3.39806	3.62192	4.11506	3.14397	5.27826	5.24199	3.00187	4.21354	2.92604	3.36436	3.24236	3.64281	ug/g
POS459		DG(14:0_18:2)+NH4	DG(32:2)+NH4	DG	(14:0_18:2)	(14:0)	(18:2)			C35 H68 O5 N1	582.509	9.78012	0.0386643	1.19495	0.364688	0.196862	1.2452	1.43511	1.2512	1.66537	1.60284	2.52352	1.40857	1.11235	1.71269	1.3079	1.25753	1.21059	ug/g
POS478		DG(32:2e)+Na	DG(32:2e)+Na	DG	(32:2e)	(32:2e)				C35 H66 O4 Na1	573.485	15.6417	0.0230333	1.04783	0.399477	0.492415	17.3427	21.4167	19.8546	22.5136	22.0988	22.2183	20.852	20.9285	20.1625	18.6095	17.7725	18.1644	ug/g
POS479		DG(32:2e)+H	DG(32:2e)+H	DG	(32:2e)	(32:2e)				C35 H67 O4	551.503	16.5149	0.041825	1.07195	0.586299	0.291521	5.65248	7.79737	4.73142	7.06846	6.41505	5.65962	6.34977	8.36451	7.04401	6.05979	5.61112	5.6788	ug/g
POS500		DG(32:3e)+H	DG(32:3e)+H	DG	(32:3e)	(32:3e)				C35 H65 O4	549.488	7.42849	0.0648828	0.832755	0.613746	0.149321	0.362263	0.430139	0.399526	1.28215	0.478119	0.524495	0.468815	0.529635	0.57431	0.435083	0.38949	0.389703	ug/g
POS502		DG(32:3e)+Na	DG(32:3e)+Na	DG	(32:3e)	(32:3e)				C35 H64 O4 Na1	571.47	15.1986	0.392855	0.77863	0.497906	0.24394	1.05372	1.18573	3.27666	1.00632	1.6758	1.46678	0.99548	1.05756	1.15259	2.54365	1.11582	2.46036	ug/g
POS503		DG(32:3e)+Na	DG(32:3e)+Na	DG	(32:3e)	(32:3e)				C35 H64 O4 Na1	571.47	15.7565	0.0279712	1.11449	0.118003	0.170736	1.53577	1.57066	1.39251	1.89223	1.80387	1.77513	1.78459	1.64804	1.89197	1.60718	1.54297	1.52403	ug/g
POS512		DG(33:1e)+NH4	DG(33:1e)+NH4	DG	(33:1e)	(33:1e)				C36 H74 O4 N1	584.561	8.543	0.00413573	0.987195	0.930562	0.061506	0.480497	0.522252	0.438121	0.75325	0.596314	0.518427	0.585813	0.618093	0.388884	0.447051	0.443935	0.443798	ug/g
POS513		DG(33:1e)+Na	DG(33:1e)+Na	DG	(33:1e)	(33:1e)				C36 H70 O4 Na1	589.517	16.4994	0.0614042	0.773488	0.192017	0.564597	2.81982	7.49094	6.71758	6.28642	4.25522	4.75086	4.38701	4.72484	4.42417	4.35194	4.82565	4.34104	ug/g
POS514		DG(33:2e)+Na	DG(33:2e)+Na	DG	(33:2e)	(33:2e)				C36 H68 O4 Na1	587.501	16.2446	0.0584983	0.967559	0.732094	0.167772	1.37656	2.05131	1.70559	1.89224	1.58546	1.51819	1.92685	1.88441	1.58231	1.76629	1.70502	1.57374	ug/g
POS515		DG(33:2e)+H	DG(33:2e)+H	DG	(33:2e)	(33:2e)				C36 H69 O4	565.519	16.9391	0.0705115	0.871425	0.354303	0.155936	0.555855	0.964715	0.672595	0.698817	0.606974	0.489831	0.595622	0.784703	0.673054	0.746317	0.823001	0.719312	ug/g
POS516		DG(18:0_16:0)+NH4	DG(34:0)+NH4	DG	(18:0_16:0)	(18:0)	(16:0)			C37 H76 O5 N1	614.572	12.8474	0.0308106	0.985385	0.861754	0.0611276	0.254818	0.337243	0.280217	0.349727	0.32312	0.254181	0.322444	0.293145	0.312292	0.333354	0.316184	0.316167	ug/g
POS520		DG(34:0e)+Na	DG(34:0e)+Na	DG	(34:0e)	(34:0e)				C37 H74 O4 Na1	605.548	17.0766	0.0375915	0.929866	0.567388	0.695923	15.911	22.3365	18.2586	25.2827	19.2528	14.9995	17.8586	23.3328	19.6222	20.796	20.0602	19.2888	ug/g
POS523		DG(34:1)+NH4	DG(34:1)+NH4	DG	(34:1)	(34:1)				C37 H74 O5 N1	612.556	2.03	0.746897	3.69294	0.292638	0.115872	0.040805	0.02597	0.00886979	0.0515999	0.106386	0.0316732	0.0273747	0.375377	0.0465728	0.0974486	0.00918643	0.0884401	ug/g
POS524		DG(34:1)+NH4	DG(34:1)+NH4	DG	(34:1)	(34:1)				C37 H74 O5 N1	612.556	7.977	0.476537	1.06826	0.943797	0.0263727	0.124023	0.10315	0.0313466	0.0484608	0.0584746	0.322536	0.00447106	0.0110215	0.0134155	0.101163	0.0807768	0.192452	ug/g
POS525		DG(34:1)+Na	DG(34:1)+Na	DG	(34:1)	(34:1)				C37 H70 O5 Na1	617.512	10.688	0.148698	1.20821	0.503754	0.0921409	0.184828	0.271485	0.430017	0.284413	0.325241	0.43185	0.513993	0.124866	0.372185	0.274985	0.26506	0.206509	ug/g
POS526		DG(16:0_18:1)+NH4	DG(34:1)+NH4	DG	(16:0_18:1)	(16:0)	(18:1)			C37 H74 O5 N1	612.556	11.8582	0.0427026	1.37251	0.127364	0.650018	4.83544	5.30751	5.63309	8.24488	8.65649	10.9291	6.5916	5.53577	9.49819	6.03885	5.62279	5.60417	ug/g
POS527		DG(34:1)+Na	DG(34:1)+Na	DG	(34:1)	(34:1)				C37 H70 O5 Na1	617.512	15.318	0.091248	1.17888	0.724993	0.118336	0.257045	0.825697	0.306137	1.0345	0.774461	1.38946	0.307669	0.89573	0.203766	0.450645	0.385766	0.386665	ug/g
POS558		DG(16:0_18:2)+NH4	DG(34:2)+NH4	DG	(16:0_18:2)	(16:0)	(18:2)			C37 H72 O5 N1	610.541	10.9462	0.0244706	1.08175	0.594683	0.715715	17.133	24.2157	23.2448	30.8608	25.9909	33.1851	22.2927	20.5626	27.041	22.3795	21.4578	21.4563	ug/g
POS574		DG(34:2e)+Na	DG(34:2e)+Na	DG	(34:2e)	(34:2e)				C37 H70 O4 Na1	601.517	16.5194	0.0310665	1.15731	0.124769	0.810396	22.2088	26.162	22.4476	22.9901	25.2152	23.0533	27.3481	33.3775	26.7128	23.3894	21.9898	22.563	ug/g
POS580		DG(16:0_18:3)+NH4	DG(34:3)+NH4	DG	(16:0_18:3)	(16:0)	(18:3)			C37 H70 O5 N1	608.525	9.90814	0.0601899	1.39581	0.0623308	0.415498	2.61311	2.96874	2.52518	2.71666	4.20731	5.12646	3.38191	2.63455	3.53449	3.078	2.76667	2.7906	ug/g
POS581		DG(34:3e)+H	DG(34:3e)+H	DG	(34:3e)	(34:3e)				C37 H69 O4	577.519	5.899	0.0942045	1.49889	0.66221	0.168728	0.283467	0.0391336	0.0793091	0.637434	1.29221	0.118956	0.26165	0.160175	0.114339	0.102916	0.0879727	0.0875756	ug/g
POS583		DG(34:3e)+H	DG(34:3e)+H	DG	(34:3e)	(34:3e)				C37 H69 O4	577.519	7.78159	0.298621	4.57452	0.142501	0.455002	0.72162	0.0461435	0.250737	0.049527	1.19071	0.216413	1.54071	2.90613	0.253181	0.359445	0.232827	0.211424	ug/g
POS584		DG(34:3e)+H	DG(34:3e)+H	DG	(34:3e)	(34:3e)				C37 H69 O4	577.519	8.617	0.0285729	0.860175	0.307614	0.36403	2.44907	3.11675	2.71412	4.28906	2.3149	2.70173	2.45201	3.2262	2.8196	2.66059	2.5128	2.58576	ug/g
POS588		DG(34:3e)+Na	DG(34:3e)+Na	DG	(34:3e)	(34:3e)				C37 H68 O4 Na1	599.501	16.2011	0.041783	1.08188	0.576148	0.500615	10.5635	12.8887	10.8929	14.5989	11.0129	10.8455	14.2568	17.9216	12.1525	11.7627	12.3234	11.3398	ug/g
POS592		DG(34:4)+NH4	DG(34:4)+NH4	DG	(34:4)	(34:4)				C37 H68 O5 N1	606.509	9.209	0.347975	0.69471	0.432663	0.210729	0.0809913	0.758652	0.980603	0.81884	0.0741645	0.972108	0.424934	0.308921	0.511623	0.197169	0.395034	0.396603	ug/g
POS595		DG(34:4e)+Na	DG(34:4e)+Na	DG	(34:4e)	(34:4e)				C37 H66 O4 Na1	597.485	15.742	0.0532858	1.36102	0.0576968	0.483418	3.04715	3.95848	5.08314	3.776	5.03648	4.34346	6.93382	4.85537	5.8213	4.61963	4.22964	4.2072	ug/g
POS596		DG(34:4e)+H	DG(34:4e)+H	DG	(34:4e)	(34:4e)				C37 H67 O4	575.503	17.4008	0.0672109	1.11508	0.72582	0.20196	3.7034	10.3289	9.94206	4.4837	9.29051	12.2631	7.67297	6.94649	3.49326	6.36366	5.837	6.67336	ug/g
POS597		DG(34:5e)+H	DG(34:5e)+H	DG	(34:5e)	(34:5e)				C37 H65 O4	573.488	16.099	0.026348	1.04391	0.571462	0.397896	11.4512	12.6001	11.3869	15.622	13.5678	12.7892	14.3577	12.5256	13.3875	12.0581	11.5245	11.5237	ug/g
POS598		DG(35:0e)+Na	DG(35:0e)+Na	DG	(35:0e)	(35:0e)				C38 H76 O4 Na1	619.564	17.1963	0.106087	0.942413	0.801127	0.139103	1.18613	2.9391	2.36075	1.52529	2.30145	1.45682	1.50946	2.60697	1.56271	2.49024	2.40062	2.02877	ug/g
POS600		DG(35:1e)+Na	DG(35:1e)+Na	DG	(35:1e)	(35:1e)				C38 H74 O4 Na1	617.548	16.9313	0.0851775	0.960887	0.771098	0.191241	1.90302	3.51774	2.49647	2.25985	2.38902	2.12412	2.35216	2.77295	2.58552	2.90162	2.94289	2.51282	ug/g
POS601		DG(35:2e)+Na	DG(35:2e)+Na	DG	(35:2e)	(35:2e)				C38 H72 O4 Na1	615.532	16.6274	0.0839741	0.879296	0.0207828	0.209399	0.929532	1.1186	1.07329	0.992837	0.871503	0.858265	0.913523	0.950212	0.928558	1.04099	1.17471	1.00323	ug/g
POS602		DG(35:2e)+H	DG(35:2e)+H	DG	(35:2e)	(35:2e)				C38 H73 O4	593.55	17.207	0.108114	0.879522	0.632022	0.110522	0.323518	0.958794	0.758587	0.563925	0.615185	0.34901	0.480207	0.887238	0.532111	0.739455	0.839577	0.678442	ug/g
POS603		DG(35:6)+Na	DG(35:6)+Na	DG	(35:6)	(35:6)				C38 H62 O5 Na1	621.449	11.321	0.0299042	1.26151	0.362031	0.0349365	0.106981	0.0786626	0.0886544	0.032908	0.107972	0.117929	0.0621598	0.0678199	0.128549	0.0872198	0.0822082	0.0841403	ug/g
POS604		DG(18:0_18:0)+NH4	DG(36:0)+NH4	DG	(18:0_18:0)	(18:0)	(18:0)			C39 H80 O5 N1	642.603	13.84	0.0361903	0.932222	0.558098	0.0569391	0.151412	0.192318	0.135702	0.223689	0.167738	0.139227	0.177933	0.177923	0.156509	0.152366	0.157941	0.14691	ug/g
POS605		DG(36:0e)+Na	DG(36:0e)+Na	DG	(36:0e)	(36:0e)				C39 H78 O4 Na1	633.579	17.323	0.0613383	0.928638	0.709856	0.363365	3.70293	6.79734	6.44785	8.75386	6.29741	5.767	4.23409	8.2457	5.2906	7.15588	6.90462	6.34129	ug/g
POS607		DG(18:0_18:1)+NH4	DG(36:1)+NH4	DG	(18:0_18:1)	(18:0)	(18:1)			C39 H78 O5 N1	640.587	12.922	0.0402267	0.943962	0.815667	0.207094	0.998463	1.31812	1.19542	2.74335	1.50462	1.60841	1.21444	1.38563	1.66791	1.35725	1.2523	1.30969	ug/g
POS610		DG(36:1e)+Na	DG(36:1e)+Na	DG	(36:1e)	(36:1e)				C39 H76 O4 Na1	631.564	17.8046	0.53306	3.27989	0.263905	0.4377	0.397036	0.433172	0.37181	0.68331	0.627727	1.31893	4.6076	0.51821	0.657131	0.517479	0.150579	0.5062	ug/g
POS623		DG(18:1_18:1)+NH4	DG(36:2)+NH4	DG	(18:1_18:1)	(18:1)	(18:1)			C39 H76 O5 N1	638.572	11.9225	0.0329798	1.15229	0.389982	0.568825	10.7249	11.3048	11.672	15.8766	13.5414	18.3668	11.2038	10.7844	17.5145	11.2955	10.9041	10.5758	ug/g
POS635		DG(36:2e)+Na	DG(36:2e)+Na	DG	(36:2e)	(36:2e)				C39 H74 O4 Na1	629.548	16.8769	0.0585557	1.04819	0.749441	0.165437	1.24047	1.21042	1.46572	1.70204	1.15732	1.28166	1.66407	1.99489	1.26383	1.36431	1.47321	1.31478	ug/g
POS636		DG(36:2e)+H	DG(36:2e)+H	DG	(36:2e)	(36:2e)				C39 H75 O4	607.566	17.335	0.033539	0.804651	0.52607	0.326488	1.74918	5.53614	3.35289	4.49817	2.78035	1.78048	2.04779	5.9419	2.67386	3.75595	3.87612	3.62452	ug/g
POS644		DG(18:1_18:2)+NH4	DG(36:3)+NH4	DG	(18:1_18:2)	(18:1)	(18:2)			C39 H74 O5 N1	636.556	11.0263	0.0263151	1.07549	0.559356	1.07412	43.2349	54.8815	45.9938	65.8115	48.689	69.7049	46.734	58.6773	58.4068	48.8977	46.9294	46.581	ug/g
POS656		DG(36:3e)+Na	DG(36:3e)+Na	DG	(36:3e)	(36:3e)				C39 H72 O4 Na1	627.532	7.88204	0.101072	0.786911	0.357816	0.129483	0.279492	0.481801	0.370755	0.362715	0.176936	0.357556	0.192623	0.514913	0.22828	0.333202	0.327377	0.391473	ug/g
POS657		DG(36:3e)+H	DG(36:3e)+H	DG	(36:3e)	(36:3e)				C39 H73 O4	605.55	9.421	0.0389341	1.15351	0.584723	0.102514	0.276725	0.3349	0.289436	0.681475	0.59069	0.509528	0.253245	0.433795	0.494588	0.40025	0.372871	0.376296	ug/g
POS661		DG(18:1_18:3)+NH4	DG(36:4)+NH4	DG	(18:1_18:3)	(18:1)	(18:3)			C39 H72 O5 N1	634.541	10.1071	0.0236055	1.26374	0.0978425	1.08604	17.517	22.022	19.8637	23.3408	20.2296	33.4645	22.8518	28.8524	25.3091	20.8302	20.1176	19.9196	ug/g
POS662		DG(18:2_18:2)+NH4	DG(36:4)+NH4	DG	(18:2_18:2)	(18:2)	(18:2)			C39 H72 O5 N1	634.541	10.6946	0.038789	0.989439	0.877972	0.194502	1.76779	2.22186	1.84849	1.90935	1.63992	2.0675	1.96701	1.82409	2.08355	1.56677	1.44974	1.50944	ug/g
POS663		DG(18:2_18:2)+H	DG(36:4)+H	DG	(18:2_18:2)	(18:2)	(18:2)			C39 H69 O5	617.514	14.061	0.0444839	1.26256	0.358185	0.0685559	0.0911404	0.0611913	0.180338	0.140965	0.131662	0.223622	0.135252	0.140454	0.116498	0.118725	0.12512	0.11457	ug/g
POS664		DG(18:1_18:3)+H	DG(36:4)+H	DG	(18:1_18:3)	(18:1)	(18:3)			C39 H69 O5	617.514	15.047	0.04933	2.00466	0.246534	0.282685	0.27993	0.258085	0.318408	0.770115	0.460086	0.667309	1.75854	0.989183	0.200712	0.41392	0.3752	0.399126	ug/g
POS667		DG(36:4e)+Na	DG(36:4e)+Na	DG	(36:4e)	(36:4e)				C39 H70 O4 Na1	625.517	7.68704	0.0441451	1.00247	0.991066	0.202404	1.21869	1.67003	1.45573	2.90349	1.48715	1.49946	1.6088	2.3261	2.16082	1.78549	1.64509	1.66934	ug/g
POS668		DG(36:4e)+H	DG(36:4e)+H	DG	(36:4e)	(36:4e)				C39 H71 O4	603.535	8.73801	0.0343115	1.00121	0.993282	0.27545	3.57391	4.4589	3.8481	6.2502	4.31623	4.01504	3.9487	5.56813	4.84325	4.4216	4.13699	4.22147	ug/g
POS670		DG(36:4e)+Na	DG(36:4e)+Na	DG	(36:4e)	(36:4e)				C39 H70 O4 Na1	625.517	15.8788	0.0175567	0.982775	0.873546	0.163844	0.988316	1.29849	1.17285	1.34685	0.951269	1.20312	1.10259	1.50758	1.14009	1.02962	1.01016	0.994162	ug/g
POS674		DG(18:3_18:2)+NH4	DG(36:5)+NH4	DG	(18:3_18:2)	(18:3)	(18:2)			C39 H70 O5 N1	632.525	9.28976	0.018289	1.1468	0.484188	0.243852	1.67791	2.24066	2.09594	2.26214	1.71813	3.59513	1.68765	2.50779	2.35587	2.01061	1.93963	1.98747	ug/g
POS677		DG(36:5e)+H	DG(36:5e)+H	DG	(36:5e)	(36:5e)				C39 H69 O4	601.519	9.329	0.0556363	1.00214	0.982294	0.0923749	0.377004	0.463718	0.411093	0.569277	0.416102	0.454558	0.43771	0.524639	0.448221	0.378639	0.338928	0.363622	ug/g
POS679		DG(36:5e)+Na	DG(36:5e)+Na	DG	(36:5e)	(36:5e)				C39 H68 O4 Na1	623.501	15.7832	0.0846918	0.844465	0.365321	0.262332	1.37007	1.59012	1.76196	1.79769	1.58151	1.45886	0.538413	1.80937	1.49406	1.36328	1.37568	1.17824	ug/g
POS680		DG(36:5e)+Na	DG(36:5e)+Na	DG	(36:5e)	(36:5e)				C39 H68 O4 Na1	623.501	16.183	0.0646255	0.898122	0.205323	0.205373	1.03603	1.04314	0.940138	0.969981	0.814351	0.854532	0.736644	1.00931	1.06375	0.790922	0.695482	0.736372	ug/g
POS681		DG(14:0_22:6)+NH4	DG(36:6)+NH4	DG	(14:0_22:6)	(14:0)	(22:6)			C39 H68 O5 N1	630.509	9.17656	0.0291476	1.13016	0.629595	0.0974951	0.823062	0.90147	0.838002	0.575864	0.757262	1.47067	0.518393	0.644316	1.04298	0.760798	0.71831	0.733818	ug/g
POS682		DG(36:6e)+H	DG(36:6e)+H	DG	(36:6e)	(36:6e)				C39 H67 O4	599.503	7.31721	0.0309813	1.04404	0.803123	0.33001	2.90078	4.4537	4.01425	5.95605	3.75507	3.79418	4.18961	4.82586	6.0451	4.57331	4.33934	4.33351	ug/g
POS685		DG(36:6e)+Na	DG(36:6e)+Na	DG	(36:6e)	(36:6e)				C39 H66 O4 Na1	621.485	15.248	0.0306646	0.736243	0.375318	0.125772	0.253282	0.639824	0.487613	0.232743	0.3086	0.539845	0.193925	0.2386	0.203906	0.204646	0.197388	0.20984	ug/g
POS689		DG(36:7e)+H	DG(36:7e)+H	DG	(36:7e)	(36:7e)				C39 H65 O4	597.488	7.80939	0.0597219	0.741879	0.261144	0.18352	0.33233	0.450669	0.436648	0.880979	0.40132	0.422049	0.286803	0.4371	0.400741	0.408444	0.363074	0.394237	ug/g
POS691		DG(37:0e)+Na	DG(37:0e)+Na	DG	(37:0e)	(37:0e)				C40 H80 O4 Na1	647.595	17.4217	0.0817886	0.977045	0.95015	0.073866	0.379494	1.77243	1.33954	1.06671	1.38576	0.854276	0.424209	2.02885	0.873827	1.51153	1.56185	1.33322	ug/g
POS693		DG(37:1e)+Na	DG(37:1e)+Na	DG	(37:1e)	(37:1e)				C40 H78 O4 Na1	645.579	17.2096	0.172587	1.10871	0.655827	0.0575836	0.41915	0.894206	0.681585	0.745079	0.841	0.580905	0.503417	1.17461	0.697414	0.905692	1.17227	0.85911	ug/g
POS695		DG(38:0e)+Na	DG(38:0e)+Na	DG	(38:0e)	(38:0e)				C41 H82 O4 Na1	661.611	17.5372	0.0191932	0.908289	0.756844	0.167809	0.928169	3.08951	2.41378	2.47565	2.47181	2.18087	0.809655	3.28636	1.3641	2.59195	2.51542	2.50156	ug/g
POS697		DG(20:0_18:1)+NH4	DG(38:1)+NH4	DG	(20:0_18:1)	(20:0)	(18:1)			C41 H82 O5 N1	668.619	13.9252	0.0356726	0.889157	0.739786	0.106546	0.262357	0.333192	0.253702	0.916168	0.421407	0.399127	0.322737	0.431189	0.38771	0.347801	0.32465	0.34211	ug/g
POS699		DG(38:1e)+Na	DG(38:1e)+Na	DG	(38:1e)	(38:1e)				C41 H80 O4 Na1	659.595	17.2904	0.0677662	0.906078	0.636727	0.215992	1.58716	3.19104	2.70982	2.60015	2.78904	2.1688	1.37513	3.2493	1.84356	2.55797	2.81086	2.46973	ug/g
POS700		DG(38:1e)+Na	DG(38:1e)+Na	DG	(38:1e)	(38:1e)				C41 H80 O4 Na1	659.595	17.8546	0.391437	2.34755	0.278616	0.227485	0.0541563	0.310594	0.295682	0.13463	0.148388	0.602534	1.1416	0.401149	0.0393923	0.200697	0.0878973	0.191527	ug/g
POS701		DG(20:1_18:1)+Na	DG(38:2)+Na	DG	(20:1_18:1)	(20:1)	(18:1)			C41 H76 O5 Na1	671.558	12.9303	0.00840601	1.00382	0.98431	0.149482	0.586572	0.803195	0.737869	1.37871	0.846594	1.04141	0.799072	0.746386	0.966204	0.788268	0.776979	0.776826	ug/g
POS702		DG(38:2)+NH4	DG(38:2)+NH4	DG	(38:2)	(38:2)				C41 H80 O5 N1	666.603	13.772	0.00157025	1.18497	0.205814	0.088455	0.315437	0.331116	0.349085	0.204751	0.332078	0.418133	0.30344	0.41061	0.313778	0.300968	0.301822	0.301749	ug/g
POS703		DG(38:2e)+Na	DG(38:2e)+Na	DG	(38:2e)	(38:2e)				C41 H78 O4 Na1	657.579	17.0814	0.254604	0.812873	0.348378	0.107324	0.180123	0.314248	0.284807	0.300877	0.175894	0.209659	0.154413	0.364933	0.192536	0.183712	0.272566	0.176012	ug/g
POS704		DG(38:2e)+H	DG(38:2e)+H	DG	(38:2e)	(38:2e)				C41 H79 O4	635.597	17.5463	0.0491336	0.903809	0.787602	0.100545	0.31758	1.21502	0.950321	1.23696	0.977683	0.730498	0.356989	1.64681	0.490595	1.26769	1.22477	1.14982	ug/g
POS705		DG(18:0_20:3)+NH4	DG(38:3)+NH4	DG	(18:0_20:3)	(18:0)	(20:3)			C41 H78 O5 N1	664.587	12.0672	0.0198596	1.12283	0.515067	0.396606	4.22117	5.22482	4.81676	7.80569	5.4879	8.62875	5.18595	5.76807	5.9033	5.37762	5.42304	5.22089	ug/g
POS707		DG(38:3e)+Na	DG(38:3e)+Na	DG	(38:3e)	(38:3e)				C41 H76 O4 Na1	655.564	9.18812	0.0190987	0.954118	0.473784	0.0646285	0.190997	0.259186	0.210608	0.236862	0.214919	0.211789	0.2234	0.203736	0.21674	0.200771	0.193668	0.195118	ug/g
POS708		DG(38:3e)+H	DG(38:3e)+H	DG	(38:3e)	(38:3e)				C41 H77 O4	633.582	17.868	0.153416	1.51282	0.518902	0.302269	0.718602	1.31139	1.23696	0.659141	0.415153	2.61883	3.37892	0.869112	0.142334	0.743448	0.553133	0.716274	ug/g
POS710		DG(16:0_22:4)+NH4	DG(38:4)+NH4	DG	(16:0_22:4)	(16:0)	(22:4)			C41 H76 O5 N1	662.572	11.1794	0.0322214	1.16977	0.294966	0.168421	0.75867	0.901911	0.863704	1.21014	1.04719	1.47138	0.903476	1.02023	1.01825	0.931041	0.876214	0.887544	ug/g
POS713		DG(38:4)+NH4	DG(38:4)+NH4	DG	(18:0_20:4)	(18:0)	(20:4)			C41 H76 O5 N1	662.572	11.8267	0.0206944	0.907117	0.507195	0.827661	19.758	22.2665	21.1605	32.8117	17.9139	20.5219	22.1562	27.5822	20.676	19.6243	19.5883	18.9126	ug/g
POS717		DG(16:0_22:5)+NH4	DG(38:5)+NH4	DG	(16:0_22:5)	(16:0)	(22:5)			C41 H74 O5 N1	660.556	10.765	0.0413439	1.1557	0.157124	0.293265	3.8911	4.53074	4.19091	3.78972	4.41142	5.4697	3.95754	4.26932	5.58745	4.00783	3.7043	3.77781	ug/g
POS718		DG(38:5e)+Na	DG(38:5e)+Na	DG	(38:5e)	(38:5e)				C41 H72 O4 Na1	651.532	9.40255	0.0547455	5.16744	0.402323	0.279466	0.0976469	0.222152	0.102712	0.0755313	0.105425	0.147875	2.69413	0.145128	0.124443	0.101262	0.0922474	0.0922147	ug/g
POS719		DG(38:5e)+Na	DG(38:5e)+Na	DG	(38:5e)	(38:5e)				C41 H72 O4 Na1	651.532	16.3482	0.017812	0.873661	0.309572	0.168754	0.644727	0.980163	0.992804	0.713771	0.720077	0.721034	0.640603	0.908383	0.648115	0.678253	0.690611	0.666444	ug/g
POS720		DG(18:2_20:4)+NH4	DG(38:6)+NH4	DG	(18:2_20:4)	(18:2)	(20:4)			C41 H72 O5 N1	658.541	9.81785	0.031187	1.33149	0.132413	0.203158	0.489282	0.748515	0.705734	0.687173	0.707245	1.22347	0.701938	0.739263	1.00655	0.660779	0.626342	0.626311	ug/g
POS721		DG(16:0_22:6)+NH4	DG(38:6)+NH4	DG	(16:0_22:6)	(16:0)	(22:6)			C41 H72 O5 N1	658.541	10.3424	0.0244951	1.12018	0.519847	0.464396	14.9635	15.434	15.289	12.2744	14.0988	24.4131	11.9417	13.8224	16.8825	14.3909	13.866	13.746	ug/g
POS725		DG(16:1_22:6)+NH4	DG(38:7)+NH4	DG	(16:1_22:6)	(16:1)	(22:6)			C41 H70 O5 N1	656.525	9.28289	0.0371341	1.13596	0.63135	0.108887	1.45522	1.71277	1.57471	1.22938	1.79082	2.93655	1.01788	1.0527	1.6821	1.28472	1.20077	1.27774	ug/g
POS726		DG(38:7e)+Na	DG(38:7e)+Na	DG	(38:7e)	(38:7e)				C41 H68 O4 Na1	647.501	7.739	0.035601	1.00675	0.950233	0.0924471	0.572146	0.577521	0.702646	0.5759	0.602164	0.612257	0.471833	0.784617	0.584892	0.581108	0.560771	0.541165	ug/g
POS727		DG(38:7e)+H	DG(38:7e)+H	DG	(38:7e)	(38:7e)				C41 H69 O4	625.519	9.22606	0.0422675	0.826593	0.414417	0.194539	0.601469	0.759362	0.705186	1.46013	0.688383	0.766296	0.611949	0.788661	0.788069	0.653085	0.629606	0.684842	ug/g
POS728		DG(38:7e)+Na	DG(38:7e)+Na	DG	(38:7e)	(38:7e)				C41 H68 O4 Na1	647.501	15.8571	0.0282426	0.835582	0.0726291	0.194551	0.550278	0.700726	0.617648	0.642264	0.481501	0.475057	0.454456	0.645226	0.566356	0.515205	0.487415	0.496982	ug/g
POS729		DG(39:0e)+Na	DG(39:0e)+Na	DG	(39:0e)	(39:0e)				C42 H84 O4 Na1	675.626	17.6429	0.0586173	0.904297	0.842345	0.0836324	0.0861019	0.696438	0.623374	0.364196	0.669479	0.25838	0.0383531	0.811878	0.222791	0.633649	0.67567	0.601215	ug/g
POS730		DG(39:1e)+Na	DG(39:1e)+Na	DG	(39:1e)	(39:1e)				C42 H82 O4 Na1	673.611	17.4275	0.0316582	1.15019	0.774031	0.0499734	0.0235017	0.612109	0.423651	0.37043	0.522445	0.344178	0.118212	0.842645	0.22805	0.55313	0.568118	0.533309	ug/g
POS731		DG(39:7)+Na	DG(39:7)+Na	DG	(39:7)	(39:7)				C42 H68 O5 Na1	675.496	12.196	0.673465	1.18055	0.533443	0.0205568	0.0372333	0.0644206	0.0589992	0.0221396	0.0592584	0.0468749	0.0764271	0.0275167	0.0596685	0.124716	0.350534	0.116444	ug/g
POS732		DG(40:0e)+Na	DG(40:0e)+Na	DG	(40:0e)	(40:0e)				C43 H86 O4 Na1	689.642	17.7425	0.0373017	0.890577	0.813155	0.115954	0.300146	2.07851	1.68728	0.828989	1.50257	1.0131	0.152217	2.23896	0.5423	1.58198	1.55039	1.4709	ug/g
POS734		DG(40:1e)+Na	DG(40:1e)+Na	DG	(40:1e)	(40:1e)				C43 H84 O4 Na1	687.626	17.5111	0.0521653	1.04515	0.89712	0.0346159	0.598846	2.24847	1.84214	1.18237	1.76669	1.3361	0.794104	2.70117	1.07311	1.84089	1.9381	1.74596	ug/g
POS736		DG(22:0_18:2)+NH4	DG(40:2)+NH4	DG	(22:0_18:2)	(22:0)	(18:2)			C43 H84 O5 N1	694.634	14.1164	0.0515657	1.15479	0.661129	0.0720541	0.083197	0.0914449	0.0814858	0.270637	0.134685	0.195453	0.103535	0.175165	0.151538	0.12159	0.109949	0.118399	ug/g
POS737		DG(40:2e)+Na	DG(40:2e)+Na	DG	(40:2e)	(40:2e)				C43 H82 O4 Na1	685.611	17.3097	0.0623232	1.03677	0.904945	0.0618886	0.351327	0.706888	0.536802	0.259954	0.470897	0.383313	0.35179	0.846308	0.351677	0.53058	0.561889	0.495922	ug/g
POS738		DG(40:2e)+H	DG(40:2e)+H	DG	(40:2e)	(40:2e)				C43 H83 O4	663.629	17.749	0.0446767	0.882626	0.816455	0.0706336	0.071094	0.813284	0.638102	0.477962	0.55765	0.4092	0.0139109	1.04024	0.186046	0.676763	0.696945	0.637996	ug/g
POS739		DG(22:1_18:2)+NH4	DG(40:3)+NH4	DG	(22:1_18:2)	(22:1)	(18:2)			C43 H82 O5 N1	692.619	13.7844	0.0370525	1.32431	0.084338	0.0882148	0.152977	0.1804	0.178477	0.0819869	0.183828	0.222686	0.182112	0.224678	0.169736	0.156101	0.152695	0.145146	ug/g
POS740		DG(18:3_22:1)+NH4	DG(40:4)+NH4	DG	(18:3_22:1)	(18:3)	(22:1)			C43 H80 O5 N1	690.603	12.582	0.0647716	0.698436	0.128952	0.138415	0.305806	0.155407	0.224702	0.234285	0.0819028	0.129979	0.240101	0.178546	0.172847	0.115593	0.111391	0.126188	ug/g
POS741		DG(18:1_22:4)+NH4	DG(40:5)+NH4	DG	(18:1_22:4)	(18:1)	(22:4)			C43 H78 O5 N1	688.587	11.6936	0.0278742	1.20606	0.215163	0.138231	0.598067	0.70756	0.705775	0.529581	0.64456	1.04849	0.607537	0.788506	0.741621	0.672923	0.643474	0.639743	ug/g
POS742		DG(40:5)+NH4	DG(40:5)+NH4	DG	(40:5)	(40:5)				C43 H78 O5 N1	688.587	12.2286	0.031899	1.20089	0.121267	0.0961482	0.272628	0.316844	0.296642	0.213908	0.283342	0.368159	0.282694	0.388686	0.328375	0.260596	0.246735	0.246683	ug/g
POS743		DG(40:6)+NH4	DG(40:6)+NH4	DG	(40:6)	(40:6)				C43 H76 O5 N1	686.572	3.07288	0.0419195	1.21878	0.305499	0.0851029	0.255352	0.207476	0.167644	0.112834	0.21255	0.145281	0.261403	0.267956	0.24522	0.216597	0.201585	0.201608	ug/g
POS744		DG(18:1_22:5)+NH4	DG(40:6)+NH4	DG	(18:1_22:5)	(18:1)	(22:5)			C43 H76 O5 N1	686.572	10.5018	0.0222443	0.882259	0.527247	0.154048	0.577464	1.05501	0.928843	0.8744	0.648383	1.13991	0.516394	0.642053	0.842249	0.644004	0.621246	0.618593	ug/g
POS745		DG(18:0_22:6)+NH4	DG(40:6)+NH4	DG	(18:0_22:6)	(18:0)	(22:6)			C43 H76 O5 N1	686.572	11.4075	0.0220674	1.12028	0.353946	0.254044	2.54716	2.83353	2.76014	2.20162	2.25613	3.54048	2.45572	3.40779	2.82286	2.54227	2.45083	2.4445	ug/g
POS747		DG(20:3_20:3)+NH4	DG(40:6)+NH4	DG	(20:3_20:3)	(20:3)	(20:3)			C43 H76 O5 N1	686.572	12.1492	0.356695	1.56111	0.11654	0.134215	0.227757	0.155059	0.134818	0.281215	0.427279	0.288697	0.189514	0.231687	0.42169	0.291482	0.139822	0.28096	ug/g
POS748		DG(40:6e)+H	DG(40:6e)+H	DG	(40:6e)	(40:6e)				C43 H75 O4	655.566	9.18	0.0233091	0.974233	0.715674	0.0619426	0.191629	0.25964	0.21094	0.241686	0.211794	0.212474	0.234506	0.204517	0.237464	0.201068	0.192336	0.194382	ug/g
POS749		DG(18:1_22:6)+NH4	DG(40:7)+NH4	DG	(18:1_22:6)	(18:1)	(22:6)			C43 H74 O5 N1	684.556	10.1903	0.0212541	1.18221	0.34081	0.405918	6.4228	7.02532	6.79311	6.50245	6.70239	11.535	5.68766	6.72268	8.87308	6.77733	6.56733	6.5102	ug/g
POS751		DG(18:2_22:6)+NH4	DG(40:8)+NH4	DG	(18:2_22:6)	(18:2)	(22:6)			C43 H72 O5 N1	682.541	9.47871	0.0182363	1.0717	0.73095	0.221063	1.38277	2.05948	1.89168	2.37215	1.53563	3.03872	1.3642	2.03149	2.35323	1.70967	1.68805	1.64913	ug/g
POS752		DG(41:6)+Na	DG(41:6)+Na	DG	(41:6)	(41:6)				C44 H74 O5 Na1	705.543	14.1585	0.0273068	1.12955	0.39091	0.0448903	0.236544	0.223327	0.220407	0.133454	0.254485	0.207347	0.196207	0.203543	0.287356	0.219845	0.223759	0.212037	ug/g
POS753		DG(20:5_22:5)+Na	DG(42:10)+Na	DG	(20:5_22:5)	(20:5)	(22:5)			C45 H68 O5 Na1	711.496	6.679	0.0137106	1.36045	0.0627882	0.161278	0.502964	0.353407	0.349183	0.391829	0.709051	0.398716	0.548969	0.559821	0.499898	0.493246	0.483706	0.480425	ug/g
POS754		DG(42:1e)+Na	DG(42:1e)+Na	DG	(42:1e)	(42:1e)				C45 H88 O4 Na1	715.657	17.7155	0.0471254	0.957949	0.930923	0.0283028	1.23964e-07	0.456692	0.490869	0.195983	0.371782	0.111759	0.358759	0.456103	0.0709174	0.364168	0.360593	0.333747	ug/g
POS755		DG(42:4e)+Na	DG(42:4e)+Na	DG	(42:4e)	(42:4e)				C45 H82 O4 Na1	709.611	13.4306	0.0300986	1.30591	0.28791	2.06598	108.231	128.629	125.48	101.636	144.257	256.335	112.153	122.389	122.256	111.355	105.689	105.802	ug/g
POS756		DG(20:0_22:5)+NH4	DG(42:5)+NH4	DG	(20:0_22:5)	(20:0)	(22:5)			C45 H82 O5 N1	716.619	13.5075	0.0182659	1.16224	0.442627	0.0714287	0.256173	0.287113	0.303454	0.116133	0.278701	0.294891	0.231454	0.370524	0.223296	0.21709	0.209419	0.214503	ug/g
POS757		DG(42:6)+NH4	DG(42:6)+NH4	DG	(42:6)	(42:6)				C45 H80 O5 N1	714.603	13.1203	0.0355855	1.41188	0.0956159	0.201816	0.763099	0.799002	0.803859	0.296834	0.970576	1.15197	0.684545	1.05097	0.841371	0.667699	0.622516	0.653034	ug/g
POS758		DG(42:7)+Na	DG(42:7)+Na	DG	(42:7)	(42:7)				C45 H74 O5 Na1	717.543	13.7695	0.0667741	1.23562	0.299295	0.0728129	0.232027	0.250249	0.154045	0.154939	0.206365	0.180012	0.249683	0.226432	0.359629	0.24169	0.264711	0.232835	ug/g
POS759		DG(22:4_20:4)+Na	DG(42:8)+Na	DG	(22:4_20:4)	(22:4)	(20:4)			C45 H72 O5 Na1	715.527	12.9539	0.00327606	0.989418	0.904526	0.107346	0.519025	0.487374	0.556411	0.38608	0.399446	0.470008	0.497817	0.507845	0.535219	0.43049	0.428385	0.427826	ug/g
POS760		DG(42:9)+Na	DG(42:9)+Na	DG	(42:9)	(42:9)				C45 H70 O5 Na1	713.512	3.31	0.604354	0.59558	0.438196	0.129383	0.159069	0.149876	0.72688	0.0579195	0.140654	0.158234	0.155608	0.179953	0.179816	0.699204	0.154846	0.682009	ug/g
POS761		DG(42:9)+Na	DG(42:9)+Na	DG	(42:9)	(42:9)				C45 H70 O5 Na1	713.512	12.1654	0.0470941	1.2746	0.0985938	0.0806471	0.149201	0.14702	0.129789	0.132397	0.182819	0.12121	0.180283	0.230406	0.174967	0.165903	0.175451	0.159844	ug/g
POS762		DG(43:7)+Na	DG(43:7)+Na	DG	(43:7)	(43:7)				C46 H76 O5 Na1	731.558	14.368	0.149964	6.05065	0.000667752	0.600278	0.360181	0.174615	0.148689	0.255907	1.74754	0.7437	1.47158	1.49418	1.64789	0.548462	0.425984	0.428097	ug/g
POS763		DG(22:5_22:5)+Na	DG(44:10)+Na	DG	(22:5_22:5)	(22:5)	(22:5)			C47 H72 O5 Na1	739.527	12.149	0.00559694	1.38344	0.105957	0.0708187	0.0658464	0.0661164	0.0876309	0.0620712	0.0702669	0.0835399	0.140042	0.105036	0.0881986	0.0802965	0.0795317	0.0795148	ug/g
POS764		DG(44:6)+Na	DG(44:6)+Na	DG	(44:6)	(44:6)				C47 H80 O5 Na1	747.59	4.19181	0.373594	1.57982	0.461479	0.245984	0.773247	0.834396	0.451753	0.840048	2.48343	0.92406	0.145828	1.97501	0.197417	0.507488	0.502543	0.921646	ug/g
POS765		DG(44:6)+H	DG(44:6)+H	DG	(44:6)	(44:6)				C47 H81 O5	725.608	5.97	0.0154666	0.732306	0.468246	0.0329645	0.0248705	0.0160448	0.0220774	0.0388868	0.00567957	0.0427579	0.00481278	0.0185121	0.0214965	0.0188144	0.0193411	0.019313	ug/g
POS766		DG(22:4_22:4)+Na	DG(44:8)+Na	DG	(22:4_22:4)	(22:4)	(22:4)			C47 H76 O5 Na1	743.558	13.8423	0.0186094	1.15841	0.212223	0.0664852	0.269487	0.302485	0.229657	0.209741	0.312805	0.239935	0.355848	0.262187	0.293705	0.259759	0.250597	0.257434	ug/g
POS767		DG(22:4_22:5)+Na	DG(44:9)+Na	DG	(22:4_22:5)	(22:4)	(22:5)			C47 H74 O5 Na1	741.543	13.0047	0.0217629	1.12499	0.236132	0.0560489	0.237177	0.284734	0.274252	0.197351	0.288958	0.231023	0.264235	0.299999	0.312908	0.260222	0.26704	0.255762	ug/g
POS768		DG(36:0_16:0)+NH4	DG(52:0)+NH4	DG	(36:0_16:0)	(36:0)	(16:0)			C55 H112 O5 N1	866.854	17.68	0.0877687	1.23319	0.715648	0.0600577	0.0357316	0.772731	0.383491	0.151053	0.416887	0.169244	0.435617	0.885108	0.163372	0.568574	0.591379	0.498301	ug/g
POS769		DG(38:1_16:0)+NH4	DG(54:1)+NH4	DG	(38:1_16:0)	(38:1)	(16:0)			C57 H114 O5 N1	892.869	17.665	0.11982	1.0765	0.891121	0.101849	0.490306	3.82601	3.23518	0.558634	3.67524	1.72235	0.421774	3.88021	1.21365	3.14981	3.77365	3.03435	ug/g
POS770		DG(38:0_18:1)+NH4	DG(56:1)+NH4	DG	(38:0_18:1)	(38:0)	(18:1)			C59 H118 O5 N1	920.9	17.856	0.0905184	1.08274	0.895308	0.0680796	0.345129	1.45641	1.1934	0.141691	1.24894	0.560969	0.213695	1.97918	0.24239	1.25411	1.43159	1.20938	ug/g
POS771		DG(38:1_18:1)+NH4	DG(56:2)+NH4	DG	(38:1_18:1)	(38:1)	(18:1)			C59 H116 O5 N1	918.885	17.6418	0.131532	1.18538	0.764773	0.115133	0.59946	4.17399	3.88607	0.618032	4.43234	2.04928	0.494342	5.47667	1.29413	3.41174	4.16709	3.28653	ug/g
NEG349		FA(18:0)-H	FA(18:0)-H	FA	(18:0)	(18:0)				O2 H35 C18	283.264	2.87881	0.105784	0.654276	0.315296	0.4776	1.28739	2.02746	2.42768	6.05407	1.95081	1.70357	1.85225	1.75156	2.38959	2.55307	3.05643	2.56179	ug/g
NEG362		FA(18:1)-H	FA(18:1)-H	FA	(18:1)	(18:1)				O2 H33 C18	281.249	16.8394	0.104775	0.767282	0.49193	0.465417	2.71759	2.7949	9.93139	4.70505	3.37875	2.54126	3.22732	4.45716	5.72039	4.11112	3.52568	3.38538	ug/g
NEG372		FA(20:1)-H	FA(20:1)-H	FA	(20:1)	(20:1)				O2 H37 C20	309.28	5.97986	0.0294104	0.965406	0.863074	0.183182	0.663948	1.0217	0.957543	1.70099	0.891071	1.2512	0.886984	1.03479	1.17834	1.10291	1.16644	1.1179	ug/g
NEG374		FA(20:4)-H	FA(20:4)-H	FA	(20:4)	(20:4)				O2 H31 C20	303.233	3.15791	0.0213513	0.88995	0.518916	0.579748	5.51863	7.7923	8.61925	12.8523	7.33035	7.85287	6.96429	7.45163	9.09422	9.17533	9.5711	9.32553	ug/g
NEG376		FA(20:5)-H	FA(20:5)-H	FA	(20:5)	(20:5)				O2 H29 C20	301.217	2.57407	0.0397492	0.78293	0.499298	0.283851	0.871462	1.07424	1.29289	3.27868	1.19064	1.44289	1.13248	1.13154	1.48068	1.42203	1.53947	1.47572	ug/g
NEG377		FA(22:6)-H	FA(22:6)-H	FA	(22:6)	(22:6)				O2 H31 C22	327.233	1.67388	0.0355469	0.854719	0.34723	0.323138	1.43511	2.66895	2.30386	3.04358	1.98278	1.70128	1.73862	2.32048	2.3548	3.24899	3.48571	3.34037	ug/g
NEG378		GD3(d41:4)-2H	GD3(d41:4)-2H	GD3	(d41:4)	(d41:4)				C75 H127 O29 N3	766.928	9.99	0.102069	0.903625	0.69573	0.112624	0.312289	0.314978	0.274647	0.566907	0.141175	0.302279	0.451328	0.325164	0.439133	0.307266	0.335347	0.273133	ug/g
NEG379		GM1(d39:5)-2H	GM1(d39:5)-2H	GM1	(d39:5)	(d39:5)				C76 H127 O31 N3	788.923	8.67505	0.0260523	0.786992	0.377349	0.121949	0.282938	0.364502	0.218263	0.0824326	0.204876	0.185094	0.148362	0.194443	0.199944	0.202364	0.208988	0.213114	ug/g
POS772		GM1(t46:2)+NH4	GM1(t46:2)+NH4	GM1	(t46:2)	(t46:2)				C83 H153 O32 N4	1718.05	7.30647	0.0563717	1.02205	0.940601	0.0642276	0.155796	0.181678	0.175001	0.291817	0.140964	0.11712	0.179956	0.219376	0.370114	0.215493	0.225447	0.201423	ug/g
NEG380		GM3(d36:1)-H	GM3(d36:1)-H	GM3	(d36:1)	(d36:1)				C59 H107 O21 N2	1179.74	8.05775	0.0372848	0.963479	0.941219	0.047075	0.102684	0.0251421	0.121119	0.142759	0.0265525	0.223638	0.103965	0.0924292	0.0251634	0.0586239	0.0593685	0.062835	ug/g
NEG381		GM3(d42:1)-H	GM3(d42:1)-H	GM3	(d42:1)	(d42:1)				C65 H119 O21 N2	1263.83	11.1795	0.0137817	1.16505	0.214692	0.0628185	0.201348	0.177822	0.138896	0.216413	0.221386	0.215576	0.158631	0.242898	0.231142	0.218367	0.213128	0.213352	ug/g
NEG382		GM3(d42:1+O)-H	GM3(d42:1+O)-H	GM3	(d42:1+O)	(d42:1+O)				C65 H119 O22 N2	1279.83	10.948	0.067273	0.769244	0.466113	0.0950378	0.128524	0.156667	0.156497	0.442959	0.143373	0.170691	0.188802	0.196294	0.151477	0.195994	0.206942	0.180871	ug/g
NEG383		GM3(d42:2)-H	GM3(d42:2)-H	GM3	(d42:2)	(d42:2)				C65 H117 O21 N2	1261.82	10.1159	0.000587686	1.26587	0.0281982	0.0716652	0.109006	0.0981609	0.0877921	0.103749	0.116945	0.138091	0.101903	0.145343	0.12861	0.126615	0.126614	0.126743	ug/g
NEG384		GM3(m34:0)-2H	GM3(m34:0)-2H	GM3	(m34:0)	(m34:0)				C57 H104 O20 N2	568.36	5.996	0.584726	1.33134	0.644885	0.047344	0.00779109	0.054742	0.198692	0.0578525	0.087745	0.0109567	0.21197	0.056218	0.164109	0.059454	0.0959324	0.0254527	ug/g
NEG385		GM3(m39:1)+HCOO	GM3(m39:1)+HCOO	GM3	(m39:1)	(m39:1)				C63 H115 O22 N2	1251.79	9.955	0.0296552	0.610205	0.300604	0.117756	0.138677	0.158957	0.0947241	0.425323	0.106766	0.0957947	0.0777289	0.216785	0.126616	0.182954	0.192543	0.19282	ug/g
NEG386		GM3(m40:1)+HCOO	GM3(m40:1)+HCOO	GM3	(m40:1)	(m40:1)				C64 H117 O22 N2	1265.81	10.4437	0.0642586	0.634684	0.334994	0.123164	0.126619	0.137766	0.140788	0.493059	0.114259	0.144627	0.135994	0.164549	0.153187	0.140754	0.142362	0.157859	ug/g
NEG388		GM3(t41:4)+HCOO	GM3(t41:4)+HCOO	GM3	(t41:4)	(t41:4)				C65 H113 O24 N2	1305.77	8.14	0.0265234	0.976687	0.823298	0.0847855	0.380618	0.353837	0.286254	0.413343	0.306103	0.322191	0.352401	0.328832	0.441248	0.327367	0.344394	0.331568	ug/g
POS773		GM3(m38:1)+Na	GM3(m38:1)+Na	GM3	(m38:1)	(m38:1)				C61 H112 O20 N2 Na1	1215.77	8.14766	0.0463397	1.48133	0.248007	0.118997	0.401556	0.158885	0.159002	0.186044	0.392632	0.13649	0.505279	0.283809	0.358442	0.302401	0.316035	0.288034	ug/g
NEG389		GT3(m40:5)-2H	GT3(m40:5)-2H	GT3	(m40:5)	(m40:5)				C85 H140 O36 N4	896.463	7.535	0.0189939	0.935623	0.523988	0.104363	0.545816	0.448551	0.404733	0.489971	0.49089	0.339533	0.516259	0.395981	0.466661	0.40884	0.39403	0.40473	ug/g
NEG390		GT3(m44:7)-2H	GT3(m44:7)-2H	GT3	(m44:7)	(m44:7)				C89 H144 O36 N4	922.479	7.733	0.0138628	1.12991	0.500925	0.0716321	0.258388	0.204796	0.159919	0.120581	0.211772	0.144637	0.265122	0.206746	0.222091	0.17359	0.17567	0.170877	ug/g
NEG403	Y	Hex1Cer(d16:2_22:6)+HCOO	Hex1Cer(d38:8)+HCOO	Hex1Cer	(d16:2_22:6)	(d16:2)	(22:6)			C45 H72 O10 N1	786.516	7.36	0.799503	0.00276649	0.0383504	6.00309	0.173872	134.903	297.324	115.99	0.450642	0.771954	0.407234	0.0707592	0.195807	1.58235	30.2504	29.9322	ug/g
NEG391		Hex1Cer(d33:2)+HCOO	Hex1Cer(d33:2)+HCOO	Hex1Cer	(d33:2)	(d33:2)				C40 H74 O10 N1	728.532	9.61	0.00807703	0.864832	0.25391	0.405745	3.19048	3.80665	3.34732	3.77841	2.20182	3.2186	2.56494	4.044	3.238	3.19923	3.19217	3.24019	ug/g
NEG392		Hex1Cer(d34:4)+HCOO	Hex1Cer(d34:4)+HCOO	Hex1Cer	(d34:4)	(d34:4)				C41 H72 O10 N1	738.516	9.448	0.149297	0.756511	0.423565	0.609397	2.78567	4.99779	4.83991	9.59656	2.53022	4.5116	3.34589	3.25095	7.37336	3.70352	3.75144	2.84098	ug/g
NEG393		Hex1Cer(d35:1)+HCOO	Hex1Cer(d35:1)+HCOO	Hex1Cer	(d35:1)	(d35:1)				C42 H80 O10 N1	758.579	11.61	0.00243619	0.888039	0.272441	0.175803	0.739472	0.998976	0.910618	0.708539	0.679504	0.775901	0.608494	0.844274	0.818933	0.761715	0.764357	0.765306	ug/g
NEG395		Hex1Cer(d18:0_18:1)+HCOO	Hex1Cer(d36:1)+HCOO	Hex1Cer	(d18:0_18:1)	(d18:0)	(18:1)			C43 H82 O10 N1	772.594	9.92378	0.0129454	2.59176	0.0817936	0.405454	1.15779	0.252304	0.261312	0.340074	1.86857	1.39915	0.317428	1.9588	0.972641	0.777519	0.786494	0.797856	ug/g
NEG396		Hex1Cer(d36:2)+HCOO	Hex1Cer(d36:2)+HCOO	Hex1Cer	(d36:2)	(d36:2)				C43 H80 O10 N1	770.579	10.097	0.0124519	0.797424	0.146397	0.278006	1.07002	1.25428	1.15988	1.52221	0.718573	1.14785	0.763436	1.31844	1.04197	1.01726	1.04292	1.0303	ug/g
NEG397		Hex1Cer(d38:0)+HCOO	Hex1Cer(d38:0)+HCOO	Hex1Cer	(d38:0)	(d38:0)				C45 H88 O10 N1	802.641	11.468	0.0248748	4.70967	0.0646927	0.346151	0.456302	0.0682167	0.0143352	0.0438829	1.00385	0.752556	0.0449055	1.18055	0.44875	0.410059	0.395916	0.415547	ug/g
NEG398		Hex1Cer(d20:0_18:1)+HCOO	Hex1Cer(d38:1)+HCOO	Hex1Cer	(d20:0_18:1)	(d20:0)	(18:1)			C45 H86 O10 N1	800.626	11.0652	0.000521311	2.55476	0.093486	0.537123	2.15155	0.563443	0.41514	0.557784	3.19549	2.53018	0.559377	3.79309	1.69904	1.72668	1.72634	1.72804	ug/g
NEG399		Hex1Cer(d38:1+O)+HCOO	Hex1Cer(d38:1+O)+HCOO	Hex1Cer	(d38:1+O)	(d38:1+O)				C45 H86 O11 N1	816.621	10.802	0.00411968	2.12772	0.126337	0.643707	4.45592	1.18967	0.808184	1.96263	6.09603	5.39097	0.95802	6.50368	3.43604	3.16314	3.18389	3.18734	ug/g
NEG400		Hex1Cer(d38:3)-H	Hex1Cer(d38:3)-H	Hex1Cer	(d38:3)	(d38:3)				C44 H80 O8 N1	750.589	12.714	0.00410877	0.745043	0.383789	0.384157	1.91873	2.11884	1.8123	5.28441	1.62885	2.14467	1.6686	2.36661	2.56067	2.08572	2.06976	2.07251	ug/g
NEG401		Hex1Cer(d16:0_22:6)+HCOO	Hex1Cer(d38:6)+HCOO	Hex1Cer	(d16:0_22:6)	(d16:0)	(22:6)			C45 H76 O10 N1	790.547	7.909	0.132351	0.852522	0.55724	0.282857	1.76993	1.72656	1.52677	0.351919	0.861481	1.111	1.06907	1.56409	1.12244	1.49951	1.18793	1.51826	ug/g
NEG402		Hex1Cer(d16:2_22:5)+HCOO	Hex1Cer(d38:7)+HCOO	Hex1Cer	(d16:2_22:5)	(d16:2)	(22:5)			C45 H74 O10 N1	788.532	8.139	0.0183904	0.870733	0.173255	0.275851	1.66079	1.81841	1.67191	1.39191	1.0883	1.56213	1.28814	1.61848	1.56448	1.53574	1.59229	1.55541	ug/g
NEG404		Hex1Cer(d39:1)+HCOO	Hex1Cer(d39:1)+HCOO	Hex1Cer	(d39:1)	(d39:1)				C46 H88 O10 N1	814.641	11.6401	0.023055	1.35968	0.146105	0.103171	0.23407	0.164699	0.157895	0.168586	0.278783	0.237598	0.146217	0.34349	0.226542	0.20289	0.196506	0.205553	ug/g
NEG406		Hex1Cer(d39:2)-H	Hex1Cer(d39:2)-H	Hex1Cer	(d39:2)	(d39:2)				C45 H84 O8 N1	766.62	13.1372	0.032723	0.899563	0.583819	0.104689	0.533615	0.615597	0.448865	0.35895	0.451958	0.551468	0.437809	0.210055	0.549297	0.522774	0.553184	0.553937	ug/g
NEG407		Hex1Cer(d39:3)-H	Hex1Cer(d39:3)-H	Hex1Cer	(d39:3)	(d39:3)				C45 H82 O8 N1	764.605	12.0159	0.02319	0.801956	0.330951	0.136089	0.317653	0.292066	0.389619	0.179695	0.229166	0.178649	0.177253	0.373366	0.223481	0.437813	0.45568	0.456079	ug/g
NEG408		Hex1Cer(d39:3)-H	Hex1Cer(d39:3)-H	Hex1Cer	(d39:3)	(d39:3)				C45 H82 O8 N1	764.605	13.2245	0.0111939	0.882226	0.583156	0.22723	1.72245	1.75682	1.3181	3.04329	1.44073	1.66986	1.22644	2.40036	1.90916	1.57748	1.59564	1.56032	ug/g
NEG409		Hex1Cer(d39:4)-H	Hex1Cer(d39:4)-H	Hex1Cer	(d39:4)	(d39:4)				C45 H80 O8 N1	762.589	12.308	0.00610926	1.25883	0.117546	0.08061	0.210943	0.260882	0.19971	0.157154	0.293723	0.179108	0.278064	0.281075	0.272008	0.239377	0.236808	0.236919	ug/g
NEG410		Hex1Cer(d17:0_22:6)+HCOO	Hex1Cer(d39:6)+HCOO	Hex1Cer	(d17:0_22:6)	(d17:0)	(22:6)			C46 H78 O10 N1	804.563	10.1607	0.80543	0.0833707	0.298618	3.41793	4.32882	6.71719	5.59756	298.148	3.94195	5.41831	8.01018	7.05294	8.38213	287.989	294.125	13.9357	ug/g
NEG411		Hex1Cer(d40:0)+HCOO	Hex1Cer(d40:0)+HCOO	Hex1Cer	(d40:0)	(d40:0)				C47 H92 O10 N1	830.673	12.5397	0.00238226	4.55469	0.0535306	0.635333	1.43491	0.316931	0.0932245	0.185397	3.16261	2.65147	0.165568	3.87392	1.70658	1.46154	1.46643	1.46831	ug/g
NEG412		Hex1Cer(d22:0_18:1)+HCOO	Hex1Cer(d40:1)+HCOO	Hex1Cer	(d22:0_18:1)	(d22:0)	(18:1)			C47 H90 O10 N1	828.657	12.1721	0.011779	2.06626	0.0760428	0.848127	5.59432	2.51189	1.85493	3.27006	9.11279	7.34247	2.27571	9.83467	5.60821	5.33444	5.26843	5.39399	ug/g
NEG413		Hex1Cer(d40:1+O)+HCOO	Hex1Cer(d40:1+O)+HCOO	Hex1Cer	(d40:1+O)	(d40:1+O)				C47 H90 O11 N1	844.652	11.9035	0.0101269	1.63113	0.149631	1.60778	40.2452	20.8448	16.2155	30.1336	49.9327	58.3174	15.0081	59.2261	36.574	33.4802	33.8661	33.1896	ug/g
NEG414		Hex1Cer(d40:2)+HCOO	Hex1Cer(d40:2)+HCOO	Hex1Cer	(d40:2)	(d40:2)				C47 H88 O10 N1	826.641	11.0191	0.0747336	1.37878	0.288193	0.119683	0.514552	0.191618	0.189114	0.183941	0.45456	0.377262	0.196697	0.444933	0.386566	0.291008	0.294855	0.332413	ug/g
NEG415		Hex1Cer(d40:2)-H	Hex1Cer(d40:2)-H	Hex1Cer	(d40:2)	(d40:2)				C46 H86 O8 N1	780.636	13.6759	0.0333899	0.869885	0.499889	0.128384	0.436454	0.503837	0.394841	0.810816	0.418738	0.426452	0.364165	0.635512	0.488542	0.465752	0.495844	0.47162	ug/g
NEG416		Hex1Cer(d40:3)-H	Hex1Cer(d40:3)-H	Hex1Cer	(d40:3)	(d40:3)				C46 H84 O8 N1	778.62	12.514	0.0832286	1.44108	0.512144	0.130123	0.239464	0.243064	0.195652	0.434566	0.178448	0.212099	0.253042	0.991887	0.368973	0.242285	0.260677	0.220577	ug/g
NEG417		Hex1Cer(d40:3)-H	Hex1Cer(d40:3)-H	Hex1Cer	(d40:3)	(d40:3)				C46 H84 O8 N1	778.62	13.7195	0.00612649	0.807557	0.388325	0.287622	1.57593	1.65249	1.39335	3.31913	1.42497	1.65267	1.27649	1.95687	1.70491	1.67748	1.65876	1.66109	ug/g
NEG418		Hex1Cer(d40:4)-H	Hex1Cer(d40:4)-H	Hex1Cer	(d40:4)	(d40:4)				C46 H82 O8 N1	776.605	11.4359	0.0137245	1.03927	0.875417	0.114473	0.602869	0.571291	0.576351	0.243617	0.546458	0.303604	0.415527	0.802458	0.522494	0.415126	0.40542	0.405403	ug/g
NEG423		Hex1Cer(d40:5)-H	Hex1Cer(d40:5)-H	Hex1Cer	(d40:5)	(d40:5)				C46 H80 O8 N1	774.589	11.7052	0.032929	1.1647	0.281101	0.0923388	0.611506	0.573235	0.500457	0.323783	0.624701	0.517688	0.51427	0.552579	0.715594	0.440402	0.415845	0.416579	ug/g
NEG424		Hex1Cer(d18:1_22:5)+HCOO	Hex1Cer(d40:6)+HCOO	Hex1Cer	(d18:1_22:5)	(d18:1)	(22:5)			C47 H80 O10 N1	818.579	10.4432	0.0357275	0.0844121	0.267046	0.522107	0.176363	0.303656	0.238287	6.31054	0.161989	0.30897	0.0445322	0.12363	0.102528	0.160321	0.162276	0.171346	ug/g
NEG425		Hex1Cer(d18:2_22:6)+HCOO	Hex1Cer(d40:8)+HCOO	Hex1Cer	(d18:2_22:6)	(d18:2)	(22:6)			C47 H76 O10 N1	814.547	7.444	0.0472091	0.917546	0.220212	0.11153	0.332274	0.366755	0.369432	0.404011	0.291583	0.356165	0.314928	0.38607	0.340081	0.358936	0.391439	0.363791	ug/g
NEG426		Hex1Cer(d18:2_22:6)+HCOO	Hex1Cer(d40:8)+HCOO	Hex1Cer	(d18:2_22:6)	(d18:2)	(22:6)			C47 H76 O10 N1	814.547	9.108	0.0613031	1.20429	0.390647	0.170501	0.170846	0.579474	0.591756	0.744512	0.503122	0.642685	0.641637	0.744909	0.608713	0.691699	0.613562	0.670226	ug/g
NEG427		Hex1Cer(d41:0)+HCOO	Hex1Cer(d41:0)+HCOO	Hex1Cer	(d41:0)	(d41:0)				C48 H94 O10 N1	844.688	13.0475	0.0425844	3.76917	0.0795402	0.239922	0.287101	0.0457576	0.0236406	0.0343311	0.559459	0.382314	0.0349474	0.615175	0.249482	0.252011	0.235528	0.255156	ug/g
NEG428		Hex1Cer(d41:1)+HCOO	Hex1Cer(d41:1)+HCOO	Hex1Cer	(d41:1)	(d41:1)				C48 H92 O10 N1	842.673	12.6962	0.0137809	1.82658	0.105883	0.491806	2.63085	1.14739	1.01742	1.47519	3.65924	3.07131	1.07843	4.20278	2.30603	2.22238	2.19547	2.25664	ug/g
NEG429		Hex1Cer(d41:1+O)+HCOO	Hex1Cer(d41:1+O)+HCOO	Hex1Cer	(d41:1+O)	(d41:1+O)				C48 H92 O11 N1	858.668	12.4437	0.00333085	1.22436	0.295229	0.463368	13.0199	9.28914	8.19214	13.3692	16.1296	13.8777	7.22749	16.0726	13.8339	11.3413	11.2709	11.2831	ug/g
NEG430		Hex1Cer(d41:2)+HCOO	Hex1Cer(d41:2)+HCOO	Hex1Cer	(d41:2)	(d41:2)				C48 H90 O10 N1	840.657	11.6015	0.00881619	3.20391	0.0724527	0.143091	0.121187	0.0332329	0.0157691	0.0101326	0.203429	0.14008	0.0202546	0.229383	0.129019	0.092988	0.0915658	0.0915995	ug/g
NEG431		Hex1Cer(d41:4+2O)+HCOO	Hex1Cer(d41:4+2O)+HCOO	Hex1Cer	(d41:4+2O)	(d41:4+2O)				C48 H86 O12 N1	868.616	11.0697	0.158816	3.01786	0.0594282	0.232513	0.256876	0.139233	0.0287237	0.0326433	0.501188	0.274477	0.122399	0.556489	0.271195	0.204388	0.154969	0.159004	ug/g
NEG433		Hex1Cer(d42:0)-H	Hex1Cer(d42:0)-H	Hex1Cer	(d42:0)	(d42:0)				C48 H94 O8 N1	812.698	13.5356	0.0178837	3.31604	0.0830329	0.671676	2.15205	0.401144	0.564556	0.721761	4.5831	3.66248	0.130943	5.30013	2.23832	1.97124	1.92889	1.99869	ug/g
NEG434		Hex1Cer(d18:1_24:0)-H	Hex1Cer(d42:1)-H	Hex1Cer	(d18:1_24:0)	(d18:1)	(24:0)			C48 H92 O8 N1	810.683	13.1933	0.00364176	3.12788	0.0849866	1.59491	15.0503	4.01545	1.78112	2.66015	25.2954	21.4706	2.26998	30.2329	12.6401	12.1824	12.0973	12.1607	ug/g
NEG436		Hex1Cer(d42:1+O)+HCOO	Hex1Cer(d42:1+O)+HCOO	Hex1Cer	(d42:1+O)	(d42:1+O)				C49 H94 O11 N1	872.683	12.4413	0.0372168	3.33222	0.0450617	0.309062	0.481676	0.15819	0.10314	0.00611685	0.967805	0.777071	0.156567	0.688101	0.530761	0.438838	0.41452	0.444975	ug/g
NEG438		Hex1Cer(d42:2)+HCOO	Hex1Cer(d42:2)+HCOO	Hex1Cer	(d42:2)	(d42:2)				C49 H92 O10 N1	854.673	11.5682	0.221603	3.58207	0.0964893	0.128564	0.0836647	0.0207526	0.0021592	0.0245761	0.182546	0.191854	0.0130338	0.151141	0.0486727	0.0741556	0.0735264	0.106336	ug/g
NEG440		Hex1Cer(d18:1_24:1)-H	Hex1Cer(d42:2)-H	Hex1Cer	(d18:1_24:1)	(d18:1)	(24:1)			C48 H90 O8 N1	808.667	12.0954	0.009548	3.51755	0.069412	1.4497	10.7813	2.3621	1.11188	1.56098	19.8164	15.8702	1.5056	22.0957	10.2553	8.92557	8.8042	8.9679	ug/g
NEG441		Hex1Cer(d42:3)+HCOO	Hex1Cer(d42:3)+HCOO	Hex1Cer	(d42:3)	(d42:3)				C49 H90 O10 N1	852.657	11.1677	0.00411193	3.00939	0.105782	0.410785	1.30561	0.248953	0.108969	0.120232	1.80627	1.80498	0.141323	2.07802	0.879473	0.933937	0.939966	0.941123	ug/g
NEG442		Hex1Cer(d20:0_22:6)+HCOO	Hex1Cer(d42:6)+HCOO	Hex1Cer	(d20:0_22:6)	(d20:0)	(22:6)			C49 H84 O10 N1	846.61	10.447	0.0117134	0.824725	0.193686	0.24554	0.973601	1.10648	1.08692	1.13987	0.571576	1.00628	0.724478	1.22078	0.916852	0.974394	0.997471	0.986919	ug/g
NEG444		Hex1Cer(d43:0)+HCOO	Hex1Cer(d43:0)+HCOO	Hex1Cer	(d43:0)	(d43:0)				C50 H98 O10 N1	872.72	14.0079	0.0395197	1.01513	0.983832	0.0304823	0.0438238	0.0041878	0.00561543	0.195456	0.0911778	0.0712291	0.00595558	0.107858	0.0398457	0.0400202	0.0408043	0.0377924	ug/g
NEG445		Hex1Cer(d43:0+O)+HCOO	Hex1Cer(d43:0+O)+HCOO	Hex1Cer	(d43:0+O)	(d43:0+O)				C50 H98 O11 N1	888.715	13.8615	0.0163074	1.11448	0.473437	0.0731129	0.480444	0.396799	0.314967	0.433554	0.462182	0.456956	0.282761	0.567638	0.495325	0.411891	0.400252	0.400706	ug/g
NEG446		Hex1Cer(d43:1)+HCOO	Hex1Cer(d43:1)+HCOO	Hex1Cer	(d43:1)	(d43:1)				C50 H96 O10 N1	870.704	13.6786	0.0136051	2.63244	0.115488	0.259409	0.549855	0.148886	0.0873154	0.0965896	0.805802	0.671844	0.0722479	0.944286	0.410213	0.409201	0.413948	0.420436	ug/g
NEG447		Hex1Cer(d43:1+O)+HCOO	Hex1Cer(d43:1+O)+HCOO	Hex1Cer	(d43:1+O)	(d43:1+O)				C50 H96 O11 N1	886.699	13.2847	0.314353	15.3742	0.205778	0.389499	0.0760839	0.0354707	0.0246402	0.0351878	2.19288	0.523431	0.129583	0.195034	0.252651	0.181429	0.111717	0.106403	ug/g
NEG448		Hex1Cer(d43:2)+HCOO	Hex1Cer(d43:2)+HCOO	Hex1Cer	(d43:2)	(d43:2)				C50 H94 O10 N1	868.688	12.6029	0.0190643	3.72975	0.0815338	0.236314	0.301595	0.0402215	0.0310733	0.0154565	0.566425	0.379094	0.0363256	0.579584	0.249115	0.231777	0.226078	0.234737	ug/g
NEG449		Hex1Cer(d44:0+O)+HCOO	Hex1Cer(d44:0+O)+HCOO	Hex1Cer	(d44:0+O)	(d44:0+O)				C51 H100 O11 N1	902.73	14.2662	0.0120553	3.72349	0.0800667	0.146133	0.113961	0.0183451	0.00745629	0.0107502	0.205648	0.149843	0.0112011	0.233142	0.100703	0.0885332	0.0895563	0.087423	ug/g
NEG450		Hex1Cer(d44:1)+HCOO	Hex1Cer(d44:1)+HCOO	Hex1Cer	(d44:1)	(d44:1)				C51 H98 O10 N1	884.72	14.1438	0.0263779	3.48931	0.0793934	0.201372	0.230554	0.0633564	0.015311	0.0106799	0.39217	0.332574	0.0234523	0.445317	0.201783	0.183647	0.176791	0.186051	ug/g
NEG451		Hex1Cer(d44:1+O)+HCOO	Hex1Cer(d44:1+O)+HCOO	Hex1Cer	(d44:1+O)	(d44:1+O)				C51 H98 O11 N1	900.715	13.4391	0.00721862	4.21583	0.050027	0.178587	0.127234	0.0251726	0.0133035	0.0147021	0.256033	0.227337	0.01552	0.299029	0.152816	0.123158	0.124629	0.123018	ug/g
NEG452		Hex1Cer(d44:1+O)+HCOO	Hex1Cer(d44:1+O)+HCOO	Hex1Cer	(d44:1+O)	(d44:1+O)				C51 H98 O11 N1	900.715	13.9076	0.00536119	3.25534	0.0853614	0.342574	0.744964	0.141821	0.0686417	0.0876439	1.14725	0.987133	0.0828788	1.38624	0.640943	0.577234	0.571143	0.574982	ug/g
NEG453		Hex1Cer(d44:2)+HCOO	Hex1Cer(d44:2)+HCOO	Hex1Cer	(d44:2)	(d44:2)				C51 H96 O10 N1	882.704	13.0986	0.0379219	2.21481	0.0758339	0.223389	0.232476	0.039655	0.00126916	0.406022	0.443903	0.379584	0.326935	0.507456	0.22311	0.20552	0.1958	0.211097	ug/g
NEG454		Hex1Cer(m38:2)+HCOO	Hex1Cer(m38:2)+HCOO	Hex1Cer	(m38:2)	(m38:2)				C45 H84 O9 N1	782.615	12.886	0.00254947	1.64845	0.298979	0.186544	0.24694	0.931544	0.298652	0.376541	1.16254	1.07564	0.256037	0.287749	1.03764	0.856399	0.859521	0.86062	ug/g
NEG455		Hex1Cer(m38:4)-H	Hex1Cer(m38:4)-H	Hex1Cer	(m38:4)	(m38:4)				C44 H78 O7 N1	732.578	12.057	0.00918595	0.935589	0.582218	0.188637	1.14043	1.10105	1.05753	1.0654	1.02869	0.774935	0.922474	1.41255	0.96547	1.03645	1.04851	1.02969	ug/g
NEG456		Hex1Cer(m39:0)+HCOO	Hex1Cer(m39:0)+HCOO	Hex1Cer	(m39:0)	(m39:0)				C46 H90 O9 N1	800.662	12.3178	0.0239644	3.77733	0.0874007	0.295091	0.499171	0.0738174	0.00815753	0.0382214	0.779896	0.624944	0.0336594	1.03933	0.446619	0.385105	0.400577	0.383771	ug/g
NEG457		Hex1Cer(m19:0_20:1)+HCOO	Hex1Cer(m39:1)+HCOO	Hex1Cer	(m19:0_20:1)	(m19:0)	(20:1)			C46 H88 O9 N1	798.646	11.9082	0.00599831	1.69172	0.153161	0.500426	3.96939	1.75895	1.47431	2.55436	4.65037	5.80596	1.25198	5.44236	3.48205	2.94387	2.97794	2.96969	ug/g
NEG458		Hex1Cer(m39:3)+HCOO	Hex1Cer(m39:3)+HCOO	Hex1Cer	(m39:3)	(m39:3)				C46 H84 O9 N1	794.615	12.1359	0.0397759	0.866133	0.436563	0.16534	0.646757	0.82843	0.625821	0.39816	0.50924	0.491497	0.374871	0.713583	0.616575	0.548151	0.514894	0.555	ug/g
NEG459		Hex1Cer(m39:4)-H	Hex1Cer(m39:4)-H	Hex1Cer	(m39:4)	(m39:4)				C45 H80 O7 N1	746.594	12.793	0.0174137	1.18463	0.0771532	0.178347	1.39647	1.413	1.65309	1.18571	1.71424	1.34737	1.80714	1.75751	1.73764	1.43269	1.4493	1.48245	ug/g
NEG460		Hex1Cer(m22:0_18:1)+HCOO	Hex1Cer(m40:1)+HCOO	Hex1Cer	(m22:0_18:1)	(m22:0)	(18:1)			C47 H90 O9 N1	812.662	12.4411	0.0139417	1.28828	0.238158	0.163878	1.13129	0.814321	0.653565	0.99028	1.37659	1.26598	0.551918	1.42153	1.16425	1.0012	0.986207	1.01408	ug/g
NEG461		Hex1Cer(m40:3)-H	Hex1Cer(m40:3)-H	Hex1Cer	(m40:3)	(m40:3)				C46 H84 O7 N1	762.625	13.479	0.0252355	0.82285	0.195868	0.119058	0.266767	0.24057	0.232641	0.273804	0.166191	0.148138	0.232953	0.297928	0.197527	0.210835	0.207884	0.218282	ug/g
NEG462		Hex1Cer(m18:0_22:4)+HCOO	Hex1Cer(m40:4)+HCOO	Hex1Cer	(m18:0_22:4)	(m18:0)	(22:4)			C47 H84 O9 N1	806.615	12.376	0.0903984	1.17337	0.310343	0.0711844	0.281561	0.261988	0.316563	0.345733	0.493575	0.356094	0.248164	0.333064	0.337734	0.339206	0.397527	0.343334	ug/g
NEG463		Hex1Cer(m40:4)-H	Hex1Cer(m40:4)-H	Hex1Cer	(m40:4)	(m40:4)				C46 H82 O7 N1	760.61	13.107	0.00297163	0.909864	0.274284	0.781119	15.6311	16.3639	14.0235	16.3085	12.6514	12.5876	12.9773	17.4826	15.1877	13.581	13.6407	13.6582	ug/g
NEG464		Hex1Cer(m40:5)-H	Hex1Cer(m40:5)-H	Hex1Cer	(m40:5)	(m40:5)				C46 H80 O7 N1	758.594	12.187	0.0102275	1.08859	0.42441	0.37797	7.33522	7.01324	6.30562	5.54132	6.79632	5.74705	6.75241	8.88916	7.46007	6.54634	6.49799	6.63053	ug/g
NEG466		Hex1Cer(m41:1)+HCOO	Hex1Cer(m41:1)+HCOO	Hex1Cer	(m41:1)	(m41:1)				C48 H92 O9 N1	826.678	12.9467	0.0163123	2.3659	0.0832498	0.620721	3.2437	0.970142	0.669219	1.14464	4.74982	4.00016	0.693955	5.03051	3.35174	2.41703	2.34844	2.35168	ug/g
NEG467		Hex1Cer(m41:2)+HCOO	Hex1Cer(m41:2)+HCOO	Hex1Cer	(m41:2)	(m41:2)				C48 H90 O9 N1	824.662	11.8553	0.0275503	1.49268	0.163686	0.216623	1.10326	0.685777	0.623962	0.521196	1.13974	1.52857	0.448725	1.28254	1.0752	0.784934	0.754107	0.795326	ug/g
NEG468		Hex1Cer(m42:0+O)+HCOO	Hex1Cer(m42:0+O)+HCOO	Hex1Cer	(m42:0+O)	(m42:0+O)				C49 H96 O10 N1	858.704	13.5391	0.0172765	4.67461	0.0624489	0.730137	2.10408	0.37855	0.0678436	0.110658	4.46854	3.56679	0.12634	5.19632	2.19167	1.93039	1.88933	1.95517	ug/g
NEG469		Hex1Cer(t34:0)+HCOO	Hex1Cer(t34:0)+HCOO	Hex1Cer	(t34:0)	(t34:0)				C41 H80 O11 N1	762.574	10.055	0.00796021	1.01479	0.930788	0.19298	1.76797	1.20848	1.08589	0.894692	1.07123	1.53663	0.977362	1.43344	1.26928	1.09314	1.11019	1.1053	ug/g
NEG470		Hex1Cer(t34:0+O)+HCOO	Hex1Cer(t34:0+O)+HCOO	Hex1Cer	(t34:0+O)	(t34:0+O)				C41 H80 O12 N1	778.569	7.94404	0.151627	0.843355	0.40951	0.125597	0.379924	0.402336	0.439588	0.161315	0.260844	0.311122	0.235055	0.274066	0.377035	0.240193	0.31139	0.243499	ug/g
NEG471		Hex1Cer(t34:1)+HCOO	Hex1Cer(t34:1)+HCOO	Hex1Cer	(t34:1)	(t34:1)				C41 H78 O11 N1	760.558	8.45845	0.00609539	1.02319	0.828461	0.0507023	0.251799	0.206139	0.210075	0.25669	0.239158	0.21588	0.222862	0.199657	0.305123	0.242257	0.245052	0.244536	ug/g
NEG472		Hex1Cer(t18:1_18:0)+HCOO	Hex1Cer(t36:1)+HCOO	Hex1Cer	(t18:1_18:0)	(t18:1)	(18:0)			C43 H82 O11 N1	788.589	9.6341	0.030519	0.973538	0.975783	0.197527	0.839175	0.126918	0.0962503	5.83071	1.16946	0.775846	4.42858	1.39554	0.61889	0.683043	0.647479	0.682866	ug/g
NEG473		Hex1Cer(t37:4)-H	Hex1Cer(t37:4)-H	Hex1Cer	(t37:4)	(t37:4)				C43 H76 O9 N1	750.553	9.966	0.0862848	0.774772	0.209656	0.209383	0.554824	1.05923	0.686189	0.95107	0.610512	0.681103	0.65889	0.369934	0.828343	0.64548	0.692224	0.582199	ug/g
NEG474		Hex1Cer(t38:0)+HCOO	Hex1Cer(t38:0)+HCOO	Hex1Cer	(t38:0)	(t38:0)				C45 H88 O11 N1	818.636	11.2516	0.0076635	1.15378	0.340424	0.202378	2.26285	2.06637	1.73451	2.0755	2.41204	2.63139	1.59845	3.08897	2.00776	1.99272	1.9665	1.9665	ug/g
NEG476		Hex1Cer(t20:0_18:1)-H	Hex1Cer(t38:1)-H	Hex1Cer	(t20:0_18:1)	(t20:0)	(18:1)			C44 H84 O9 N1	770.615	10.8035	0.00834389	2.10608	0.134342	0.670703	4.94103	1.3196	0.916296	2.23918	6.7458	5.91759	1.0214	7.37442	3.72956	3.30022	3.33783	3.35447	ug/g
NEG477		Hex1Cer(t38:2)-H	Hex1Cer(t38:2)-H	Hex1Cer	(t38:2)	(t38:2)				C44 H82 O9 N1	768.6	12.2113	0.0518771	0.908387	0.525426	0.0907359	0.289565	0.322473	0.193298	0.32214	0.204075	0.290238	0.189012	0.30544	0.291466	0.300624	0.276431	0.304601	ug/g
NEG478		Hex1Cer(t16:0_22:6)+HCOO	Hex1Cer(t38:6)+HCOO	Hex1Cer	(t16:0_22:6)	(t16:0)	(22:6)			C45 H76 O11 N1	806.542	8.144	0.0101058	2.42202	0.0962369	0.336304	0.819411	0.398684	0.27792	0.159652	1.33097	1.09526	0.18468	1.61863	0.783031	0.704502	0.717879	0.715818	ug/g
NEG479		Hex1Cer(t39:1)+HCOO	Hex1Cer(t39:1)+HCOO	Hex1Cer	(t39:1)	(t39:1)				C46 H88 O11 N1	830.636	11.3674	0.0389566	1.16379	0.440783	0.100953	0.91814	0.645739	0.5577	0.880487	0.963122	0.993492	0.46559	1.13135	0.813643	0.747953	0.703751	0.757533	ug/g
NEG480		Hex1Cer(t39:2)-H	Hex1Cer(t39:2)-H	Hex1Cer	(t39:2)	(t39:2)				C45 H84 O9 N1	782.615	12.829	0.00507001	1.54602	0.210706	0.201954	0.88046	0.926184	0.327126	0.40479	1.17442	1.07113	0.263936	1.33444	1.06189	0.854304	0.862999	0.85906	ug/g
NEG481		Hex1Cer(t17:1_22:5)-H	Hex1Cer(t39:6)-H	Hex1Cer	(t17:1_22:5)	(t17:1)	(22:5)			C45 H76 O9 N1	774.553	10.1832	0.0106696	1.14016	0.127894	1.42773	81.7244	75.2205	70.2095	63.9714	75.1712	82.816	74.2412	98.2581	84.4263	73.3023	71.9186	72.0149	ug/g
NEG482		Hex1Cer(t40:0)+HCOO	Hex1Cer(t40:0)+HCOO	Hex1Cer	(t40:0)	(t40:0)				C47 H92 O11 N1	846.668	11.6571	0.0133241	0.930155	0.629598	0.109937	0.507394	0.467362	0.389079	0.745848	0.426859	0.487085	0.457288	0.572014	0.509671	0.462396	0.467733	0.45546	ug/g
NEG484		Hex1Cer(t40:0+O)+HCOO	Hex1Cer(t40:0+O)+HCOO	Hex1Cer	(t40:0+O)	(t40:0+O)				C47 H92 O12 N1	862.663	11.4581	0.047805	0.807161	0.146667	0.228265	0.917912	0.951295	0.708791	1.30551	0.704748	0.813839	0.736856	0.890299	0.772532	0.832328	0.770933	0.843254	ug/g
NEG486		Hex1Cer(t20:0_20:1)-H	Hex1Cer(t40:1)-H	Hex1Cer	(t20:0_20:1)	(t20:0)	(20:1)			C46 H88 O9 N1	798.646	11.9088	0.0109609	1.69154	0.150895	1.71632	45.237	20.2161	16.2175	30.5529	55.1087	63.9034	14.6419	64.1697	39.4648	34.9201	34.3626	35.0921	ug/g
NEG487		Hex1Cer(t40:2)+HCOO	Hex1Cer(t40:2)+HCOO	Hex1Cer	(t40:2)	(t40:2)				C47 H88 O11 N1	842.636	10.9467	0.0291685	2.26547	0.040417	0.299803	0.59357	0.186346	0.225274	0.343861	0.981341	0.683864	0.28139	0.9722	0.90149	0.53444	0.54084	0.511499	ug/g
NEG488		Hex1Cer(t18:0_22:6)+HCOO	Hex1Cer(t40:6)+HCOO	Hex1Cer	(t18:0_22:6)	(t18:0)	(22:6)			C47 H80 O11 N1	834.574	9.19952	0.0578191	3.77256	0.080508	0.331666	0.609924	0.126684	0.0152323	0.02696	1.10094	0.763605	0.0304247	1.18167	0.595945	0.53264	0.484595	0.539767	ug/g
NEG489		Hex1Cer(t18:1_22:6)+HCOO	Hex1Cer(t40:7)+HCOO	Hex1Cer	(t18:1_22:6)	(t18:1)	(22:6)			C47 H78 O11 N1	832.558	8.397	0.327379	4.00455	0.115347	0.203416	0.0240299	0.0201254	0.176814	0.0424201	0.402654	0.286701	0.0499432	0.518624	0.0605265	0.140866	0.0737432	0.141079	ug/g
NEG490		Hex1Cer(t41:0+O)+HCOO	Hex1Cer(t41:0+O)+HCOO	Hex1Cer	(t41:0+O)	(t41:0+O)				C48 H94 O12 N1	876.678	11.9983	0.00678778	0.911556	0.227668	0.184293	0.945519	0.906445	0.860184	1.0879	0.806941	0.843647	0.772501	0.899572	1.00729	0.833925	0.835908	0.84462	ug/g
NEG492		Hex1Cer(t41:1)-H	Hex1Cer(t41:1)-H	Hex1Cer	(t41:1)	(t41:1)				C47 H90 O9 N1	812.662	12.4444	0.0101166	1.28006	0.233496	0.583788	13.861	9.40329	8.81888	14.1077	17.6507	16.039	7.47399	17.6893	15.0562	12.2822	12.0403	12.1231	ug/g
NEG493		Hex1Cer(t41:2)+HCOO	Hex1Cer(t41:2)+HCOO	Hex1Cer	(t41:2)	(t41:2)				C48 H90 O11 N1	856.652	11.3256	0.0228563	1.38255	0.0253316	0.104117	0.187918	0.149942	0.130242	0.131213	0.217548	0.214052	0.151388	0.236029	0.216715	0.151352	0.14662	0.153307	ug/g
NEG494		Hex1Cer(t42:0)+HCOO	Hex1Cer(t42:0)+HCOO	Hex1Cer	(t42:0)	(t42:0)				C49 H96 O11 N1	874.699	12.8125	0.0217043	0.94554	0.626778	0.124074	0.653179	0.530957	0.501268	0.715464	0.539453	0.556824	0.457296	0.710836	0.573236	0.55393	0.576097	0.556184	ug/g
NEG496		Hex1Cer(t42:0+O)+HCOO	Hex1Cer(t42:0+O)+HCOO	Hex1Cer	(t42:0+O)	(t42:0+O)				C49 H96 O12 N1	890.694	12.5149	0.00065402	0.918615	0.434202	0.158422	0.717481	0.714128	0.716056	1.00657	0.621896	0.737561	0.654577	0.83162	0.776253	0.705723	0.705426	0.706332	ug/g
NEG497		Hex1Cer(t42:1)+HCOO	Hex1Cer(t42:1)+HCOO	Hex1Cer	(t42:1)	(t42:1)				C49 H94 O11 N1	872.683	12.9467	0.0170054	2.37439	0.0804519	2.13439	34.9909	11.1241	7.4062	14.6406	52.2557	44.9236	8.74518	60.552	35.8268	27.4987	26.6921	26.7172	ug/g
NEG498		Hex1Cer(t42:1)+HCOO	Hex1Cer(t42:1)+HCOO	Hex1Cer	(t42:1)	(t42:1)				C49 H94 O11 N1	872.683	13.561	0.00554507	3.04985	0.0761893	0.242755	0.298956	0.0622278	0.0962606	0.0744041	0.507844	0.422397	0.0965482	0.730365	0.270417	0.260997	0.263335	0.263671	ug/g
NEG499		Hex1Cer(t42:1+O)+HCOO	Hex1Cer(t42:1+O)+HCOO	Hex1Cer	(t42:1+O)	(t42:1+O)				C49 H94 O12 N1	888.678	11.4135	0.0158429	0.9658	0.676192	0.150925	0.861898	0.817796	0.759789	0.679233	0.642148	0.75075	0.666956	0.856636	0.84858	0.687994	0.666595	0.676045	ug/g
NEG500		Hex1Cer(t42:2)+HCOO	Hex1Cer(t42:2)+HCOO	Hex1Cer	(t42:2)	(t42:2)				C49 H92 O11 N1	870.668	11.857	0.0220396	1.35347	0.184977	0.656785	14.1707	9.67321	9.13026	7.58759	14.634	17.8017	6.90828	15.8391	13.4409	10.7141	10.3308	10.7538	ug/g
NEG501		Hex1Cer(t42:3)+HCOO	Hex1Cer(t42:3)+HCOO	Hex1Cer	(t42:3)	(t42:3)				C49 H90 O11 N1	868.652	10.9162	0.00502062	1.86653	0.0894637	0.338872	1.26115	0.602388	0.528731	0.446543	1.55796	1.42264	0.510255	1.92259	1.20996	0.993498	0.984751	0.985075	ug/g
NEG502		Hex1Cer(t42:5)+HCOO	Hex1Cer(t42:5)+HCOO	Hex1Cer	(t42:5)	(t42:5)				C49 H86 O11 N1	864.621	10.031	0.0117082	1.11118	0.399974	0.11409	0.47689	0.421201	0.401844	0.400853	0.378455	0.477608	0.437278	0.638584	0.430424	0.402776	0.407467	0.412318	ug/g
NEG503		Hex1Cer(t20:0_22:6)+HCOO	Hex1Cer(t42:6)+HCOO	Hex1Cer	(t20:0_22:6)	(t20:0)	(22:6)			C49 H84 O11 N1	862.605	9.821	0.016126	2.80847	0.0199721	0.391479	0.575648	0.331046	0.18548	0.22291	1.3346	0.829482	0.378893	1.13333	0.940407	0.676978	0.659095	0.657801	ug/g
NEG504		Hex1Cer(t43:1)+HCOO	Hex1Cer(t43:1)+HCOO	Hex1Cer	(t43:1)	(t43:1)				C50 H96 O11 N1	886.699	13.2854	0.0330819	3.4319	0.407719	0.296027	0.172197	0.160792	0.144324	0.150453	2.06688	0.163842	0.124789	0.15545	0.182072	0.165768	0.156276	0.165392	ug/g
NEG505		Hex1Cer(t43:2)+HCOO	Hex1Cer(t43:2)+HCOO	Hex1Cer	(t43:2)	(t43:2)				C50 H94 O11 N1	884.683	12.3682	0.0448364	1.48493	0.193304	0.11096	0.297983	0.178555	0.147827	0.157473	0.389335	0.312252	0.100656	0.371289	0.277684	0.238942	0.22239	0.241886	ug/g
NEG506		Hex1Cer(t44:2)+HCOO	Hex1Cer(t44:2)+HCOO	Hex1Cer	(t44:2)	(t44:2)				C51 H96 O11 N1	898.699	12.8574	0.0343646	2.61443	0.0941498	0.226184	0.411993	0.107397	0.0680745	0.0737851	0.610742	0.48267	0.0731292	0.641966	0.352482	0.301849	0.286415	0.305794	ug/g
NEG507		Hex1Cer(t44:3)+HCOO	Hex1Cer(t44:3)+HCOO	Hex1Cer	(t44:3)	(t44:3)				C51 H94 O11 N1	896.683	11.942	0.00610182	1.72318	0.0752556	0.136068	0.156542	0.0778486	0.0764406	0.170319	0.239719	0.216301	0.107667	0.294344	0.178354	0.193767	0.195954	0.19406	ug/g
NEG508		Hex1Cer(t44:6)+HCOO	Hex1Cer(t44:6)+HCOO	Hex1Cer	(t44:6)	(t44:6)				C51 H88 O11 N1	890.636	10.5179	0.0217194	3.3991	0.0765806	0.409309	0.642799	0.105472	0.664128	0.022109	1.64709	1.39661	0.0312734	2.02315	0.996931	0.823742	0.799848	0.834642	ug/g
POS774		Hex1Cer(d28:1)+NH4	Hex1Cer(d28:1)+NH4	Hex1Cer	(d28:1)	(d28:1)				C34 H69 O8 N2	633.505	12.134	0.0224647	5.89933	0.372125	0.485897	0.598979	0.303506	0.274292	0.106756	0.617542	0.385347	0.264135	7.69633	0.501628	0.363437	0.372384	0.356056	ug/g
POS775		Hex1Cer(d32:0)+NH4	Hex1Cer(d32:0)+NH4	Hex1Cer	(d32:0)	(d32:0)				C38 H79 O8 N2	691.583	13.56	0.310108	1.60275	0.477758	0.227747	1.07759	0.0893732	0.157552	0.224341	0.356212	0.291077	0.530277	1.43256	0.492923	1.10251	1.16334	0.619094	ug/g
POS776		Hex1Cer(d32:2)+NH4	Hex1Cer(d32:2)+NH4	Hex1Cer	(d32:2)	(d32:2)				C38 H75 O8 N2	687.552	13.3647	0.0447519	1.12085	0.50493	0.4613	33.3853	27.508	26.6141	28.2728	34.2561	20.6937	29.1622	31.359	46.7437	31.8175	34.3281	31.779	ug/g
POS777		Hex1Cer(d32:3)+NH4	Hex1Cer(d32:3)+NH4	Hex1Cer	(d32:3)	(d32:3)				C38 H73 O8 N2	685.536	12.252	0.0397448	0.310112	0.136286	2.8876	72.7951	64.883	1.80955	57.1354	2.79441	2.32175	2.53265	65.8827	2.6875	2.35046	2.54169	2.41924	ug/g
POS778		Hex1Cer(d18:1_16:0+O)+H	Hex1Cer(d34:1+O)+H	Hex1Cer	(d18:1_16:0+O)	(d18:1)	(16:0+O)			C40 H78 O9 N1	716.567	8.453	0.210991	0.694288	0.320599	0.164709	0.302422	0.328866	0.336076	0.914407	0.356604	0.24803	0.30717	0.425562	0.295748	0.351212	0.498579	0.352939	ug/g
POS779		Hex1Cer(d34:3)+NH4	Hex1Cer(d34:3)+NH4	Hex1Cer	(d34:3)	(d34:3)				C40 H77 O8 N2	713.567	13.4641	0.0401038	1.07429	0.376848	0.699873	44.6126	40.7001	36.3494	36.2276	47.138	34.155	43.9674	41.4794	45.2839	38.5281	41.4325	38.8653	ug/g
POS782		Hex1Cer(d35:2+O)+NH4	Hex1Cer(d35:2+O)+NH4	Hex1Cer	(d35:2+O)	(d35:2+O)				C41 H81 O9 N2	745.594	9.424	0.0365569	1.12152	0.522917	0.461381	8.14749	7.47709	8.69117	14.0465	9.90128	10.3248	9.91072	14.6166	9.02683	9.3673	9.69477	10.0768	ug/g
POS783		Hex1Cer(d18:0_18:0)+H	Hex1Cer(d36:0)+H	Hex1Cer	(d18:0_18:0)	(d18:0)	(18:0)			C42 H84 O8 N1	730.619	10.3264	0.0224805	0.802419	0.75933	0.155025	0.264184	0.00818132	1.8537	2.60673	0.656746	0.346621	2.6209	0.816743	0.30609	0.276567	0.281929	0.269555	ug/g
POS784		Hex1Cer(d17:0_19:0)+NH4	Hex1Cer(d36:0)+NH4	Hex1Cer	(d17:0_19:0)	(d17:0)	(19:0)			C42 H87 O8 N2	747.646	14.9853	0.0540576	0.982046	0.947625	0.0754515	0.460388	0.361664	0.424411	0.276513	0.648307	0.288465	0.442599	0.153324	0.336847	0.401809	0.365166	0.401453	ug/g
POS786		Hex1Cer(d36:1)+H-H2O	Hex1Cer(d36:1)+H-H2O	Hex1Cer	(d36:1)	(d36:1)				C42 H80 O7 N1	710.593	8.142	0.121287	0.962227	0.902018	0.0667867	0.210336	0.0872055	0.0743378	0.140197	0.115964	0.129469	0.07702	0.208052	0.0854117	0.0753352	0.0927862	0.0760623	ug/g
POS790		Hex1Cer(d18:1_18:2)+NH4	Hex1Cer(d36:3)+NH4	Hex1Cer	(d18:1_18:2)	(d18:1)	(18:2)			C42 H81 O8 N2	741.599	14.245	0.0365549	1.11667	0.281623	0.452511	12.9721	10.6164	10.0139	11.0136	12.5776	9.17116	13.9654	13.3053	13.257	12.527	13.0892	13.4741	ug/g
POS791		Hex1Cer(d16:0_20:5)+NH4	Hex1Cer(d36:5)+NH4	Hex1Cer	(d16:0_20:5)	(d16:0)	(20:5)			C42 H77 O8 N2	737.567	13.02	0.0310332	0.980852	0.927222	0.160515	1.52487	1.32574	1.37239	0.617796	1.5163	1.03486	0.797584	1.03204	1.55434	1.14566	1.19913	1.2163	ug/g
POS796		Hex1Cer(d24:2_14:0)+NH4	Hex1Cer(d38:2)+NH4	Hex1Cer	(d24:2_14:0)	(d24:2)	(14:0)			C44 H87 O8 N2	771.646	15.5271	0.029496	1.0269	0.893332	0.194874	2.66627	1.91863	1.3106	1.80293	1.83322	1.24477	2.33265	1.78967	2.6816	2.01576	2.10561	1.99153	ug/g
POS797		Hex1Cer(d20:2_18:2)+NH4	Hex1Cer(d38:4)+NH4	Hex1Cer	(d20:2_18:2)	(d20:2)	(18:2)			C44 H83 O8 N2	767.614	14.28	0.0354879	1.03072	0.892901	0.455007	10.8712	4.75414	4.39904	7.00023	5.53714	5.71495	8.86518	6.95799	7.74315	6.86181	7.26813	6.81918	ug/g
POS798		Hex1Cer(d39:4)+NH4	Hex1Cer(d39:4)+NH4	Hex1Cer	(d39:4)	(d39:4)				C45 H85 O8 N2	781.63	14.656	0.0552749	0.567658	0.229182	0.350979	2.00373	0.592389	0.453989	0.864094	0.553159	0.341419	0.801801	0.607187	0.473843	0.594152	0.658177	0.605197	ug/g
POS800		Hex1Cer(d40:0)+NH4	Hex1Cer(d40:0)+NH4	Hex1Cer	(d40:0)	(d40:0)				C46 H95 O8 N2	803.708	16.04	0.010814	0.998974	0.995407	0.113865	1.18014	1.06205	1.25927	1.71392	1.28951	0.838726	1.67254	1.05566	1.65611	1.46129	1.48797	1.45966	ug/g
POS802		Hex1Cer(d22:1_18:0)+NH4	Hex1Cer(d40:1)+NH4	Hex1Cer	(d22:1_18:0)	(d22:1)	(18:0)			C46 H93 O8 N2	801.693	15.64	0.0367883	0.917388	0.397052	0.382836	4.84726	3.11436	3.72798	3.91632	3.63014	3.33013	3.20958	4.06259	3.6634	2.89682	2.96148	3.11125	ug/g
POS805		Hex1Cer(d24:2_16:0)+NH4	Hex1Cer(d40:2)+NH4	Hex1Cer	(d24:2_16:0)	(d24:2)	(16:0)			C46 H91 O8 N2	799.677	16.013	0.043245	0.727082	0.166695	0.307229	1.55918	1.14795	0.748739	0.781729	0.605039	0.59149	0.978152	0.799104	0.877563	0.799266	0.752783	0.819445	ug/g
POS806		Hex1Cer(d18:2_22:0+O)+H	Hex1Cer(d40:2+O)+H	Hex1Cer	(d18:2_22:0+O)	(d18:2)	(22:0+O)			C46 H88 O9 N1	798.645	10.945	0.0270333	1.39605	0.189793	0.181639	0.702368	0.369696	0.431974	0.620799	0.794546	0.703049	0.419705	1.11683	0.673832	0.634419	0.667109	0.63996	ug/g
POS807		Hex1Cer(d24:2_16:1)+NH4	Hex1Cer(d40:3)+NH4	Hex1Cer	(d24:2_16:1)	(d24:2)	(16:1)			C46 H89 O8 N2	797.661	15.5722	0.00494492	0.961595	0.844978	0.378594	6.11469	3.90142	3.29576	3.55204	3.41976	2.52284	5.29103	4.19827	4.83841	3.9142	3.94525	3.90957	ug/g
POS811		Hex1Cer(d23:2_18:2)+NH4	Hex1Cer(d41:4)+NH4	Hex1Cer	(d23:2_18:2)	(d23:2)	(18:2)			C47 H89 O8 N2	809.661	15.356	0.0644492	0.542187	0.271361	0.269519	1.29758	0.347462	0.172514	0.54947	0.281444	0.19612	0.516132	0.235771	0.37475	0.34106	0.356254	0.313425	ug/g
POS812		Hex1Cer(d18:0_24:0)+H	Hex1Cer(d42:0)+H	Hex1Cer	(d18:0_24:0)	(d18:0)	(24:0)			C48 H96 O8 N1	814.713	11.55	0.373095	3.87692	0.141977	0.12639	0.0872772	0.00437111	0.0244382	0.000512475	0.116393	0.150362	0.00515161	0.246151	0.0469991	0.0213571	0.0465265	0.0444472	ug/g
POS814		Hex1Cer(d18:0_24:0+O)+H	Hex1Cer(d42:0+O)+H	Hex1Cer	(d18:0_24:0+O)	(d18:0)	(24:0+O)			C48 H96 O9 N1	830.708	13.3293	0.0420646	2.54312	0.0827388	0.656808	2.35664	0.746386	0.79785	1.46978	4.47224	3.42593	0.738593	5.80638	2.62961	2.40903	2.51665	2.31376	ug/g
POS815		Hex1Cer(d18:1_24:0)+H	Hex1Cer(d42:1)+H	Hex1Cer	(d18:1_24:0)	(d18:1)	(24:0)			C48 H94 O8 N1	812.697	11.2182	0.0473511	2.85764	0.0954114	0.471448	1.2749	0.492593	0.414387	0.0186156	2.39294	1.3654	0.469529	2.68113	0.95126	1.03299	1.11216	1.01979	ug/g
POS816		Hex1Cer(d18:0_24:1)+H	Hex1Cer(d42:1)+H	Hex1Cer	(d18:0_24:1)	(d18:0)	(24:1)			C48 H94 O8 N1	812.697	12.46	0.0806804	5.45892	0.00458185	0.478276	0.474159	0.043363	0.0606002	0.0829006	1.15373	0.827838	0.6907	1.28021	0.55812	0.380051	0.43547	0.379556	ug/g
POS818		Hex1Cer(d24:0_18:1)+NH4	Hex1Cer(d42:1)+NH4	Hex1Cer	(d24:0_18:1)	(d24:0)	(18:1)			C48 H97 O8 N2	829.724	16.073	0.0640299	0.946486	0.696442	0.305821	4.77065	2.83372	2.97707	4.2957	3.49707	3.05846	3.02836	3.90457	4.11279	3.2042	3.34512	3.63065	ug/g
POS820		Hex1Cer(d18:1_24:0+O)+H	Hex1Cer(d42:1+O)+H	Hex1Cer	(d18:1_24:0+O)	(d18:1)	(24:0+O)			C48 H94 O9 N1	828.692	11.047	0.0107155	2.68775	0.144385	0.236277	0.495941	0.12999	0.0525817	0.0513827	0.666843	0.479224	0.042875	0.896259	0.367021	0.30672	0.31202	0.312855	ug/g
POS824		Hex1Cer(d19:0_23:2)+H-H2O	Hex1Cer(d42:2)+H-H2O	Hex1Cer	(d19:0_23:2)	(d19:0)	(23:2)			C48 H90 O7 N1	792.671	12.686	0.140957	0.686779	0.185227	0.384308	1.97972	2.33646	2.69332	1.51523	2.335	1.78621	1.90825	0.798175	0.490616	4.24079	4.51889	5.51641	ug/g
POS827		Hex1Cer(d18:2_24:0+O)+H	Hex1Cer(d42:2+O)+H	Hex1Cer	(d18:2_24:0+O)	(d18:2)	(24:0+O)			C48 H92 O9 N1	826.677	11.8449	0.0443411	1.48698	0.148572	0.424789	3.51261	1.99572	1.88735	1.97623	3.84286	2.76737	1.8936	5.08489	3.83103	2.79129	2.91595	2.66836	ug/g
POS829		Hex1Cer(d24:2_18:2)+NH4	Hex1Cer(d42:4)+NH4	Hex1Cer	(d24:2_18:2)	(d24:2)	(18:2)			C48 H91 O8 N2	823.677	15.609	0.0139312	0.993604	0.972546	0.357721	6.04078	3.63838	2.63831	3.74458	3.35104	3.24347	4.37778	4.14111	4.83575	3.6578	3.66668	3.57491	ug/g
POS830		Hex1Cer(d18:1_25:1)+H	Hex1Cer(d43:2)+H	Hex1Cer	(d18:1_25:1)	(d18:1)	(25:1)			C49 H94 O8 N1	824.697	13.524	0.053391	0.99832	0.996534	0.0455604	0.65468	0.257164	0.377041	1.06979	0.610021	0.973927	0.271314	0.777677	0.310456	0.479535	0.436174	0.478775	ug/g
POS831		Hex1Cer(d43:6)+H-H2O	Hex1Cer(d43:6)+H-H2O	Hex1Cer	(d43:6)	(d43:6)				C49 H84 O7 N1	798.624	12.501	0.0225844	0.553254	0.150048	0.179058	0.102457	0.264927	0.454215	0.480619	0.0683608	0.300059	0.207698	0.204769	0.119684	0.258948	0.265493	0.253804	ug/g
POS832		Hex1Cer(d24:1_20:0)+NH4	Hex1Cer(d44:1)+NH4	Hex1Cer	(d24:1_20:0)	(d24:1)	(20:0)			C50 H101 O8 N2	857.755	14.975	0.119648	0.7946	0.157488	0.560352	4.22692	5.34484	4.99876	5.88965	5.21596	5.0839	2.51432	3.28603	4.22185	3.35452	2.70155	3.34774	ug/g
POS833		Hex1Cer(d23:0_21:4)+NH4	Hex1Cer(d44:4)+NH4	Hex1Cer	(d23:0_21:4)	(d23:0)	(21:4)			C50 H95 O8 N2	851.708	15.506	0.036685	1.54286	0.00966119	0.332482	0.819346	1.05725	0.673409	0.843613	1.06837	1.36382	1.0904	1.50763	1.51464	0.874483	0.820255	0.874874	ug/g
POS834		Hex1Cer(d24:1_22:1)+NH4	Hex1Cer(d46:2)+NH4	Hex1Cer	(d24:1_22:1)	(d24:1)	(22:1)			C52 H103 O8 N2	883.771	16.566	0.0229809	1.01726	0.906065	0.311357	5.51358	4.99066	4.55791	6.1284	4.71737	3.87472	5.79007	7.46684	5.09631	5.16542	5.32356	5.08967	ug/g
POS835		Hex1Cer(d46:3)+NH4	Hex1Cer(d46:3)+NH4	Hex1Cer	(d46:3)	(d46:3)				C52 H101 O8 N2	881.755	4.406	0.257946	0.909726	0.807515	0.164055	0.992207	1.537	0.916546	2.9422	0.804427	0.939049	2.21934	2.37782	0.923469	0.684181	0.422293	0.697142	ug/g
POS840		Hex1Cer(m33:1+O)+H-H2O	Hex1Cer(m33:1+O)+H-H2O	Hex1Cer	(m33:1+O)	(m33:1+O)				C39 H74 O7 N1	668.546	10.597	0.0136651	1.15236	0.616195	0.0297202	1.1671	0.93507	1.02934	0.588266	1.53888	1.08593	0.772566	0.419969	1.54082	0.806317	0.820192	0.798368	ug/g
POS848		Hex1Cer(m36:2)+H	Hex1Cer(m36:2)+H	Hex1Cer	(m36:2)	(m36:2)				C42 H80 O7 N1	710.593	8.22	0.0419025	0.693042	0.396643	0.114719	0.358201	0.0934156	0.0759687	0.317445	0.136905	0.1475	0.0918396	0.24914	0.106667	0.0705051	0.0766596	0.0740706	ug/g
POS850		Hex1Cer(m21:0_16:0)+Na	Hex1Cer(m37:0)+Na	Hex1Cer	(m21:0_16:0)	(m21:0)	(16:0)			C43 H85 O7 N1 Na1	750.622	12.78	0.0318178	0.724083	0.513571	0.315839	3.49774	1.20548	0.687515	3.85944	1.05843	1.55462	0.961796	1.02708	3.77044	0.990624	1.03478	0.973056	ug/g
POS851		Hex1Cer(m37:1)+H	Hex1Cer(m37:1)+H	Hex1Cer	(m37:1)	(m37:1)				C43 H84 O7 N1	726.624	1.795	0.118315	1.26984	0.646804	0.277388	1.91407	0.600479	0.28155	0.0459663	0.771453	0.717716	0.921041	1.44708	0.653933	0.0905073	0.0759598	0.0728194	ug/g
POS852		Hex1Cer(m37:1+O)+H-H2O	Hex1Cer(m37:1+O)+H-H2O	Hex1Cer	(m37:1+O)	(m37:1+O)				C43 H82 O7 N1	724.609	11.618	0.0959057	1.05103	0.686373	0.13085	3.14924	3.20366	2.46423	2.57302	3.42629	2.9039	2.71873	2.20288	3.7124	2.52897	2.79177	2.30473	ug/g
POS853		Hex1Cer(m22:0_16:0+O)+NH4	Hex1Cer(m38:0+O)+NH4	Hex1Cer	(m22:0_16:0+O)	(m22:0)	(16:0+O)			C44 H91 O8 N2	775.677	15.556	0.11665	0.984581	0.934667	0.103114	0.795652	1.22816	0.869509	0.792092	0.828648	0.526978	1.2873	0.886259	1.00655	0.882931	0.962936	0.761575	ug/g
POS854		Hex1Cer(m21:0_18:1)+Na	Hex1Cer(m39:1)+Na	Hex1Cer	(m21:0_18:1)	(m21:0)	(18:1)			C45 H87 O7 N1 Na1	776.637	12.8351	0.0114559	1.07324	0.842326	0.225404	3.40451	1.52309	1.34515	0.802546	1.54151	2.392	1.38054	1.20429	2.9735	1.59073	1.62146	1.58878	ug/g
POS855		Hex1Cer(m40:2)+H	Hex1Cer(m40:2)+H	Hex1Cer	(m40:2)	(m40:2)				C46 H88 O7 N1	766.656	4.32598	0.0264185	0.42691	0.30852	0.106507	0.0874136	0.0692339	0.0444078	0.407948	0.0642162	0.0408353	0.14455	0.0669721	0.00841287	0.0531508	0.0532373	0.0507977	ug/g
POS856		Hex1Cer(m40:2)+H	Hex1Cer(m40:2)+H	Hex1Cer	(m40:2)	(m40:2)				C46 H88 O7 N1	766.656	5.876	0.146238	0.682421	0.577112	0.141938	0.244333	0.0908236	0.170752	0.939748	0.192792	0.13753	0.176992	0.144986	0.580884	0.0656954	0.0739424	0.0876283	ug/g
POS857		Hex1Cer(m19:0_21:2)+H	Hex1Cer(m40:2)+H	Hex1Cer	(m19:0_21:2)	(m19:0)	(21:2)			C46 H88 O7 N1	766.656	12.1846	0.0341058	1.78357	0.0829565	0.314594	1.04654	0.953706	0.399939	0.632136	1.59069	1.31304	0.468225	1.73805	1.65043	0.820873	0.773374	0.820992	ug/g
POS858		Hex1Cer(m19:0_22:2)+H	Hex1Cer(m41:2)+H	Hex1Cer	(m19:0_22:2)	(m19:0)	(22:2)			C47 H90 O7 N1	780.671	12.687	0.0429713	0.849954	0.763564	0.152833	1.04591	4.85888	0.263237	1.42673	1.44789	1.98799	1.63743	1.09584	1.89986	0.705115	0.649584	0.663417	ug/g
POS859		Hex1Cer(m19:0_22:3)+H	Hex1Cer(m41:3)+H	Hex1Cer	(m19:0_22:3)	(m19:0)	(22:3)			C47 H88 O7 N1	778.656	12.441	0.0517701	1.67668	0.23132	0.458755	5.74473	0.737291	3.88352	0.785298	5.20841	4.57555	1.50726	5.97254	6.10678	3.1113	2.93466	2.80707	ug/g
POS860		Hex1Cer(m19:0_23:2)+H	Hex1Cer(m42:2)+H	Hex1Cer	(m19:0_23:2)	(m19:0)	(23:2)			C48 H92 O7 N1	794.687	13.1808	0.0551581	2.33921	0.0995535	0.555168	2.18981	0.887267	0.595131	0.859286	3.29668	2.72136	0.768905	4.60335	1.85984	1.88618	1.97072	1.76507	ug/g
POS861		Hex1Cer(m19:0_23:3)+H	Hex1Cer(m42:3)+H	Hex1Cer	(m19:0_23:3)	(m19:0)	(23:3)			C48 H90 O7 N1	792.671	12.0876	0.00369866	1.26324	0.698393	0.317948	5.98681	0.338643	2.4611	0.293149	2.6051	1.78343	0.795412	3.80583	5.34749	1.30147	1.29256	1.30011	ug/g
POS862		Hex1Cer(m19:0_23:3)+H	Hex1Cer(m42:3)+H	Hex1Cer	(m19:0_23:3)	(m19:0)	(23:3)			C48 H90 O7 N1	792.671	12.666	0.122114	0.757335	0.457395	0.301644	1.38871	2.56189	3.00122	2.54412	1.14656	3.97841	1.85536	0.516053	1.49313	4.60669	5.00522	5.83918	ug/g
POS863		Hex1Cer(m43:2)+H	Hex1Cer(m43:2)+H	Hex1Cer	(m43:2)	(m43:2)				C49 H94 O7 N1	808.702	15	0.0822571	0.942288	0.735646	0.345819	9.69199	6.64418	7.75086	8.94386	7.86846	11.0657	5.5815	5.33684	9.05324	7.62938	6.58865	7.62233	ug/g
POS864		Hex1Cer(m22:1_22:0+O)+NH4	Hex1Cer(m44:1+O)+NH4	Hex1Cer	(m22:1_22:0+O)	(m22:1)	(22:0+O)			C50 H101 O8 N2	857.755	16.395	0.034725	1.16332	0.201051	0.432005	6.24433	6.35626	6.1906	8.23928	7.72198	6.52978	6.79173	9.58408	8.67863	6.6568	6.26357	6.65527	ug/g
POS865		Hex1Cer(m45:5)+H	Hex1Cer(m45:5)+H	Hex1Cer	(m45:5)	(m45:5)				C51 H92 O7 N1	830.687	10.875	0.0106842	0.962058	0.835338	0.135528	0.760025	0.837278	0.77083	0.357765	0.706784	0.541841	0.477363	0.820046	0.732056	0.702997	0.689556	0.701883	ug/g
POS866		Hex1Cer(m45:6)+H-H2O	Hex1Cer(m45:6)+H-H2O	Hex1Cer	(m45:6)	(m45:6)				C51 H88 O6 N1	810.661	12.945	0.0226129	2.42404	0.127531	0.69813	4.75179	0.782814	0.686637	1.3212	5.94408	4.4298	0.835729	7.74115	3.90319	3.37944	3.53042	3.4916	ug/g
POS867		Hex1Cer(m47:6)+H	Hex1Cer(m47:6)+H	Hex1Cer	(m47:6)	(m47:6)				C53 H94 O7 N1	856.702	13.215	0.0990853	1.32604	0.427864	0.155153	0.690951	0.54376	0.488209	0.501545	0.328901	0.518445	0.525075	0.952945	1.3618	0.52532	0.561135	0.460353	ug/g
POS868		Hex1Cer(t31:0)+NH4	Hex1Cer(t31:0)+NH4	Hex1Cer	(t31:0)	(t31:0)				C37 H77 O9 N2	693.562	11.665	0.0350632	1.14665	0.495053	0.0480596	0.139295	0.0612132	0.111259	0.152631	0.125127	0.0947312	0.149977	0.175645	0.120148	0.104333	0.0972965	0.100334	ug/g
POS873		Hex1Cer(t40:1)+NH4	Hex1Cer(t40:1)+NH4	Hex1Cer	(t40:1)	(t40:1)				C46 H93 O9 N2	817.688	14.0404	0.0314476	1.1225	0.568043	0.106206	1.95476	1.40146	1.53142	0.93296	1.96356	1.98054	1.45301	0.904801	1.86513	1.22512	1.27972	1.30285	ug/g
POS877		Hex1Cer(t18:0_25:1)+H-H2O	Hex1Cer(t43:1)+H-H2O	Hex1Cer	(t18:0_25:1)	(t18:0)	(25:1)			C49 H94 O8 N1	824.697	13.504	0.111876	0.947131	0.88719	0.0502532	0.609794	0.26326	0.378495	1.04987	0.613058	0.925889	0.250884	0.632202	0.302647	0.474761	0.393298	0.485689	ug/g
NEG509		Hex2Cer(d29:0+2O)+HCOO	Hex2Cer(d29:0+2O)+HCOO	Hex2Cer	(d29:0+2O)	(d29:0+2O)				C42 H80 O17 N1	870.543	8.909	0.00406291	0.776865	0.288204	0.507503	4.87395	4.41837	4.02563	4.92034	4.16909	3.94107	0.55407	4.16907	4.87756	4.37776	4.40563	4.41107	ug/g
NEG510		Hex2Cer(d12:0_18:1)-H	Hex2Cer(d30:1)-H	Hex2Cer	(d12:0_18:1)	(d12:0)	(18:1)			C42 H78 O13 N1	804.548	10.235	0.0211365	0.930346	0.736469	0.315579	3.70234	4.29703	4.32971	1.95558	2.23833	4.49325	2.51371	4.2564	3.11041	3.15359	3.24584	3.11546	ug/g
NEG512		Hex2Cer(d36:2)-H	Hex2Cer(d36:2)-H	Hex2Cer	(d36:2)	(d36:2)				C48 H88 O13 N1	886.626	11.248	0.0313186	1.27087	0.268647	0.116643	0.593358	0.359068	0.351857	0.37506	0.615646	0.624091	0.286633	0.671396	0.470024	0.437688	0.417597	0.443414	ug/g
NEG513		Hex2Cer(d37:3)-H	Hex2Cer(d37:3)-H	Hex2Cer	(d37:3)	(d37:3)				C49 H88 O13 N1	898.626	11.3567	0.068182	1.33848	0.0886982	0.100314	0.150881	0.119183	0.131678	0.187454	0.17425	0.185698	0.146074	0.252665	0.2271	0.153414	0.155114	0.136796	ug/g
NEG514		Hex2Cer(d38:1)+HCOO	Hex2Cer(d38:1)+HCOO	Hex2Cer	(d38:1)	(d38:1)				C51 H96 O15 N1	962.679	10.6679	0.0774207	0.811398	0.00119238	0.133311	0.263448	0.282167	0.267901	0.247568	0.226676	0.231882	0.200266	0.202045	0.215332	0.225293	0.1977	0.22811	ug/g
NEG515		Hex2Cer(d38:3)-H	Hex2Cer(d38:3)-H	Hex2Cer	(d38:3)	(d38:3)				C50 H90 O13 N1	912.642	11.9127	0.00907273	1.45961	0.252313	0.455306	5.59075	2.47628	1.95356	3.84048	5.33133	6.62393	1.88608	7.13042	4.31788	3.91968	3.90126	3.97014	ug/g
NEG516		Hex2Cer(d39:1)+HCOO	Hex2Cer(d39:1)+HCOO	Hex2Cer	(d39:1)	(d39:1)				C52 H98 O15 N1	976.694	11.227	0.0808073	0.858217	0.356784	0.0557052	0.0851725	0.0978403	0.134831	0.0677275	0.0803909	0.0714688	0.102067	0.0840967	0.0756067	0.0706149	0.0814693	0.0715185	ug/g
NEG517		Hex2Cer(d39:3)-H	Hex2Cer(d39:3)-H	Hex2Cer	(d39:3)	(d39:3)				C51 H92 O13 N1	926.657	12.4448	0.0137609	1.32264	0.230526	0.294121	2.44835	1.55094	1.2924	2.55887	2.70335	2.56009	1.44784	3.63242	2.63559	2.02421	1.97604	1.97743	ug/g
NEG518		Hex2Cer(d40:1)+HCOO	Hex2Cer(d40:1)+HCOO	Hex2Cer	(d40:1)	(d40:1)				C53 H100 O15 N1	990.71	11.7608	0.000593207	0.882839	0.000537566	0.195262	0.89257	0.892477	0.877679	0.903985	0.795739	0.754141	0.805889	0.75258	0.827693	0.817491	0.816828	0.817773	ug/g
NEG519		Hex2Cer(d40:1+O)+HCOO	Hex2Cer(d40:1+O)+HCOO	Hex2Cer	(d40:1+O)	(d40:1+O)				C53 H100 O16 N1	1006.7	11.5019	0.0166173	0.666056	0.167263	0.174101	0.289716	0.311701	0.276598	0.669868	0.261522	0.28789	0.228417	0.267453	0.24344	0.299831	0.293802	0.303661	ug/g
NEG520		Hex2Cer(d40:2)-H	Hex2Cer(d40:2)-H	Hex2Cer	(d40:2)	(d40:2)				C52 H96 O13 N1	942.689	13.336	0.0277609	2.57565	0.0974255	0.342061	0.848974	0.224979	0.172953	0.259435	1.3044	1.00665	0.185183	1.61364	0.73988	0.700078	0.672445	0.709518	ug/g
NEG521		Hex2Cer(d40:3)-H	Hex2Cer(d40:3)-H	Hex2Cer	(d40:3)	(d40:3)				C52 H94 O13 N1	940.673	12.7997	0.0630221	1.68957	0.159172	0.116925	0.113232	0.0964955	0.107066	0.122622	0.313191	0.250167	0.0918258	0.164062	0.108784	0.110628	0.115283	0.101736	ug/g
NEG522		Hex2Cer(d40:4)-H	Hex2Cer(d40:4)-H	Hex2Cer	(d40:4)	(d40:4)				C52 H92 O13 N1	938.657	12.0421	0.0150683	1.11481	0.837202	0.0522353	0.28366	0.097969	0.0765433	0.737742	0.429036	0.391384	0.0597311	0.506809	0.279562	0.226377	0.229154	0.233254	ug/g
NEG523		Hex2Cer(d41:1)+HCOO	Hex2Cer(d41:1)+HCOO	Hex2Cer	(d41:1)	(d41:1)				C54 H102 O15 N1	1004.73	12.2851	0.00400505	0.909911	0.171394	0.13206	0.479275	0.55224	0.527117	0.426925	0.469311	0.431976	0.407814	0.458187	0.491063	0.484333	0.480715	0.481353	ug/g
NEG524		Hex2Cer(d41:1+O)+HCOO	Hex2Cer(d41:1+O)+HCOO	Hex2Cer	(d41:1+O)	(d41:1+O)				C54 H102 O16 N1	1020.72	12.0389	0.0160927	0.654879	0.0830602	0.15276	0.16849	0.190352	0.200896	0.361022	0.146418	0.143213	0.137351	0.156179	0.170572	0.174665	0.176675	0.171138	ug/g
NEG525		Hex2Cer(d41:3)-H	Hex2Cer(d41:3)-H	Hex2Cer	(d41:3)	(d41:3)				C53 H96 O13 N1	954.689	13.453	0.00184057	2.0583	0.237047	0.109621	0.163576	0.0337571	0.0267744	0.0535424	0.167647	0.124328	0.0280376	0.291932	0.102411	0.104239	0.103869	0.103969	ug/g
NEG526		Hex2Cer(d41:6)+HCOO	Hex2Cer(d41:6)+HCOO	Hex2Cer	(d41:6)	(d41:6)				C54 H92 O15 N1	994.647	12.4515	0.0177218	1.21658	0.391584	0.0725766	0.266787	0.149597	0.15485	0.259201	0.254797	0.236789	0.151862	0.374845	0.244565	0.21068	0.213127	0.20582	ug/g
NEG527		Hex2Cer(d42:1)+HCOO	Hex2Cer(d42:1)+HCOO	Hex2Cer	(d42:1)	(d42:1)				C55 H104 O15 N1	1018.74	12.7937	0.0119791	0.954891	0.389812	0.182544	1.28498	1.45405	1.38274	1.214	1.20122	1.30497	1.1547	1.34515	1.36281	1.25784	1.24382	1.27395	ug/g
NEG528		Hex2Cer(d42:1+O)+HCOO	Hex2Cer(d42:1+O)+HCOO	Hex2Cer	(d42:1+O)	(d42:1+O)				C55 H104 O16 N1	1034.74	11.2032	0.0224167	1.00506	0.952856	0.0548918	0.1754	0.154534	0.135473	0.158497	0.152002	0.143677	0.132118	0.17195	0.184082	0.152772	0.14687	0.147117	ug/g
NEG529		Hex2Cer(d42:1+O)+HCOO	Hex2Cer(d42:1+O)+HCOO	Hex2Cer	(d42:1+O)	(d42:1+O)				C55 H104 O16 N1	1034.74	12.5469	0.0068945	0.754087	0.161686	0.121852	0.176011	0.182788	0.202441	0.342808	0.160063	0.146634	0.180237	0.182135	0.183095	0.184241	0.185903	0.183404	ug/g
NEG530		Hex2Cer(d42:2)+HCOO	Hex2Cer(d42:2)+HCOO	Hex2Cer	(d42:2)	(d42:2)				C55 H102 O15 N1	1016.73	11.6955	0.0112814	0.964534	0.615748	0.124811	0.734292	0.794331	0.715883	0.581087	0.689613	0.691034	0.607597	0.664778	0.753703	0.673282	0.660306	0.673473	ug/g
NEG531		Hex2Cer(d42:3)-H	Hex2Cer(d42:3)-H	Hex2Cer	(d42:3)	(d42:3)				C54 H98 O13 N1	968.704	13.91	0.0494836	3.50986	0.10891	0.136662	0.129653	0.0187343	0.00223434	0.00361709	0.188971	0.155579	0.00484295	0.234543	0.0927619	0.0952818	0.0879658	0.0964951	ug/g
NEG532		Hex2Cer(d43:1)+HCOO	Hex2Cer(d43:1)+HCOO	Hex2Cer	(d43:1)	(d43:1)				C56 H106 O15 N1	1032.76	13.2792	0.001213	0.948991	0.554893	0.0492786	0.101176	0.125428	0.114971	0.0889783	0.0986761	0.0939945	0.0986854	0.0983923	0.120991	0.0973858	0.0975066	0.0976223	ug/g
NEG533		Hex2Cer(m37:2)-H	Hex2Cer(m37:2)-H	Hex2Cer	(m37:2)	(m37:2)				C49 H90 O12 N1	884.647	10.953	0.0118767	0.803188	0.0298723	0.305734	1.31209	1.42747	1.36225	1.53263	0.955525	1.32742	0.921762	1.26762	1.18456	1.20949	1.23394	1.23543	ug/g
NEG534		Hex2Cer(m37:5)-H	Hex2Cer(m37:5)-H	Hex2Cer	(m37:5)	(m37:5)				C49 H84 O12 N1	878.6	8.796	0.0637327	2.21945	0.0720926	0.398773	0.726493	0.515014	0.742754	0.198209	1.05722	1.01425	1.3402	2.10916	0.534008	1.02809	1.04474	0.926976	ug/g
NEG535		Hex2Cer(m38:3)-H	Hex2Cer(m38:3)-H	Hex2Cer	(m38:3)	(m38:3)				C50 H90 O12 N1	896.647	12.173	0.0242671	2.07496	0.0672921	0.413675	1.14903	0.596505	0.437586	0.810481	1.88547	1.62454	0.556704	2.38936	1.30846	1.15436	1.11553	1.16946	ug/g
NEG536		Hex2Cer(m39:1)-H	Hex2Cer(m39:1)-H	Hex2Cer	(m39:1)	(m39:1)				C51 H96 O12 N1	914.694	13.087	0.00781871	1.1042	0.514626	0.128256	1.49186	1.40811	1.27157	1.35798	1.55176	1.61676	0.918041	2.05517	1.49041	1.47671	1.45508	1.47257	ug/g
NEG537		Hex2Cer(m39:2)-H	Hex2Cer(m39:2)-H	Hex2Cer	(m39:2)	(m39:2)				C51 H94 O12 N1	912.678	12.003	0.231377	1.45134	0.0747977	0.257577	1.02109	0.588737	0.640831	0.654075	0.907236	1.02284	0.776767	1.45581	1.10703	0.789783	0.802113	0.514735	ug/g
NEG538		Hex2Cer(t34:5)+HCOO	Hex2Cer(t34:5)+HCOO	Hex2Cer	(t34:5)	(t34:5)				C47 H80 O16 N1	914.548	11.6334	0.0605214	0.785324	0.114392	0.104799	0.161941	0.188706	0.154722	0.251006	0.118576	0.143498	0.173018	0.137	0.170409	0.141524	0.128156	0.143464	ug/g
NEG539		Hex2Cer(t40:0)+HCOO	Hex2Cer(t40:0)+HCOO	Hex2Cer	(t40:0)	(t40:0)				C53 H102 O16 N1	1008.72	11.25	0.190292	0.707851	0.0366026	0.138349	0.185733	0.259037	0.151646	0.214914	0.147574	0.12637	0.118774	0.175898	0.14926	0.26115	0.184854	0.264582	ug/g
NEG540		Hex2Cer(t42:0)+HCOO	Hex2Cer(t42:0)+HCOO	Hex2Cer	(t42:0)	(t42:0)				C55 H106 O16 N1	1036.75	12.3015	0.00953016	1.03089	0.736082	0.0362002	0.126968	0.122548	0.123319	0.155667	0.149874	0.110752	0.122349	0.148444	0.149619	0.13524	0.132998	0.133067	ug/g
NEG541		Hex2Cer(t42:2)+HCOO	Hex2Cer(t42:2)+HCOO	Hex2Cer	(t42:2)	(t42:2)				C55 H102 O16 N1	1032.72	11.4445	0.0551557	0.707123	0.252217	0.122066	0.189929	0.17041	0.185119	0.443474	0.172387	0.153206	0.191764	0.18286	0.173902	0.17241	0.190684	0.174979	ug/g
POS878		Hex2Cer(d31:0)+NH4	Hex2Cer(d31:0)+NH4	Hex2Cer	(d31:0)	(d31:0)				C43 H87 O13 N2	839.62	8.06591	0.0711562	0.499332	0.0312716	0.203992	0.174945	0.242664	0.235691	0.432842	0.145915	0.164595	0.10973	0.110436	0.147256	0.138695	0.159774	0.152362	ug/g
POS879		Hex2Cer(d33:0)+NH4	Hex2Cer(d33:0)+NH4	Hex2Cer	(d33:0)	(d33:0)				C45 H91 O13 N2	867.652	9.00996	0.133647	0.704822	0.0426546	0.224695	0.42593	0.578271	0.462136	0.73236	0.339971	0.339375	0.396784	0.457353	0.40363	0.415953	0.51999	0.415475	ug/g
POS880		Hex2Cer(d33:1)+NH4	Hex2Cer(d33:1)+NH4	Hex2Cer	(d33:1)	(d33:1)				C45 H89 O13 N2	865.636	8.5349	0.0614973	0.866731	0.344425	0.192029	0.890805	0.910159	0.697509	1.14261	0.798193	0.551704	0.696813	1.00811	0.889971	0.645156	0.674004	0.72783	ug/g
POS881		Hex2Cer(d33:2)+NH4	Hex2Cer(d33:2)+NH4	Hex2Cer	(d33:2)	(d33:2)				C45 H87 O13 N2	863.62	7.48597	0.0315793	0.829617	0.0209644	0.145757	0.354856	0.284993	0.350728	0.33476	0.286612	0.2878	0.235242	0.299162	0.265588	0.279105	0.29189	0.2968	ug/g
POS882		Hex2Cer(d35:1)+NH4	Hex2Cer(d35:1)+NH4	Hex2Cer	(d35:1)	(d35:1)				C47 H93 O13 N2	893.667	9.68041	0.0931867	1.21903	0.193708	0.159059	0.616313	0.764557	0.653765	0.556063	0.567559	0.642547	0.837626	0.906809	0.993139	0.744293	0.869927	0.74205	ug/g
POS883		Hex2Cer(d35:2)+NH4	Hex2Cer(d35:2)+NH4	Hex2Cer	(d35:2)	(d35:2)				C47 H91 O13 N2	891.652	8.63833	0.0228352	1.03767	0.790705	0.128019	0.683433	0.579378	0.460586	0.492505	0.478606	0.454266	0.57988	0.761194	0.600281	0.478728	0.487438	0.465777	ug/g
POS890		Hex2Cer(m39:4)+H-H2O	Hex2Cer(m39:4)+H-H2O	Hex2Cer	(m39:4)	(m39:4)				C51 H90 O11 N1	892.651	11.213	0.0351983	1.84925	0.0925301	0.230207	0.299891	0.0478393	0.311269	0.447228	0.582871	0.444165	0.431784	0.798422	0.299876	0.266415	0.250443	0.2663	ug/g
NEG542		Hex3Cer(d34:6)+HCOO	Hex3Cer(d34:6)+HCOO	Hex3Cer	(d34:6)	(d34:6)				C53 H88 O20 N1	1058.59	12.347	0.0703131	0.839906	0.112473	0.102804	0.203606	0.184458	0.172418	0.241261	0.143486	0.146999	0.175772	0.199289	0.176192	0.180477	0.160487	0.18283	ug/g
NEG543		Hex3Cer(d42:1)+HCOO	Hex3Cer(d42:1)+HCOO	Hex3Cer	(d42:1)	(d42:1)				C61 H114 O20 N1	1180.79	12.5267	0.0455066	0.923597	0.481181	0.0632988	0.109626	0.128647	0.122452	0.159	0.100025	0.124646	0.105593	0.148747	0.121011	0.126954	0.118042	0.128561	ug/g
NEG544		Hex3Cer(m34:1)+HCOO	Hex3Cer(m34:1)+HCOO	Hex3Cer	(m34:1)	(m34:1)				C53 H98 O19 N1	1052.67	13.812	0.0040897	2.91541	0.0881226	0.148397	0.140218	0.0494076	0.02419	0.0230677	0.227574	0.203184	0.0152799	0.281202	0.136025	0.12662	0.127545	0.126674	ug/g
NEG545		LPC(12:0)+HCOO	LPC(12:0)+HCOO	LPC	(12:0)	(12:0)				C21 H43 O9 N1 P1	484.268	1.32527	0.0902763	1.13356	0.380919	0.0168922	0.0481748	0.0521064	0.0618933	0.0434569	0.0790518	0.0482619	0.0614617	0.0540579	0.0485357	0.056804	0.0479472	0.0557095	ug/g
NEG546		LPC(14:0)+HCOO	LPC(14:0)+HCOO	LPC	(14:0)	(14:0)				C23 H47 O9 N1 P1	512.299	1.57947	0.00436572	1.01267	0.894522	0.169702	4.52319	5.83238	5.57895	5.64389	6.71995	4.38928	5.59397	5.2962	5.31544	4.91571	4.95237	4.95374	ug/g
NEG548		LPC(14:1)+HCOO	LPC(14:1)+HCOO	LPC	(14:1)	(14:1)				C23 H45 O9 N1 P1	510.284	1.36891	0.0435825	1.11064	0.514132	0.0269915	0.267044	0.2716	0.270512	0.237458	0.430536	0.234224	0.27367	0.229397	0.285187	0.262894	0.24179	0.25821	ug/g
NEG551		LPC(16:0)+HCOO	LPC(16:0)+HCOO	LPC	(16:0)	(16:0)				C25 H51 O9 N1 P1	540.331	2.03269	0.0229054	1.05972	0.565199	1.3883	137.653	149.779	175.819	214.981	195.036	165.516	183.447	191.425	162.993	161.439	158.528	165.893	ug/g
NEG563		LPC(16:0)-CH3	LPC(16:0)-CH3	LPC	(16:0)	(16:0)				C23 H47 O7 N1 P1	480.31	8.29944	0.0881522	0.560342	0.372429	0.305281	0.236823	1.22564	0.396479	3.02811	0.55452	0.645593	0.73219	0.77672	0.714008	0.393538	0.447291	0.379315	ug/g
NEG576		LPC(16:0e)+HCOO	LPC(16:0e)+HCOO	LPC	(16:0e)	(16:0e)				C25 H53 O8 N1 P1	526.351	2.32835	0.0212819	1.12134	0.468407	0.126246	0.639049	0.645084	0.616923	1.1284	0.852907	0.754256	0.840217	1.01222	0.786728	0.793281	0.778917	0.81263	ug/g
NEG577		LPC(16:1)+HCOO	LPC(16:1)+HCOO	LPC	(16:1)	(16:1)				C25 H49 O9 N1 P1	538.315	1.65113	0.00490443	1.04084	0.758029	0.295364	24.9821	31.8386	31.7457	36.081	42.1297	24.5679	34.9717	27.9638	32.5399	30.9196	30.6433	30.6767	ug/g
NEG579		LPC(16:1e)+HCOO	LPC(16:1e)+HCOO	LPC	(16:1e)	(16:1e)				C25 H51 O8 N1 P1	524.336	2.24513	0.0014607	1.19193	0.140108	0.247696	1.10811	1.43506	1.35602	1.89175	1.54771	1.57171	1.79627	1.95204	1.76025	1.37698	1.37339	1.37363	ug/g
NEG580		LPC(17:0)+HCOO	LPC(17:0)+HCOO	LPC	(17:0)	(17:0)				C26 H53 O9 N1 P1	554.346	2.34506	0.00515331	0.945636	0.645025	0.186779	1.26295	1.63188	1.81979	2.16442	1.66977	1.51663	1.548	1.95588	1.44105	1.4967	1.48244	1.49453	ug/g
NEG581		LPC(17:1)+HCOO	LPC(17:1)+HCOO	LPC	(17:1)	(17:1)				C26 H51 O9 N1 P1	552.331	1.86303	0.0098377	1.0199	0.82957	0.0708931	0.62524	0.74877	0.829333	0.802852	0.855579	0.628168	0.829403	0.843238	0.676152	0.744853	0.731572	0.743377	ug/g
NEG582		LPC(18:0)+HCOO	LPC(18:0)+HCOO	LPC	(18:0)	(18:0)				C27 H55 O9 N1 P1	568.362	2.75439	0.0091811	0.931362	0.758452	1.60809	74.9482	91.9431	100.34	198.422	115.956	91.2932	109.048	115.91	109.907	104.141	102.278	103.521	ug/g
NEG587		LPC(18:0e)+HCOO	LPC(18:0e)+HCOO	LPC	(18:0e)	(18:0e)				C27 H57 O8 N1 P1	554.383	3.28179	0.0546622	1.14511	0.432154	0.0801946	0.201083	0.177583	0.207689	0.374127	0.27395	0.26012	0.255625	0.32026	0.264865	0.269522	0.252888	0.282113	ug/g
NEG588		LPC(18:1)+HCOO	LPC(18:1)+HCOO	LPC	(18:1)	(18:1)				C27 H53 O9 N1 P1	566.346	2.11454	0.0343926	1.0338	0.791759	0.683976	88.2432	89.9389	92.1857	134.802	126.717	85.5814	109.651	103.436	98.1976	95.7363	93.3433	99.8904	ug/g
NEG590		LPC(18:1)-CH3	LPC(18:1)-CH3	LPC	(18:1)	(18:1)				C25 H49 O7 N1 P1	506.325	3.04171	0.038889	0.749352	0.388484	0.403076	1.03145	2.72919	2.72415	5.41151	2.20941	2.51955	2.11088	2.52493	1.77838	2.57277	2.75588	2.75249	ug/g
NEG593		LPC(18:1e)+HCOO	LPC(18:1e)+HCOO	LPC	(18:1e)	(18:1e)				C27 H55 O8 N1 P1	552.367	3.13339	0.0106074	1.31973	0.237606	0.0957429	0.0914171	0.117449	0.1245	0.234376	0.243559	0.137656	0.164418	0.173976	0.216973	0.129869	0.129994	0.127561	ug/g
NEG594		LPC(18:2)+HCOO	LPC(18:2)+HCOO	LPC	(18:2)	(18:2)				C27 H51 O9 N1 P1	564.331	1.74445	0.0117536	0.854417	0.334847	2.52362	133.946	153.838	159.994	243.039	165.725	125	146.186	176.386	124.51	143.118	140.897	144.185	ug/g
NEG596		LPC(18:2)-CH3	LPC(18:2)-CH3	LPC	(18:2)	(18:2)				C25 H47 O7 N1 P1	504.31	2.33756	0.0489185	0.908355	0.576199	0.148947	0.688428	0.795679	0.714872	1.26874	0.771611	0.649827	0.709106	0.981152	0.825706	0.702368	0.639751	0.689842	ug/g
NEG600		LPC(18:2e)+HCOO	LPC(18:2e)+HCOO	LPC	(18:2e)	(18:2e)				C27 H53 O8 N1 P1	550.351	2.33816	0.0096807	1.14173	0.351699	0.0706005	0.0910668	0.1291	0.127312	0.192114	0.139229	0.151836	0.151673	0.166122	0.161227	0.121343	0.119148	0.120929	ug/g
NEG601		LPC(18:3)+HCOO	LPC(18:3)+HCOO	LPC	(18:3)	(18:3)				C27 H49 O9 N1 P1	562.315	1.53383	0.00965414	0.977445	0.910428	0.183779	2.08459	2.46999	2.3362	4.58567	2.89414	2.27425	3.03517	3.36705	2.45138	2.71712	2.66809	2.70783	ug/g
NEG602		LPC(18:4)+HCOO	LPC(18:4)+HCOO	LPC	(18:4)	(18:4)				C27 H47 O9 N1 P1	560.299	1.38994	0.00902207	0.91984	0.655864	0.0491567	0.0714252	0.0897172	0.103115	0.163649	0.099235	0.0807795	0.107699	0.108051	0.0962434	0.0982219	0.0964663	0.0974014	ug/g
NEG604		LPC(20:3)+HCOO	LPC(20:3)+HCOO	LPC	(20:3)	(20:3)				C29 H53 O9 N1 P1	590.346	1.87108	0.00860004	0.725635	0.126439	0.710191	5.26744	6.21894	6.09061	10.6508	5.05652	4.334	5.62518	5.88315	4.70499	5.91323	5.81244	5.8661	ug/g
NEG605		LPC(20:3)+HCOO	LPC(20:3)+HCOO	LPC	(20:3)	(20:3)				C29 H53 O9 N1 P1	590.346	2.861	0.0466946	0.380041	0.154715	0.0605296	0.0110589	0.0197652	0.0545414	0.0132091	0.0162277	0.00263834	0.00774207	0.00311071	0.0171092	0.0132735	0.0131154	0.0142824	ug/g
NEG606		LPC(20:4)+HCOO	LPC(20:4)+HCOO	LPC	(20:4)	(20:4)				C29 H51 O9 N1 P1	588.331	1.66783	0.00728456	0.851821	0.534887	0.760751	12.9121	17.556	18.6607	35.6456	17.3092	13.1253	20.601	23.2889	15.9412	18.5106	18.3562	18.2441	ug/g
NEG608		LPC(20:4)+HCOO	LPC(20:4)+HCOO	LPC	(20:4)	(20:4)				C29 H51 O9 N1 P1	588.331	2.125	0.0548877	0.596041	0.0379206	0.204865	0.289395	0.272703	0.295372	0.47948	0.276649	0.119894	0.223144	0.219762	0.156646	0.149297	0.164369	0.164532	ug/g
NEG609		LPC(20:5)-CH3	LPC(20:5)-CH3	LPC	(20:5)	(20:5)				C27 H45 O7 N1 P1	526.294	1.66487	0.00370398	0.897606	0.606148	0.36037	5.97148	7.8179	8.1434	11.8258	9.71305	4.34603	8.92194	9.0306	5.86582	7.93731	7.98754	7.98931	ug/g
NEG611		LPC(22:6)+HCOO	LPC(22:6)+HCOO	LPC	(22:6)	(22:6)				C31 H51 O9 N1 P1	612.331	1.6005	0.00475416	0.965243	0.786339	0.587866	22.7028	27.3899	29.2229	36.0839	28.9033	23.1441	30.1376	34.6631	22.3875	26.1999	25.9975	25.9749	ug/g
NEG612		LPC(22:6)+HCOO	LPC(22:6)+HCOO	LPC	(22:6)	(22:6)				C31 H51 O9 N1 P1	612.331	2.235	0.0186892	1.00881	0.94737	0.111249	1.16608	1.17641	1.28337	1.59936	1.33124	0.993484	1.50119	1.67364	1.08954	1.13271	1.11223	1.15457	ug/g
POS1002		LPC(22:6)+H	LPC(22:6)+H	LPC	(22:6)	(22:6)				C30 H51 O7 N1 P1	568.34	3.362	0.535591	5.24805	0.027024	0.193609	0.0200728	0.0489847	0.0510437	0.036454	0.183854	0.0273874	0.35057	0.227895	0.237304	0.0699896	0.158719	0.0655959	ug/g
POS1003		LPC(24:0)+H	LPC(24:0)+H	LPC	(24:0)	(24:0)				C32 H67 O7 N1 P1	608.465	6.85544	0.0146664	1.11864	0.186447	0.0593888	0.191359	0.200091	0.166578	0.220538	0.231395	0.224112	0.187262	0.247013	0.198885	0.181404	0.176258	0.179752	ug/g
POS1004		LPC(35:1)+H	LPC(35:1)+H	LPC	(35:1)	(35:1)				C43 H87 O7 N1 P1	760.621	8.39784	0.0239024	1.33	0.26147	0.0804873	0.215435	0.124331	0.0996847	0.0863348	0.173543	0.106084	0.237318	0.158452	0.198722	0.153913	0.148814	0.147003	ug/g
POS1005		LPC(36:1)+Na	LPC(36:1)+Na	LPC	(36:1)	(36:1)				C44 H88 O7 N1 P1 Na1	796.619	10.034	0.0361224	1.082	0.254984	0.113065	0.796677	0.72705	0.612883	0.605182	0.733117	0.709849	0.704058	0.762954	0.798307	0.662671	0.704348	0.661445	ug/g
POS891		LPC(13:0)+Na	LPC(13:0)+Na	LPC	(13:0)	(13:0)				C21 H44 O7 N1 P1 Na1	476.275	1.59187	0.031482	0.87129	0.447726	0.12815	0.342555	0.518194	0.41755	0.732754	0.467278	0.339696	0.465449	0.423517	0.494322	0.45964	0.474881	0.445922	ug/g
POS894		LPC(14:0)+H	LPC(14:0)+H	LPC	(14:0)	(14:0)				C22 H47 O7 N1 P1	468.308	2.44901	0.177315	0.709443	0.326364	0.165183	0.32644	0.238368	0.448866	0.815244	0.43116	0.460921	0.227312	0.211662	0.290838	0.37173	0.266067	0.365559	ug/g
POS896		LPC(15:0)+H	LPC(15:0)+H	LPC	(15:0)	(15:0)				C23 H49 O7 N1 P1	482.324	1.78401	0.0275294	0.900982	0.260996	0.163199	0.736841	0.862053	0.728903	0.720414	0.624918	0.598071	0.749684	0.844951	0.615356	0.701785	0.666014	0.694619	ug/g
POS907		LPC(16:0)+H	LPC(16:0)+H	LPC	(16:0)	(16:0)				C24 H51 O7 N1 P1	496.34	5.89371	0.375146	2.4249	0.058656	0.535473	1.81297	0.910686	0.379853	1.14605	3.72952	1.88907	0.904267	2.62283	3.73524	2.20714	2.35773	1.06915	ug/g
POS923		LPC(16:1)+H	LPC(16:1)+H	LPC	(16:1)	(16:1)				C24 H49 O7 N1 P1	494.324	2.20067	0.585914	0.496042	0.545661	1.17108	2.90138	7.69846	95.6246	3.00838	2.09667	31.8082	31.1127	1.22851	1.48403	7.05954	29.9731	28.0597	ug/g
POS925		LPC(16:2e)+H	LPC(16:2e)+H	LPC	(16:2e)	(16:2e)				C24 H49 O6 N1 P1	478.329	1.998	0.0451413	0.927274	0.459326	0.0848755	0.260958	0.301305	0.292474	0.354791	0.327462	0.264353	0.277572	0.217135	0.315433	0.279297	0.304481	0.285736	ug/g
POS928		LPC(17:0)+H	LPC(17:0)+H	LPC	(17:0)	(17:0)				C25 H53 O7 N1 P1	510.355	2.893	0.118868	0.973045	0.854043	0.0411911	0.0668553	0.0834593	0.0856324	0.131882	0.090324	0.0810291	0.0851312	0.103348	0.0875602	0.0842644	0.0678096	0.083702	ug/g
POS930		LPC(17:1)+H	LPC(17:1)+H	LPC	(17:1)	(17:1)				C25 H51 O7 N1 P1	508.34	3.00699	0.0447543	1.11058	0.649512	0.0652658	0.237307	0.37412	0.301216	0.56555	0.570902	0.321365	0.497487	0.352176	0.310128	0.403368	0.392292	0.369298	ug/g
POS953		LPC(18:1)+H	LPC(18:1)+H	LPC	(18:1)	(18:1)				C26 H53 O7 N1 P1	522.355	2.43005	0.00557132	0.97698	0.854848	1.0196	103.026	101.508	105.269	140.76	119.672	76.273	134.57	107.974	111.75	114.304	113.846	113.052	ug/g
POS957		LPC(18:1)+Na	LPC(18:1)+Na	LPC	(18:1)	(18:1)				C26 H52 O7 N1 P1 Na1	544.337	4.32926	0.0819616	1.19988	0.668045	0.122041	0.21033	0.2206	0.191043	0.380004	0.0169268	0.181499	0.541822	0.326179	0.436394	0.262945	0.276726	0.235167	ug/g
POS967		LPC(18:2)+H	LPC(18:2)+H	LPC	(18:2)	(18:2)				C26 H51 O7 N1 P1	520.34	2.60844	0.139717	0.640314	0.621092	2.63011	131.998	232.082	1.18652	1.06198	0.169976	0.10073	1.40044	153.164	138.371	0.132458	0.170874	0.138813	ug/g
POS984		LPC(18:2e)+H	LPC(18:2e)+H	LPC	(18:2e)	(18:2e)				C26 H53 O6 N1 P1	506.361	2.75948	0.0558084	0.940484	0.708676	0.0675733	0.124961	0.144812	0.198172	0.241808	0.147614	0.132465	0.166819	0.188267	0.199224	0.190483	0.209533	0.190527	ug/g
POS986		LPC(18:3e)+H	LPC(18:3e)+H	LPC	(18:3e)	(18:3e)				C26 H51 O6 N1 P1	504.345	2.14	0.0245431	0.798194	0.386214	0.0841167	0.174668	0.138336	0.116707	0.271226	0.163678	0.0620578	0.139765	0.148271	0.185582	0.159249	0.15204	0.157931	ug/g
POS988		LPC(19:0)+H	LPC(19:0)+H	LPC	(19:0)	(19:0)				C27 H57 O7 N1 P1	538.387	3.31672	0.0263071	0.966384	0.710282	0.2533	2.89393	4.22923	3.76401	4.00051	3.48158	3.04238	3.77571	4.0979	3.58645	3.77794	3.81119	3.62667	ug/g
POS990		LPC(19:1)+H	LPC(19:1)+H	LPC	(19:1)	(19:1)				C27 H55 O7 N1 P1	536.371	2.44126	0.0239913	0.937723	0.484103	0.0790736	0.256091	0.33039	0.336134	0.27887	0.307298	0.217132	0.299137	0.295119	0.289638	0.31063	0.321883	0.307619	ug/g
POS991		LPC(20:0)+H	LPC(20:0)+H	LPC	(20:0)	(20:0)				C28 H59 O7 N1 P1	552.402	3.89394	0.00490738	0.816668	0.486993	0.137376	0.367561	0.457778	0.40492	1.04638	0.490691	0.421958	0.514905	0.474058	0.422461	0.459146	0.458612	0.455017	ug/g
POS993		LPC(20:1)+H	LPC(20:1)+H	LPC	(20:1)	(20:1)				C28 H57 O7 N1 P1	550.387	2.83825	0.0317904	1.06544	0.575029	0.107112	1.0786	1.25133	1.16991	1.63379	1.5227	1.06504	1.34289	1.51606	1.39026	1.37373	1.42497	1.33774	ug/g
POS994		LPC(20:2)+Na	LPC(20:2)+Na	LPC	(20:2)	(20:2)				C28 H54 O7 N1 P1 Na1	570.353	1.787	0.0253595	0.873175	0.236704	0.367053	3.64397	3.72178	3.58999	4.04613	2.59933	2.74202	4.21603	3.80498	3.01171	4.26441	4.42246	4.21328	ug/g
POS995		LPC(20:2)+H	LPC(20:2)+H	LPC	(20:2)	(20:2)				C28 H55 O7 N1 P1	548.371	2.22502	0.0051571	0.941003	0.540055	0.200405	1.73271	2.08481	1.96587	2.151	2.22676	1.36849	1.9508	2.00671	1.78009	2.00835	2.00709	1.98988	ug/g
POS998		LPC(20:4)+H	LPC(20:4)+H	LPC	(20:4)	(20:4)				C28 H51 O7 N1 P1	544.34	2.926	0.0932575	1.2148	0.391143	0.0516441	0.120048	0.0632691	0.102099	0.176132	0.161811	0.101556	0.16822	0.166484	0.10279	0.169372	0.143213	0.168896	ug/g
POS999		LPC(20:5)+H	LPC(20:5)+H	LPC	(20:5)	(20:5)				C28 H49 O7 N1 P1	542.324	1.48621	0.0366882	0.693466	0.272221	0.391262	1.43543	2.04945	1.8801	4.53715	1.8104	1.22621	1.91101	2.07473	1.56115	1.78552	1.87839	1.7502	ug/g
NEG613		LPE(14:0)-H	LPE(14:0)-H	LPE	(14:0)	(14:0)				C19 H39 O7 N1 P1	424.247	1.64404	0.00640466	0.97834	0.879843	0.0967085	0.681798	0.841929	0.818863	1.0895	1.10879	0.679132	0.86674	0.662039	0.880489	0.886809	0.89651	0.896917	ug/g
NEG614		LPE(14:1)-H	LPE(14:1)-H	LPE	(14:1)	(14:1)				C19 H37 O7 N1 P1	422.231	1.40357	0.0208214	0.984476	0.913705	0.031039	0.0833995	0.0781765	0.0686183	0.075501	0.10602	0.0637441	0.0653123	0.056427	0.0846835	0.0680878	0.0669682	0.0697916	ug/g
NEG615		LPE(16:0)-H	LPE(16:0)-H	LPE	(16:0)	(16:0)				C21 H43 O7 N1 P1	452.278	2.12541	0.00873715	0.932105	0.800245	1.1696	38.0012	44.0361	43.3544	106.435	58.7667	44.9432	58.6959	43.7422	63.96	57.1041	56.1607	56.3778	ug/g
NEG622		LPE(16:1)-H	LPE(16:1)-H	LPE	(16:1)	(16:1)				C21 H41 O7 N1 P1	450.263	1.71059	0.00850328	1.03838	0.829083	0.37133	13.4227	16.7308	14.5509	23.8352	23.1584	14.1177	18.3186	13.2641	20.1034	18.1902	17.8896	18.0942	ug/g
NEG623		LPE(16:1e)-H	LPE(16:1e)-H	LPE	(16:1e)	(16:1e)				C21 H43 O6 N1 P1	436.283	2.39352	0.0182001	1.10978	0.516658	0.598435	14.0537	18.6829	17.6783	28.5753	24.2137	17.2694	24.9194	20.0194	23.1553	18.789	18.4779	19.1616	ug/g
NEG626		LPE(16:2e)-H	LPE(16:2e)-H	LPE	(16:2e)	(16:2e)				C21 H41 O6 N1 P1	434.268	1.91505	0.055355	1.62503	0.00584369	0.135429	0.1004	0.140395	0.102596	0.132654	0.233601	0.143098	0.207178	0.187343	0.195765	0.139844	0.127152	0.127333	ug/g
NEG627		LPE(17:0)-H	LPE(17:0)-H	LPE	(17:0)	(17:0)				C22 H45 O7 N1 P1	466.294	2.4502	0.01656	1.06796	0.749632	0.150412	0.571305	0.601515	0.796283	1.35821	0.810246	0.793137	0.915695	0.848911	1.07382	0.930727	0.904382	0.904684	ug/g
NEG628		LPE(17:1)-H	LPE(17:1)-H	LPE	(17:1)	(17:1)				C22 H43 O7 N1 P1	464.278	1.9304	0.00380282	0.921901	0.65838	0.118962	0.301971	0.419473	0.567588	0.688492	0.48115	0.398844	0.497135	0.357251	0.544473	0.545321	0.54178	0.545406	ug/g
NEG629		LPE(18:0)-H	LPE(18:0)-H	LPE	(18:0)	(18:0)				C23 H47 O7 N1 P1	480.31	2.92146	0.0102923	0.870775	0.685544	1.50281	41.3477	48.3516	49.7706	142.749	60.8204	53.2752	65.86	54.4413	72.7891	66.7557	65.651	66.9015	ug/g
NEG633		LPE(18:1)-H	LPE(18:1)-H	LPE	(18:1)	(18:1)				C23 H45 O7 N1 P1	478.294	2.22514	0.00890462	0.939367	0.791346	1.19479	42.6727	52.432	51.1962	109.758	68.4203	50.5325	60.5568	53.7335	67.424	63.4412	62.3939	63.2677	ug/g
NEG641		LPE(18:1e)-H	LPE(18:1e)-H	LPE	(18:1e)	(18:1e)				C23 H47 O6 N1 P1	464.315	3.34636	0.012017	1.17887	0.415072	0.849138	11.1481	15.8397	15.4241	29.9996	22.7478	18.9487	22.5613	19.4991	22.9476	18.467	18.1653	18.5965	ug/g
NEG642		LPE(18:2)-H	LPE(18:2)-H	LPE	(18:2)	(18:2)				C23 H43 O7 N1 P1	476.278	1.80988	0.0246089	0.954134	0.794868	0.733591	47.4093	50.8888	46.8135	81.5727	61.41	32.8568	61.2341	61.0526	53.8057	58.0234	55.4683	57.7575	ug/g
NEG647		LPE(18:2e)-H	LPE(18:2e)-H	LPE	(18:2e)	(18:2e)				C23 H45 O6 N1 P1	462.299	2.49167	0.0142361	1.18213	0.236167	0.355352	3.29047	4.26332	4.35776	5.95721	5.96909	4.17193	5.63634	4.74609	5.88063	4.59088	4.51479	4.64466	ug/g
NEG648		LPE(18:3)-H	LPE(18:3)-H	LPE	(18:3)	(18:3)				C23 H41 O7 N1 P1	474.263	1.58867	0.000533838	0.954267	0.81327	0.139577	1.07627	1.28662	1.15975	2.24845	1.57052	0.950331	1.46006	1.44201	1.46104	1.49075	1.48922	1.4896	ug/g
NEG649		LPE(18:3e)-H	LPE(18:3e)-H	LPE	(18:3e)	(18:3e)				C23 H43 O6 N1 P1	460.283	2.01381	0.0013519	1.19481	0.193383	0.145644	0.573163	0.845166	0.81296	0.966675	1.05695	0.730537	1.10077	0.847614	1.04033	0.828779	0.830541	0.830863	ug/g
NEG650		LPE(18:4)-H	LPE(18:4)-H	LPE	(18:4)	(18:4)				C23 H39 O7 N1 P1	472.247	1.42828	0.0427605	0.84574	0.446668	0.0386422	0.0365384	0.038681	0.0392014	0.0765911	0.0478492	0.0312916	0.0455943	0.0359468	0.0412508	0.0450814	0.0420798	0.0455759	ug/g
NEG651		LPE(19:0)-H	LPE(19:0)-H	LPE	(19:0)	(19:0)				C24 H49 O7 N1 P1	494.325	3.17596	0.107562	0.804444	0.348597	0.0907198	0.144193	0.222255	0.181393	0.332623	0.156189	0.252415	0.165351	0.182866	0.128534	0.169463	0.153088	0.189755	ug/g
NEG652		LPE(19:1)-H	LPE(19:1)-H	LPE	(19:1)	(19:1)				C24 H47 O7 N1 P1	492.31	2.30844	0.0223307	0.967885	0.836451	0.056938	0.119704	0.146559	0.145246	0.245374	0.155933	0.156306	0.156956	0.171008	0.154532	0.172215	0.176128	0.168435	ug/g
NEG653		LPE(20:0)-H	LPE(20:0)-H	LPE	(20:0)	(20:0)				C25 H51 O7 N1 P1	508.341	4.179	0.0343823	0.878839	0.677695	0.111353	0.24771	0.35856	0.252978	0.801467	0.338216	0.349097	0.357672	0.374947	0.404445	0.363275	0.357243	0.339868	ug/g
NEG654		LPE(20:1)-H	LPE(20:1)-H	LPE	(20:1)	(20:1)				C25 H49 O7 N1 P1	506.325	3.04881	0.0201536	0.901174	0.710462	0.23646	0.833373	1.70306	1.28262	3.1702	1.47282	1.67873	1.55651	1.61666	1.54844	1.79465	1.85966	1.85788	ug/g
NEG655		LPE(20:1e)-H	LPE(20:1e)-H	LPE	(20:1e)	(20:1e)				C25 H51 O6 N1 P1	492.346	4.76644	0.0378581	1.21411	0.306779	0.129665	0.324003	0.458253	0.443651	0.740333	0.733528	0.444228	0.667092	0.57474	0.564458	0.49297	0.458344	0.484947	ug/g
NEG656		LPE(20:2)-H	LPE(20:2)-H	LPE	(20:2)	(20:2)				C25 H47 O7 N1 P1	504.31	2.33978	0.0483097	0.893075	0.430337	0.142668	0.552422	0.594794	0.484958	0.814806	0.517596	0.445802	0.48244	0.654259	0.631575	0.532283	0.485625	0.52365	ug/g
NEG657		LPE(20:2e)-H	LPE(20:2e)-H	LPE	(20:2e)	(20:2e)				C25 H49 O6 N1 P1	490.33	3.39831	0.0185062	1.26303	0.197825	0.169267	0.311125	0.462704	0.488216	0.781108	0.70139	0.540262	0.687618	0.58913	0.707314	0.538214	0.529345	0.549253	ug/g
NEG658		LPE(20:3)-H	LPE(20:3)-H	LPE	(20:3)	(20:3)				C25 H45 O7 N1 P1	502.294	1.971	0.00289604	0.67813	0.399684	0.480591	2.30602	2.61564	2.56581	8.2447	4.7463	1.57805	2.69532	2.41796	1.89794	2.69065	2.7036	2.70472	ug/g
NEG659		LPE(20:4)-H	LPE(20:4)-H	LPE	(20:4)	(20:4)				C25 H43 O7 N1 P1	500.278	1.74717	0.0273333	0.670018	0.24921	2.00866	42.6005	46.2094	42.419	114.313	43.3876	27.0154	45.764	49.5356	39.9445	52.6566	50.7049	53.4891	ug/g
NEG666		LPE(20:5)-H	LPE(20:5)-H	LPE	(20:5)	(20:5)				C25 H41 O7 N1 P1	498.263	1.53165	0.0227191	0.759208	0.364832	0.522267	5.03746	5.48338	4.51885	12.0057	6.38232	3.30557	6.007	5.71681	4.25468	6.35633	6.07664	6.25407	ug/g
NEG667		LPE(22:1)-H	LPE(22:1)-H	LPE	(22:1)	(22:1)				C27 H53 O7 N1 P1	534.357	4.23262	0.0111488	1.20175	0.539692	0.0597795	0.072672	0.153116	0.0857174	0.203362	0.163412	0.0913663	0.114691	0.15767	0.246291	0.112577	0.110722	0.110226	ug/g
NEG668		LPE(22:4)-H	LPE(22:4)-H	LPE	(22:4)	(22:4)				C27 H47 O7 N1 P1	528.31	2.1133	0.0569084	1.01893	0.900609	0.115219	1.21261	0.968991	0.88396	0.949412	1.3937	0.690293	1.13203	0.918109	0.979606	1.17449	1.1547	1.282	ug/g
NEG669		LPE(22:5)-H	LPE(22:5)-H	LPE	(22:5)	(22:5)				C27 H45 O7 N1 P1	526.294	1.94189	0.00844702	0.895925	0.385839	0.452162	6.48879	7.18725	7.11371	7.52196	8.18989	4.11274	7.20994	6.26148	5.93242	6.96565	6.85159	6.93053	ug/g
NEG670		LPE(22:6)-H	LPE(22:6)-H	LPE	(22:6)	(22:6)				C27 H43 O7 N1 P1	524.278	1.6695	0.00606509	0.918589	0.553513	1.53978	115.151	135.285	126.513	154.038	152.332	73.0368	142.305	129.749	112.275	137.206	135.754	135.798	ug/g
POS1012		LPE(16:1e)+H	LPE(16:1e)+H	LPE	(16:1e)	(16:1e)				C21 H45 O6 N1 P1	438.298	2.92031	0.0101165	0.963088	0.930018	1.07196	2.14834	19.4075	19.537	30.8055	0.311929	17.3597	24.9419	19.1323	24.8097	18.3729	18.6751	18.3339	ug/g
POS1013		LPE(16:1p)+H	LPE(16:1p)+H	LPE	(16:1p)	(16:1p)				C21 H43 O6 N1 P1	436.282	2.12046	0.014283	0.842581	0.666944	0.203216	0.64332	0.708341	0.835959	2.58873	1.15252	0.775442	1.01326	0.912303	1.17706	1.12113	1.09771	1.12814	ug/g
POS1018		LPE(18:0)+H	LPE(18:0)+H	LPE	(18:0)	(18:0)				C23 H49 O7 N1 P1	482.324	3.35296	0.0120427	0.853804	0.682177	0.431797	2.37056	3.1037	3.13573	9.54998	3.12237	3.39305	3.99294	3.36571	5.50724	3.88573	3.93589	3.84232	ug/g
POS1022		LPE(18:1)+Na	LPE(18:1)+Na	LPE	(18:1)	(18:1)				C23 H46 O7 N1 P1 Na1	502.29	1.728	0.010367	0.573604	0.171845	2.61215	46.1288	50.6159	49.2677	137.722	40.6444	29.2108	42.1796	44.872	46.5324	54.0372	54.0694	55.0293	ug/g
POS1027		LPE(18:1p)+H	LPE(18:1p)+H	LPE	(18:1p)	(18:1p)				C23 H47 O6 N1 P1	464.314	2.49049	0.0108278	1.06804	0.658942	0.297228	3.24213	4.59101	4.62082	6.43754	5.16588	4.17963	5.61313	4.32346	5.93905	4.25164	4.33245	4.25277	ug/g
POS1028		LPE(18:1p)+H	LPE(18:1p)+H	LPE	(18:1p)	(18:1p)				C23 H47 O6 N1 P1	464.314	2.91443	0.0109422	0.85641	0.595312	0.208479	0.877159	0.914559	0.959144	2.3232	0.949319	0.934092	1.17544	0.950914	1.42208	1.12314	1.12155	1.1437	ug/g
POS1031		LPE(18:3e)+Na	LPE(18:3e)+Na	LPE	(18:3e)	(18:3e)				C23 H44 O6 N1 P1 Na1	484.28	9.369	0.0723197	0.879854	0.235829	0.17763	0.739449	0.697802	0.659656	0.74265	0.505273	0.516133	0.604508	0.695871	0.80121	0.599073	0.682853	0.60975	ug/g
POS1033		LPE(20:3)+Na	LPE(20:3)+Na	LPE	(20:3)	(20:3)				C25 H46 O7 N1 P1 Na1	526.29	9.055	0.00973809	0.984283	0.932603	0.169649	1.57384	0.971448	1.52489	0.622674	1.11543	1.12786	1.23321	0.98765	1.30972	0.809283	0.811603	0.824041	ug/g
POS1034		LPE(22:0)+H	LPE(22:0)+H	LPE	(22:0)	(22:0)				C27 H57 O7 N1 P1	538.387	5.747	0.0142966	0.909201	0.745524	0.0534186	0.0831769	0.072533	0.0883436	0.218151	0.105424	0.0881968	0.102565	0.100722	0.128388	0.0998839	0.0990526	0.0971329	ug/g
NEG680		LPG(16:0)-H	LPG(16:0)-H	LPG	(16:0)	(16:0)				C22 H44 O9 N0 P1	483.273	1.73049	0.00652469	0.763953	0.398231	0.365646	1.79958	2.16677	2.32701	5.56941	2.12365	2.00002	2.55453	2.48852	2.16154	2.63579	2.61244	2.64592	ug/g
NEG681		LPG(16:1)-H	LPG(16:1)-H	LPG	(16:1)	(16:1)				C22 H42 O9 N0 P1	481.257	1.4459	0.0179875	0.85273	0.310405	0.180055	0.706683	0.762487	0.818506	0.895471	0.970554	0.457527	0.776709	0.569777	0.618388	0.735578	0.760843	0.740406	ug/g
NEG682		LPG(18:0)-H	LPG(18:0)-H	LPG	(18:0)	(18:0)				C24 H48 O9 N0 P1	511.304	2.2881	0.0150273	0.709305	0.375462	0.176318	0.278925	0.370614	0.397121	1.08112	0.334757	0.343453	0.406685	0.38433	0.417331	0.413239	0.425836	0.419146	ug/g
NEG683		LPG(18:1)-H	LPG(18:1)-H	LPG	(18:1)	(18:1)				C24 H46 O9 N0 P1	509.288	1.79065	0.00663304	0.800439	0.312741	0.466917	4.4428	4.55103	5.07788	8.79467	4.88437	3.16997	5.57445	5.39101	3.85912	5.49571	5.56215	5.50226	ug/g
NEG684		LPG(18:2)-H	LPG(18:2)-H	LPG	(18:2)	(18:2)				C24 H44 O9 N0 P1	507.273	1.53223	0.0138313	0.769471	0.232122	0.488866	3.65619	3.82762	4.27057	6.70052	4.22159	2.03596	4.08233	4.47998	2.93076	3.87656	3.98357	3.94741	ug/g
NEG685		LPG(20:4)-H	LPG(20:4)-H	LPG	(20:4)	(20:4)				C26 H44 O9 N0 P1	531.273	1.47874	0.0189508	0.715205	0.184758	0.0817386	0.066548	0.0918879	0.0865063	0.157467	0.0862383	0.048159	0.0811552	0.0858543	0.0583495	0.0894117	0.0919661	0.0927137	ug/g
NEG686		LPG(22:6)-H	LPG(22:6)-H	LPG	(22:6)	(22:6)				C28 H44 O9 N0 P1	555.273	1.42243	0.0132796	0.846268	0.309349	0.0958187	0.214688	0.272918	0.255864	0.338128	0.258519	0.151921	0.261216	0.293316	0.179182	0.244708	0.25038	0.244708	ug/g
POS1036		LPG(14:0e)+Na	LPG(14:0e)+Na	LPG	(14:0e)	(14:0e)				C20 H43 O8 N0 P1 Na1	465.259	1.611	0.0508165	1.14958	0.725398	0.0549342	0.0800157	0.458823	0.0659456	0.404146	0.373619	0.167212	0.285537	0.390537	0.2329	2.00867	2.15062	2.2208	ug/g
POS1038		LPG(16:1e)+Na	LPG(16:1e)+Na	LPG	(16:1e)	(16:1e)				C22 H45 O8 N0 P1 Na1	491.274	1.53543	0.0367036	0.732157	0.231891	0.269416	1.00097	1.09641	0.969433	1.86968	1.17569	0.416472	1.01182	1.19778	0.716108	0.658701	0.632664	0.680871	ug/g
POS1041		LPG(6:0)+H	LPG(6:0)+H	LPG	(6:0)	(6:0)				C12 H26 O9 N0 P1	345.131	1.11657	0.0344244	1.12417	0.427192	0.138907	0.788349	0.646446	0.538421	0.749745	0.541051	0.952885	0.660812	0.757156	0.914444	0.12074	0.117549	0.125833	ug/g
NEG687		LPS(18:0)-H	LPS(18:0)-H	LPS	(18:0)	(18:0)				C24 H47 O9 N1 P1	524.299	2.28437	0.0321522	0.131552	0.286898	2.88899	116.088	3.5605	3.86072	6.46278	4.70816	3.83724	4.61717	4.37208	3.83784	3.96596	3.94424	4.17872	ug/g
NEG688		LPS(18:2)-H	LPS(18:2)-H	LPS	(18:2)	(18:2)				C24 H43 O9 N1 P1	520.268	1.56026	0.0445451	0.751508	0.0488759	0.503599	2.6512	2.68916	2.25204	3.18766	2.63504	1.89059	1.64584	2.33268	1.62248	2.29304	2.36367	2.502	ug/g
NEG689		LPS(18:2)-H	LPS(18:2)-H	LPS	(18:2)	(18:2)				C24 H43 O9 N1 P1	520.268	2.145	0.0707491	0.638302	0.139787	0.955449	15.0613	5.3248	6.33626	9.74233	6.55747	6.93371	5.07744	4.95809	5.56763	5.72405	5.26202	6.06301	ug/g
NEG690		LPS(20:4)-H	LPS(20:4)-H	LPS	(20:4)	(20:4)				C26 H43 O9 N1 P1	544.268	1.52242	0.0674016	0.787866	0.0778479	0.369702	1.89005	1.60322	1.77631	2.5243	1.77274	1.53969	1.37449	1.65886	1.32988	1.66585	1.64777	1.85743	ug/g
NEG691		LPS(37:1)-H	LPS(37:1)-H	LPS	(37:1)	(37:1)				C43 H83 O9 N1 P1	788.581	9.637	0.050289	0.823222	0.769764	0.588381	10.4452	14.9884	0.459938	0.826675	4.13857	3.3981	13.2131	4.66345	2.0827	2.15282	2.06523	2.28183	ug/g
POS1042		LPS(20:3)+Na	LPS(20:3)+Na	LPS	(20:3)	(20:3)				C26 H46 O9 N1 P1 Na1	570.28	1.47011	0.0034831	1.00824	0.97084	0.257668	3.61034	2.76072	3.26993	3.59811	2.82709	2.53379	3.28541	5.71597	2.32306	2.95892	2.94277	2.93986	ug/g
POS1043		LPS(24:0)+Na	LPS(24:0)+Na	LPS	(24:0)	(24:0)				C30 H60 O9 N1 P1 Na1	632.39	2.058	0.0931432	0.372874	0.318808	0.489359	3.51919	0.228066	0.973532	0.094469	0.41874	0.383456	0.234448	0.640248	0.567457	0.375607	0.321406	0.382681	ug/g
POS1044		LPS(25:1)+H	LPS(25:1)+H	LPS	(25:1)	(25:1)				C31 H61 O9 N1 P1	622.408	2.887	0.0991888	0.406056	0.382397	0.949759	15.346	2.3684	1.06272	1.09094	0.690239	4.36462	1.21613	3.17306	0.640352	6.87031	6.98298	8.18492	ug/g
POS1135	Y	MG(20:1)+Na	MG(20:1)+Na	MG	(20:1)	(20:1)				C23 H44 O4 Na1	407.313	12.909	0.797131	0.171579	0.0234478	2.5268	11.2745	31.6354	47.7115	16.9585	12.0079	0.369289	9.48492	0.591627	0.61935	0.487879	8.97974	8.92775	ug/g
POS1046		MG(11:0)+Na	MG(11:0)+Na	MG	(11:0)	(11:0)				C14 H28 O4 Na1	283.188	1.43811	0.200199	0.106922	0.191629	0.264844	0.127186	1.3925	0.128928	0.144312	0.0109888	0.0941418	0.0224987	0.0634081	0.0485913	0.0701251	0.074823	0.100558	ug/g
POS1057		MG(13:0)+Na	MG(13:0)+Na	MG	(13:0)	(13:0)				C16 H32 O4 Na1	311.219	4.85976	0.335116	3.15431	0.267595	0.0612673	0.0150135	0.00562959	0.00993578	0.00951753	0.00492096	0.0191921	0.0895005	0.00545414	0.0390279	0.0232009	0.0383067	0.0214531	ug/g
POS1068		MG(14:0e)+Na	MG(14:0e)+Na	MG	(14:0e)	(14:0e)				C17 H36 O3 Na1	311.256	10.231	0.0494817	0.976161	0.897101	0.025421	0.129588	0.128131	0.158207	0.182113	0.195013	0.0844684	0.175635	0.16713	0.10748	0.126441	0.116582	0.115837	ug/g
POS1097		MG(16:2e)+H	MG(16:2e)+H	MG	(16:2e)	(16:2e)				C19 H37 O3	313.274	17.2889	0.0564671	0.348297	0.145272	0.959643	9.634	0.245436	10.6384	10.2686	0.806982	10.1108	2.02359	0.370081	0.0921181	0.601863	0.541391	0.553786	ug/g
POS1108		MG(18:0)+H	MG(18:0)+H	MG	(18:0)	(18:0)				C21 H43 O4	359.316	4.42835	0.0225412	1.07909	0.0543135	0.0462904	0.132443	0.131301	0.115153	0.134377	0.13386	0.13754	0.141785	0.135756	0.143397	0.119046	0.119707	0.114811	ug/g
POS1109		MG(18:2)+H	MG(18:2)+H	MG	(18:2)	(18:2)				C21 H39 O4	355.284	11.2075	0.0361902	1.32097	0.333735	0.0842218	0.372267	0.354136	0.383185	0.227389	0.688125	0.562375	0.291175	0.212794	0.453169	0.379288	0.356477	0.356455	ug/g
POS1113		MG(18:3)+NH4	MG(18:3)+NH4	MG	(18:3)	(18:3)				C21 H40 O4 N1	370.295	1.94222	0.034383	1.43197	0.0906232	0.104726	0.11198	0.252002	0.199732	0.0903376	0.250084	0.206404	0.239866	0.268366	0.20601	0.154273	0.148965	0.144023	ug/g
POS1118		MG(18:3e)+H	MG(18:3e)+H	MG	(18:3e)	(18:3e)				C21 H39 O3	339.289	6.70741	0.148951	0.788429	0.645881	0.134127	0.628668	0.125186	0.120072	0.446735	0.165271	0.204131	0.116559	0.587064	0.228534	0.257738	0.190816	0.225541	ug/g
POS1133		MG(19:1)+Na	MG(19:1)+Na	MG	(19:1)	(19:1)				C22 H42 O4 Na1	393.298	12.112	0.0231903	1.07614	0.654732	0.0554629	0.0740935	0.0929321	0.11245	0.169421	0.112134	0.121661	0.122502	0.126533	0.121014	0.106254	0.10326	0.101499	ug/g
POS1134		MG(20:0)+Na	MG(20:0)+Na	MG	(20:0)	(20:0)				C23 H46 O4 Na1	409.329	13.881	0.0887606	0.734801	0.316187	0.129941	0.255142	0.47756	0.255488	0.167038	0.216767	0.234915	0.0914747	0.203569	0.314352	0.151096	0.176827	0.177126	ug/g
POS1138		MG(20:2)+H	MG(20:2)+H	MG	(20:2)	(20:2)				C23 H43 O4	383.316	12.517	0.0192882	1.18633	0.12928	0.303684	5.00482	6.00261	5.12058	4.39966	6.79796	7.28287	5.18511	5.23118	5.94352	5.2909	5.13765	5.10336	ug/g
POS1141		MG(20:5)+Na	MG(20:5)+Na	MG	(20:5)	(20:5)				C23 H36 O4 Na1	399.251	14.3725	0.0164938	1.16897	0.320577	0.122686	0.617529	0.827702	0.791187	0.572296	0.742038	0.834219	0.593954	1.11421	0.8197	0.672019	0.655136	0.65169	ug/g
POS1142		MG(29:1)+Na	MG(29:1)+Na	MG	(29:1)	(29:1)				C32 H62 O4 Na1	533.454	15.906	0.0373339	0.391732	0.00973974	0.367237	0.822827	0.679789	0.425672	0.960041	0.307508	0.42787	0.308486	0.0359906	0.33446	0.457826	0.441489	0.4757	ug/g
POS1151		MG(32:0)+Na	MG(32:0)+Na	MG	(32:0)	(32:0)				C35 H70 O4 Na1	577.517	17.584	0.400054	3.41004	0.317883	1.97987	11.6101	13.081	12.7912	15.1979	17.0965	21.7484	23.9283	13.0428	148.737	9.96236	4.32986	9.84601	ug/g
POS1156		MG(32:1)+Na	MG(32:1)+Na	MG	(32:1)	(32:1)				C35 H68 O4 Na1	575.501	10.9458	0.10227	1.27442	0.093438	0.34927	2.37726	2.25581	3.84601	3.37296	4.38447	3.33731	4.20385	3.56612	3.38886	3.67333	3.54847	3.01614	ug/g
POS1163		MG(33:0)+Na	MG(33:0)+Na	MG	(33:0)	(33:0)				C36 H72 O4 Na1	591.532	16.9424	0.0634222	0.896895	0.404605	0.292447	2.41247	4.26011	3.07951	3.41878	3.1789	2.41121	2.92327	3.35227	2.90047	3.50628	3.55663	3.15969	ug/g
POS1165		MG(34:0)+Na	MG(34:0)+Na	MG	(34:0)	(34:0)				C37 H74 O4 Na1	605.548	17.0668	0.0359136	0.95346	0.700759	0.615582	15.9141	22.4033	18.0627	24.9724	20.2588	15.5809	17.7724	23.6864	19.6595	20.7034	19.9707	19.2683	ug/g
POS1171		MG(34:1)+Na	MG(34:1)+Na	MG	(34:1)	(34:1)				C37 H72 O4 Na1	603.532	16.7458	0.335125	0.858723	0.641851	1.13269	33.3903	98.733	91.9424	96.5865	82.2242	78.2112	37.9722	119.018	26.7633	71.8841	36.2224	68.8197	ug/g
POS1173		MG(35:0)+Na	MG(35:0)+Na	MG	(35:0)	(35:0)				C38 H76 O4 Na1	619.564	17.204	0.0958943	0.938127	0.790081	0.143104	1.20126	2.94116	2.36401	1.52794	2.26949	1.45882	1.47899	2.68531	1.52896	2.48605	2.39673	2.06461	ug/g
POS1174		MG(35:1)+Na	MG(35:1)+Na	MG	(35:1)	(35:1)				C38 H74 O4 Na1	617.548	16.9459	0.0888217	0.978704	0.876854	0.17198	1.89044	3.47699	2.53272	2.19572	2.46804	2.06226	2.36973	2.81355	2.63751	2.88709	2.94487	2.49206	ug/g
POS1175		MG(36:0)+Na	MG(36:0)+Na	MG	(36:0)	(36:0)				C39 H78 O4 Na1	633.579	17.3225	0.0582891	0.923155	0.688067	0.373399	3.67993	6.80675	6.46805	8.76851	6.32422	5.74562	4.19648	8.14028	5.27658	7.15326	6.90171	6.37537	ug/g
POS1177		MG(36:1)+Na	MG(36:1)+Na	MG	(36:1)	(36:1)				C39 H76 O4 Na1	631.564	17.042	0.0287067	1.01217	0.931749	0.222724	4.08317	7.18022	4.83809	7.09268	6.26775	5.50695	5.43745	7.02147	5.11186	5.67795	5.79962	5.47827	ug/g
POS1179		MG(37:0)+Na	MG(37:0)+Na	MG	(37:0)	(37:0)				C40 H80 O4 Na1	647.595	17.434	0.0817736	0.97949	0.955285	0.0723184	0.379493	1.77206	1.3396	1.06671	1.38539	0.854798	0.437647	2.0289	0.873743	1.51142	1.56185	1.33323	ug/g
POS1180		MG(37:1)+Na	MG(37:1)+Na	MG	(37:1)	(37:1)				C40 H78 O4 Na1	645.579	17.1784	0.169864	1.02653	0.909836	0.0506188	0.42091	0.896545	0.910192	0.74781	0.850011	0.583198	0.504934	1.17988	0.699979	0.906127	1.16783	0.859749	ug/g
NEG692		OAHFA(42:4)-H	OAHFA(42:4)-H	OAHFA	(42:4)	(42:4)				C42 H73 O4	641.551	11.554	0.0345475	0.633566	0.37514	0.331975	2.08742	0.592107	0.604703	0.385671	0.679876	0.78744	0.369571	0.576848	0.492668	0.461766	0.433293	0.458524	ug/g
NEG693		OAHFA(22:1_21:2)-H	OAHFA(43:3)-H	OAHFA	(22:1_21:2)	(22:1)	(21:2)			C43 H77 O4	657.583	12.484	0.0282667	0.643756	0.582345	0.43188	3.90618	0.281651	0.515234	0.516648	1.51105	0.487453	0.736404	1.20621	0.259164	0.569941	0.555675	0.587895	ug/g
NEG694		OAHFA(23:2_22:3)-H	OAHFA(45:5)-H	OAHFA	(23:2_22:3)	(23:2)	(22:3)			C45 H77 O4	681.583	12.0669	0.0296563	0.490336	0.318233	1.3031	27.6634	6.83815	8.56393	1.65016	1.45872	8.61855	7.64336	1.87429	7.81217	7.26438	6.96295	7.37572	ug/g
NEG695		OAHFA(46:4)-H	OAHFA(46:4)-H	OAHFA	(46:4)	(46:4)				C46 H81 O4	697.614	13.686	0.0303423	0.655587	0.328586	1.32245	34.7314	8.17017	11.7834	11.6495	10.3956	12.4937	8.01927	11.3636	12.0878	9.55732	9.4286	9.98813	ug/g
NEG696		OAHFA(47:4)-H	OAHFA(47:4)-H	OAHFA	(47:4)	(47:4)				C47 H83 O4	711.63	14.16	0.0531056	0.488321	0.237967	1.58414	38.2847	6.5639	9.54973	11.0117	7.23253	7.39412	8.00803	9.28513	8.00656	8.09039	7.28329	7.81735	ug/g
NEG697	Y	PA(28:2e)-H	PA(28:2e)-H	PA	(28:2e)	(28:2e)				C31 H58 O7 N0 P1	573.393	2.1	0.0171289	0.839336	0.0494858	1.28483	35.4318	35.1368	30.108	31.8161	23.7144	33.9498	26.4078	26.6113	28.3241	32.5701	33.5406	33.5705	ug/g
NEG698		PA(18:0_18:2)-H	PA(36:2)-H	PA	(18:0_18:2)	(18:0)	(18:2)			C39 H72 O8 N0 P1	699.497	8.67112	0.00757972	0.944288	0.779738	0.293682	3.52454	4.47862	2.77948	2.07158	2.06747	3.62426	2.41933	3.00232	4.05922	3.34274	3.3831	3.33613	ug/g
NEG699		PA(36:3)-H	PA(36:3)-H	PA	(36:3)	(36:3)				C39 H70 O8 N0 P1	697.481	8.378	0.0173415	0.857596	0.628187	0.0355056	0.0887893	0.113578	0.067086	0.0707794	0.100753	0.114176	0.0910419	0.00756647	0.0511902	0.395884	0.400774	0.40964	ug/g
NEG700		PA(38:3)-H	PA(38:3)-H	PA	(38:3)	(38:3)				C41 H74 O8 N0 P1	725.513	8.75203	0.0141283	0.802393	0.329574	0.246622	1.14238	1.82859	1.20843	0.98734	0.604669	1.44076	0.717862	1.23941	1.1795	1.20152	1.21663	1.23585	ug/g
NEG701		PA(38:4)-H	PA(38:4)-H	PA	(38:4)	(38:4)				C41 H72 O8 N0 P1	723.497	7.91149	0.102408	0.826172	0.449472	0.150287	0.519593	0.689568	0.428622	0.301597	0.239779	0.50217	0.228793	0.51377	0.518315	0.495522	0.415883	0.502996	ug/g
NEG702		PA(18:0_20:4)-H	PA(38:4)-H	PA	(18:0_20:4)	(18:0)	(20:4)			C41 H72 O8 N0 P1	723.497	8.38925	0.309741	0.681824	0.334349	0.327166	1.40939	1.89924	1.71058	0.4729	0.67249	0.656269	0.300697	1.13	1.92135	1.52519	0.835223	1.54005	ug/g
NEG703		PA(26:0_14:3)-H	PA(40:3)-H	PA	(26:0_14:3)	(26:0)	(14:3)			C43 H78 O8 N0 P1	753.544	7.963	0.0296503	1.24461	0.320745	0.205664	0.307387	1.02507	0.811312	1.13924	0.885967	0.77728	1.22436	1.04871	1.17127	1.11871	1.13163	1.06945	ug/g
NEG704		PA(22:6_21:1)-H	PA(43:7)-H	PA	(22:6_21:1)	(22:6)	(21:1)			C46 H76 O8 N0 P1	787.528	8.811	0.116856	1.34504	0.271811	0.609009	2.45062	7.63604	6.05925	7.83224	7.19743	5.75715	7.21337	12.6491	7.49748	10.0522	8.20363	10.1858	ug/g
NEG707		PA(49:4)-H	PA(49:4)-H	PA	(49:4)	(49:4)				C52 H94 O8 N0 P1	877.669	16.9834	0.0457536	0.827133	0.273222	0.0766451	0.131947	0.101711	0.084002	0.155211	0.111692	0.0920527	0.0679082	0.119614	0.0976406	0.0886166	0.0897338	0.0963673	ug/g
NEG708		PA(53:2)-H	PA(53:2)-H	PA	(53:2)	(53:2)				C56 H106 O8 N0 P1	937.763	15.453	0.0190799	0.916633	0.634534	0.0424361	0.0894668	0.045924	0.0469207	0.0600968	0.063518	0.0607662	0.0443074	0.0458168	0.0633408	0.03394	0.034329	0.0330702	ug/g
POS1182		PA(29:1e)+NH4	PA(29:1e)+NH4	PA	(29:1e)	(29:1e)				C32 H67 O7 N1 P1	608.465	6.868	0.0217759	1.15849	0.213716	0.136025	0.815213	0.685307	0.640542	0.879623	0.920664	0.835033	0.694862	1.08596	0.837772	0.745789	0.717798	0.745345	ug/g
POS1183		PA(29:2e)+NH4	PA(29:2e)+NH4	PA	(29:2e)	(29:2e)				C32 H65 O7 N1 P1	606.449	5.5	0.0225558	0.997477	0.98399	0.0446709	0.188589	0.175489	0.182822	0.239566	0.232178	0.149553	0.173893	0.242533	0.182446	0.172692	0.175781	0.168064	ug/g
POS1184		PA(37:4e)+NH4	PA(37:4e)+NH4	PA	(37:4e)	(37:4e)				C40 H77 O7 N1 P1	714.543	10.028	0.149768	0.424087	0.00297639	0.589988	1.90948	1.78918	1.72213	1.23226	0.675704	0.718171	0.271346	0.644079	1.21754	0.593126	0.622885	0.778534	ug/g
NEG795	Y	PC(21:0_12:2)+HCOO	PC(33:2)+HCOO	PC	(21:0_12:2)	(21:0)	(12:2)			C42 H79 O10 N1 P1	788.545	9.57238	0.0228052	3.10493	0.022255	2.43156	4.26608	13.4509	8.16422	13.6451	37.2554	22.723	16.2274	50.5502	26.6521	25.086	25.3496	24.2612	ug/g
POS1366	Y	PC(34:2)+H	PC(34:2)+H	PC	(34:2)	(34:2)				C42 H81 O8 N1 P1	758.569	9.31211	0.539604	0.50032	0.0187444	16.1699	921.778	1995.52	2433.46	1718.81	768.589	1145.16	773.734	898.976	834.854	224.002	779.799	779.089	ug/g
NEG1000		PC(16:0e_20:5)+HCOO	PC(36:5e)+HCOO	PC	(16:0e_20:5)	(16:0e)	(20:5)			C45 H81 O9 N1 P1	810.565	8.44839	0.042427	1.20871	0.468844	0.151036	1.06919	0.507167	0.550451	0.751072	0.57395	0.784147	0.588739	1.13579	1.26552	0.72509	0.756453	0.694897	ug/g
NEG1001		PC(16:1e_20:4)+HCOO	PC(36:5e)+HCOO	PC	(16:1e_20:4)	(16:1e)	(20:4)			C45 H81 O9 N1 P1	810.565	9.01744	0.0136624	1.02987	0.842945	0.381632	7.36912	8.67083	8.40308	8.49744	6.7099	8.86922	5.87985	11.7454	9.2012	8.27292	8.4281	8.20719	ug/g
NEG1002		PC(36:5e)+HCOO	PC(36:5e)+HCOO	PC	(36:5e)	(36:5e)				C45 H81 O9 N1 P1	810.565	9.98044	0.0615348	0.74559	0.151353	0.325001	0.884105	1.63221	1.2264	1.86607	1.06259	1.03498	0.689239	1.15885	1.28165	1.12433	1.25177	1.13028	ug/g
NEG1003		PC(14:0_22:6)+HCOO	PC(36:6)+HCOO	PC	(14:0_22:6)	(14:0)	(22:6)			C45 H77 O10 N1 P1	822.529	6.75311	0.0241986	0.870675	0.332064	0.523191	4.40162	6.53671	6.56226	7.86125	5.74136	6.08051	3.94663	5.51703	6.31687	5.44077	5.69739	5.6438	ug/g
NEG1005		PC(18:3_18:3)-CH3	PC(36:6)-CH3	PC	(18:3_18:3)	(18:3)	(18:3)			C43 H73 O8 N1 P1	762.508	16.682	0.16958	1.43914	0.361446	0.143993	0.305298	0.562239	0.428166	0.574463	0.627367	0.539021	0.157298	0.78314	1.25747	0.413519	0.30374	0.415793	ug/g
NEG1007		PC(16:1e_20:5)+HCOO	PC(36:6e)+HCOO	PC	(16:1e_20:5)	(16:1e)	(20:5)			C45 H79 O9 N1 P1	808.55	8.25166	0.0112891	1.13833	0.503975	0.116843	1.63831	1.70622	1.6736	2.1085	2.55274	1.94554	1.24568	2.83376	1.56282	1.74414	1.78161	1.77473	ug/g
NEG1008		PC(22:5_14:2)+HCOO	PC(36:7)+HCOO	PC	(22:5_14:2)	(22:5)	(14:2)			C45 H75 O10 N1 P1	820.513	5.88314	0.0272186	0.718355	0.11363	0.384439	1.28269	2.16106	2.46221	2.27665	1.31969	2.17864	0.996607	1.37383	1.47875	1.03234	1.07743	1.08648	ug/g
NEG1009		PC(22:6_14:1)+HCOO	PC(36:7)+HCOO	PC	(22:6_14:1)	(22:6)	(14:1)			C45 H75 O10 N1 P1	820.513	7.35292	0.0145019	1.21025	0.361663	0.213126	0.421854	0.936633	0.722406	1.31748	0.91515	0.937766	0.95043	1.0484	1.28936	1.04226	1.05514	1.02505	ug/g
NEG1010		PC(14:1e_22:6)+HCOO	PC(36:7e)+HCOO	PC	(14:1e_22:6)	(14:1e)	(22:6)			C45 H77 O9 N1 P1	806.534	6.0249	0.00424009	1.0243	0.790315	0.0694406	0.617373	0.605353	0.698771	0.673732	0.738246	0.775395	0.503945	0.631897	0.673377	0.662618	0.664233	0.668105	ug/g
NEG1011		PC(36:7e)+HCOO	PC(36:7e)+HCOO	PC	(36:7e)	(36:7e)				C45 H77 O9 N1 P1	806.534	6.867	0.110975	0.766341	0.0723603	0.218716	0.572973	0.619868	0.716506	0.568749	0.520811	0.535522	0.264383	0.485624	0.567492	0.379678	0.365263	0.447869	ug/g
NEG1012		PC(36:8)-CH3	PC(36:8)-CH3	PC	(36:8)	(36:8)				C43 H69 O8 N1 P1	758.477	6.799	0.0642794	0.860339	0.519873	0.16858	0.573179	0.878093	0.901986	0.726279	0.373297	0.758905	0.361818	1.00201	0.815777	0.552049	0.619501	0.559078	ug/g
NEG1013		PC(37:0)+HCOO	PC(37:0)+HCOO	PC	(37:0)	(37:0)				C46 H91 O10 N1 P1	848.639	12.4465	0.0215009	1.32601	0.169628	0.408187	3.71118	3.49258	3.27736	4.72528	6.14311	5.23059	2.42655	5.72983	5.67469	4.08355	4.18561	4.01039	ug/g
NEG1014		PC(19:1_18:0)-CH3	PC(37:1)-CH3	PC	(19:1_18:0)	(19:1)	(18:0)			C44 H85 O8 N1 P1	786.602	10.6765	0.0720635	0.963091	0.791032	0.0876172	0.521705	0.750046	0.677115	0.485797	0.592129	0.742179	0.426079	0.641193	0.529421	0.653793	0.670792	0.747225	ug/g
NEG1015		PC(19:0_18:1)+HCOO	PC(37:1)+HCOO	PC	(19:0_18:1)	(19:0)	(18:1)			C46 H89 O10 N1 P1	846.623	11.1889	0.0227736	1.07237	0.660283	0.122551	1.30369	1.8593	1.88717	1.1643	1.59651	1.48705	1.35783	2.28254	1.60633	1.65992	1.58964	1.64573	ug/g
NEG1016		PC(16:0e_21:1)+HCOO	PC(37:1e)+HCOO	PC	(16:0e_21:1)	(16:0e)	(21:1)			C46 H91 O9 N1 P1	832.644	12.6959	0.0743195	1.09302	0.650919	0.0967902	1.12091	1.3205	1.07672	1.53914	1.4229	1.411	0.810076	2.0651	1.20058	1.00305	1.16133	1.11374	ug/g
NEG1017		PC(19:0_18:2)+HCOO	PC(37:2)+HCOO	PC	(19:0_18:2)	(19:0)	(18:2)			C46 H87 O10 N1 P1	844.607	10.2615	0.0265866	0.983957	0.90189	0.313619	4.6479	6.15895	6.76135	4.9844	4.6826	6.13847	4.14491	6.82121	5.95128	5.27093	5.49773	5.23675	ug/g
NEG1019		PC(19:1_18:2)+HCOO	PC(37:3)+HCOO	PC	(19:1_18:2)	(19:1)	(18:2)			C46 H85 O10 N1 P1	842.592	9.37292	0.0215752	0.97791	0.847998	0.248081	2.76675	3.58592	3.36403	2.79623	2.75332	2.82013	2.44401	3.93071	3.34748	3.1703	3.25623	3.1205	ug/g
NEG1020		PC(37:3)+HCOO	PC(37:3)+HCOO	PC	(37:3)	(37:3)				C46 H85 O10 N1 P1	842.592	10.694	0.0215966	3.23801	0.00825391	0.90966	0.542772	1.51836	1.06279	1.67652	4.5742	3.02975	2.37491	5.9037	3.54727	3.57099	3.66462	3.51113	ug/g
NEG1021		PC(17:0_20:4)+HCOO	PC(37:4)+HCOO	PC	(17:0_20:4)	(17:0)	(20:4)			C46 H83 O10 N1 P1	840.576	9.09261	0.0253939	0.864956	0.373438	0.316581	2.1565	2.54541	2.23535	2.99832	1.46013	2.42923	1.75637	3.03469	2.06188	2.71845	2.84299	2.72481	ug/g
NEG1023		PC(37:4)+HCOO	PC(37:4)+HCOO	PC	(17:0_20:4)	(17:0)	(20:4)			C46 H83 O10 N1 P1	840.576	10.2725	0.020688	0.774309	0.351035	0.349694	1.07526	2.24574	1.81613	3.52611	1.6203	1.25004	1.39736	2.04994	2.06738	2.00873	2.08237	2.01029	ug/g
NEG1024		PC(17:1_20:4)+HCOO	PC(37:5)+HCOO	PC	(17:1_20:4)	(17:1)	(20:4)			C46 H81 O10 N1 P1	838.56	8.15552	0.459283	1.50261	0.0611914	0.399894	1.38972	1.45054	1.56409	1.41393	1.34879	1.74229	2.2547	2.68502	2.89746	9.50858	9.96815	3.62539	ug/g
NEG1026		PC(15:0_22:6)+HCOO	PC(37:6)+HCOO	PC	(15:0_22:6)	(15:0)	(22:6)			C46 H79 O10 N1 P1	836.545	8.70364	0.0244023	1.03297	0.782733	0.652578	48.7911	61.3806	59.0174	53.5876	63.9138	53.0855	48.0575	47.7952	74.8007	57.2026	59.4666	59.8649	ug/g
NEG1028		PC(16:0_22:0)+HCOO	PC(38:0)+HCOO	PC	(16:0_22:0)	(16:0)	(22:0)			C47 H93 O10 N1 P1	862.654	12.8331	0.0238603	1.58958	0.392058	0.689601	8.89243	4.71887	3.57586	6.07147	15.5042	11.7366	3.42435	15.5342	0.0149288	9.30364	9.32494	8.93503	ug/g
NEG1029		PC(16:0e_22:0)+HCOO	PC(38:0e)+HCOO	PC	(16:0e_22:0)	(16:0e)	(22:0)			C47 H95 O9 N1 P1	848.675	13.54	0.020318	3.18645	0.0670643	0.44967	0.767638	0.341269	0.198563	0.367657	1.9529	1.30078	0.178026	2.21945	1.02098	0.886384	0.922223	0.897637	ug/g
NEG1030		PC(20:0_18:1)+HCOO	PC(38:1)+HCOO	PC	(20:0_18:1)	(20:0)	(18:1)			C47 H91 O10 N1 P1	860.639	11.8464	0.00496572	1.15678	0.377983	0.458527	12.1313	13.7645	13.6275	16.8687	18.1599	16.0211	9.58537	21.3284	16.447	14.7941	14.9218	14.7943	ug/g
NEG1031		PC(20:0e_18:1)+HCOO	PC(38:1e)+HCOO	PC	(20:0e_18:1)	(20:0e)	(18:1)			C47 H93 O9 N1 P1	846.659	13.1977	0.007746	3.98429	0.0448009	0.841732	2.37103	0.846828	0.356165	0.477171	5.86775	4.33359	0.608026	6.30486	3.06215	2.54368	2.50818	2.54033	ug/g
NEG1032		PC(20:1_18:1)+HCOO	PC(38:2)+HCOO	PC	(20:1_18:1)	(20:1)	(18:1)			C47 H89 O10 N1 P1	858.623	10.8728	0.0131072	0.863652	0.345544	1.45904	36.8544	48.7502	47.4223	65.8442	39.606	44.8563	31.0413	52.9308	46.2601	45.1028	46.2506	45.3891	ug/g
NEG1033		PC(16:2e_22:0)+HCOO	PC(38:2e)+HCOO	PC	(16:2e_22:0)	(16:2e)	(22:0)			C47 H91 O9 N1 P1	844.644	12.09	0.0117316	3.27769	0.0796734	1.10386	5.07576	1.45769	1.04694	2.5036	12.1053	7.83927	0.738687	14.339	6.29294	5.60962	5.49621	5.60922	ug/g
NEG1034		PC(38:2e)-CH3	PC(38:2e)-CH3	PC	(38:2e)	(38:2e)				C45 H87 O7 N1 P1	784.623	13.0673	0.0190699	0.903913	0.635846	0.0651481	0.13722	0.179742	0.191691	0.245575	0.158653	0.16462	0.0969018	0.266718	0.165302	0.20817	0.215098	0.208123	ug/g
NEG1035		PC(38:2e)-CH3	PC(38:2e)-CH3	PC	(38:2e)	(38:2e)				C45 H87 O7 N1 P1	784.623	13.634	0.0303433	1.81784	0.0695188	0.320597	0.744807	0.579065	0.603893	0.533793	1.2734	1.17163	0.458972	1.71246	0.976934	0.767002	0.807949	0.766845	ug/g
NEG1036		PC(18:0_20:3)+HCOO	PC(38:3)+HCOO	PC	(18:0_20:3)	(18:0)	(20:3)			C47 H87 O10 N1 P1	856.607	10.1257	0.00151586	0.691598	0.17643	2.38992	43.8375	59.508	62.8296	114.346	38.2749	49.9563	38.474	61.278	54.5264	58.1949	58.0409	58.1923	ug/g
NEG1038		PC(20:1e_18:2)-CH3	PC(38:3e)-CH3	PC	(20:1e_18:2)	(20:1e)	(18:2)			C45 H85 O7 N1 P1	782.607	12.7428	0.0227928	1.64443	0.106988	0.35161	1.12919	2.00697	0.987867	0.971233	2.6882	2.27272	0.759542	2.30506	2.448	1.91512	1.98337	1.90097	ug/g
NEG1039		PC(18:1_20:3)+HCOO	PC(38:4)+HCOO	PC	(18:1_20:3)	(18:1)	(20:3)			C47 H85 O10 N1 P1	854.592	9.11365	0.0219141	0.872499	0.288892	0.562772	5.87062	6.94701	7.51241	9.68491	5.51955	7.15156	5.70531	7.4535	6.9051	6.86946	7.07248	6.77655	ug/g
NEG1040		PC(18:0_20:4)+HCOO	PC(38:4)+HCOO	PC	(18:0_20:4)	(18:0)	(20:4)			C47 H85 O10 N1 P1	854.592	9.67999	0.0189234	0.782777	0.342882	2.85217	106.387	136.371	126.331	259.52	95.6837	119.404	100.434	163.493	136.061	145.798	150.187	145.031	ug/g
NEG1046		PC(18:0e_20:4)+HCOO	PC(38:4e)+HCOO	PC	(18:0e_20:4)	(18:0e)	(20:4)			C47 H87 O9 N1 P1	840.612	10.3314	0.0330693	1.04403	0.80525	0.180348	1.60679	1.7207	1.76598	2.80694	1.86578	1.92463	1.48675	2.68379	2.34933	1.99532	1.883	1.99495	ug/g
NEG1047		PC(16:0e_22:4)-CH3	PC(38:4e)-CH3	PC	(16:0e_22:4)	(16:0e)	(22:4)			C45 H83 O7 N1 P1	780.591	11.7702	0.00508743	1.01331	0.934678	0.291987	3.69218	5.34417	5.43334	7.31375	5.98994	4.92135	3.97109	6.78862	5.92071	4.93644	4.92189	4.88773	ug/g
NEG1048		PC(18:0_20:5)+HCOO	PC(38:5)+HCOO	PC	(18:0_20:5)	(18:0)	(20:5)			C47 H83 O10 N1 P1	852.576	8.62158	0.00412348	0.975585	0.833595	1.12371	51.6154	55.0925	53.6646	69.5299	46.7714	63.1501	43.5972	68.1132	58.7297	58.1598	58.5688	58.1454	ug/g
NEG1050		PC(16:0e_22:5)+HCOO	PC(38:5e)+HCOO	PC	(16:0e_22:5)	(16:0e)	(22:5)			C47 H85 O9 N1 P1	838.597	9.27556	0.00674393	0.959751	0.667249	0.321716	3.77975	4.04008	3.97675	4.67711	3.63578	3.86793	3.16948	4.89696	4.19314	4.24506	4.29474	4.24488	ug/g
NEG1051		PC(18:1e_20:4)+HCOO	PC(38:5e)+HCOO	PC	(18:1e_20:4)	(18:1e)	(20:4)			C47 H85 O9 N1 P1	838.597	10.1515	0.0462982	1.03736	0.834455	0.123371	0.732903	0.777166	0.850237	1.09163	0.713086	0.94142	0.56755	1.21848	1.03558	0.968377	1.01009	0.920672	ug/g
NEG1052		PC(18:2_20:4)+HCOO	PC(38:6)+HCOO	PC	(18:2_20:4)	(18:2)	(20:4)			C47 H81 O10 N1 P1	850.56	7.74986	0.00885803	0.795483	0.288603	2.15195	49.0713	81.9753	77.3857	111.474	57.904	57.8247	40.9897	85.0223	76.3594	73.3037	74.4239	73.2839	ug/g
NEG1054		PC(16:0_22:6)+HCOO	PC(38:6)+HCOO	PC	(16:0_22:6)	(16:0)	(22:6)			C47 H81 O10 N1 P1	850.56	8.22703	0.00768289	1.06536	0.66417	2.23157	240.056	265.581	256.097	247.146	201.523	328.513	186.466	339.511	287.511	280.249	283.965	280.192	ug/g
NEG1057		PC(16:0_22:6)-CH3	PC(38:6)-CH3	PC	(16:0_22:6)	(16:0)	(22:6)			C45 H77 O8 N1 P1	790.539	9.68532	0.00651242	0.909538	0.392964	5.78912	749.543	994.211	969.55	1056.8	745.469	840.54	693.226	1015.97	991.107	891.473	901.448	891.242	ug/g
NEG1075		PC(16:0e_22:6)+HCOO	PC(38:6e)+HCOO	PC	(16:0e_22:6)	(16:0e)	(22:6)			C47 H83 O9 N1 P1	836.581	8.88862	0.0401515	1.0443	0.75626	0.260139	3.47171	3.98959	3.60748	3.37532	2.8874	4.71412	2.73626	4.6975	3.8197	3.71899	4.02948	3.8623	ug/g
NEG1076		PC(16:1_22:6)+HCOO	PC(38:7)+HCOO	PC	(16:1_22:6)	(16:1)	(22:6)			C47 H79 O10 N1 P1	848.545	6.9814	0.0169888	0.866724	0.494503	0.824555	10.6066	16.3106	16.8417	24.142	12.2344	14.5316	9.79457	19.4685	17.5352	15.8501	16.3176	15.8434	ug/g
NEG1078		PC(16:1_22:6)+HCOO	PC(38:7)+HCOO	PC	(16:1_22:6)	(16:1)	(22:6)			C47 H79 O10 N1 P1	848.545	7.55146	0.127834	0.911185	0.66789	0.165725	0.989105	1.07261	1.58609	1.98382	1.45012	1.79045	0.831014	1.32556	1.01718	1.30053	1.03294	1.30196	ug/g
NEG1079		PC(38:7)+HCOO	PC(38:7)+HCOO	PC	(38:7)	(38:7)				C47 H79 O10 N1 P1	848.545	8.48655	0.185533	1.23233	0.441042	0.282895	0.550548	1.79051	1.03053	2.55712	1.64249	1.76416	1.69765	2.41326	1.61504	1.93855	1.37221	1.92805	ug/g
NEG1080		PC(38:7)+HCOO	PC(38:7)+HCOO	PC	(38:7)	(38:7)				C47 H79 O10 N1 P1	848.545	10.3671	0.0683126	0.966693	0.728339	0.0938077	0.329117	0.372906	0.453093	0.368217	0.31249	0.344251	0.33565	0.420816	0.427538	0.403075	0.420639	0.36741	ug/g
NEG1081		PC(16:1e_22:6)+HCOO	PC(38:7e)+HCOO	PC	(16:1e_22:6)	(16:1e)	(22:6)			C47 H81 O9 N1 P1	834.565	8.6838	0.00661837	1.17982	0.418464	0.46984	7.19365	6.76506	6.55521	4.06045	4.73547	9.54551	5.53167	9.49687	6.93216	6.10601	6.03589	6.10522	ug/g
NEG1082		PC(18:3_20:5)+HCOO	PC(38:8)+HCOO	PC	(18:3_20:5)	(18:3)	(20:5)			C47 H77 O10 N1 P1	846.529	6.32276	0.00775779	1.06163	0.817305	0.141623	0.316096	0.681942	0.581821	0.925592	0.46288	0.928808	0.39965	0.839013	0.694478	0.665482	0.664531	0.673944	ug/g
NEG1083		PC(16:0_23:0)+HCOO	PC(39:0)+HCOO	PC	(16:0_23:0)	(16:0)	(23:0)			C48 H95 O10 N1 P1	876.67	13.2893	0.0699352	2.44711	0.11443	0.259384	0.133317	0.258796	0.323608	0.191716	0.783337	0.625509	0.153268	0.975356	0.238273	0.158254	0.180868	0.164143	ug/g
NEG1084		PC(19:0_20:4)+HCOO	PC(39:4)+HCOO	PC	(19:0_20:4)	(19:0)	(20:4)			C48 H87 O10 N1 P1	868.607	10.1063	0.013932	0.931848	0.789522	0.101449	0.403335	0.679506	0.544426	0.252137	0.323762	0.490601	0.316243	0.700599	0.357943	0.611716	0.598648	0.61453	ug/g
NEG1085		PC(19:0_20:5)+HCOO	PC(39:5)+HCOO	PC	(19:0_20:5)	(19:0)	(20:5)			C48 H85 O10 N1 P1	866.592	8.12949	0.0294488	0.989083	0.957884	0.111547	0.883356	1.16979	1.30216	0.484292	0.985929	0.839195	0.654756	1.20026	1.06696	0.946009	1.00062	0.959021	ug/g
NEG1086		PC(17:0_22:5)+HCOO	PC(39:5)+HCOO	PC	(17:0_22:5)	(17:0)	(22:5)			C48 H85 O10 N1 P1	866.592	9.15344	0.0511656	0.925183	0.807814	0.138995	0.816449	0.44127	0.413291	0.753496	0.328472	0.561258	0.398104	1.08413	0.431928	0.53604	0.490042	0.536353	ug/g
NEG1087		PC(39:6)-CH3	PC(39:6)-CH3	PC	(39:6)	(39:6)				C46 H79 O8 N1 P1	804.555	8.36361	0.321299	0.671758	0.782522	0.813855	0.356927	0.369754	0.623199	116.816	0.325231	0.266713	0.340069	97.9129	0.379019	0.489682	0.83254	0.499685	ug/g
NEG1088		PC(17:0_22:6)+HCOO	PC(39:6)+HCOO	PC	(17:0_22:6)	(17:0)	(22:6)			C48 H83 O10 N1 P1	864.576	8.7951	0.0163773	1.09289	0.757849	0.160766	1.36245	1.40534	1.04683	0.906672	0.737939	2.26561	0.725039	1.52881	1.19239	1.27874	1.31162	1.31875	ug/g
NEG1089		PC(16:0_24:0)+HCOO	PC(40:0)+HCOO	PC	(16:0_24:0)	(16:0)	(24:0)			C49 H97 O10 N1 P1	890.686	13.7629	0.0209232	0.98686	0.922893	0.140392	0.957534	0.785556	0.751585	0.60476	0.773898	0.803818	0.515547	0.946859	0.783266	0.971252	0.997412	0.957204	ug/g
NEG1090		PC(18:1_22:0)+HCOO	PC(40:1)+HCOO	PC	(18:1_22:0)	(18:1)	(22:0)			C49 H95 O10 N1 P1	888.67	12.855	0.0115727	2.57893	0.0637041	0.927076	4.48062	2.50117	1.33648	2.00458	8.85245	7.23549	1.32045	10.2751	5.59395	4.82093	4.91768	4.81989	ug/g
NEG1091		PC(22:0_18:2)+HCOO	PC(40:2)+HCOO	PC	(22:0_18:2)	(22:0)	(18:2)			C49 H93 O10 N1 P1	886.654	11.7997	0.0129208	1.29899	0.18946	0.231878	1.68736	1.62358	1.5858	1.43236	2.25501	2.40493	1.00189	2.63478	1.98023	1.72323	1.76187	1.72282	ug/g
NEG1092		PC(40:2)-CH3	PC(40:2)-CH3	PC	(40:2)	(40:2)				C47 H89 O8 N1 P1	826.633	13.366	0.0317367	0.895233	0.482414	0.215221	0.911435	1.44357	1.39148	1.49019	1.08373	1.1168	0.789499	1.33333	1.53669	1.19784	1.25882	1.18746	ug/g
NEG1093		PC(22:1_18:2)+HCOO	PC(40:3)+HCOO	PC	(22:1_18:2)	(22:1)	(18:2)			C49 H91 O10 N1 P1	884.639	10.9561	0.0274252	0.847587	0.190979	0.385778	2.34589	3.06872	3.06652	3.43507	2.21375	2.8041	1.84538	2.96959	2.79221	2.70611	2.84701	2.72854	ug/g
NEG1094		PC(18:0_22:4)+HCOO	PC(40:4)+HCOO	PC	(18:0_22:4)	(18:0)	(22:4)			C49 H89 O10 N1 P1	882.623	10.4506	0.0228315	0.980217	0.863721	0.324871	4.85137	5.59445	5.7053	6.62275	5.38612	5.83685	3.82207	6.47668	6.38246	5.64845	5.85093	5.60791	ug/g
NEG1095		PC(20:1_20:3)-CH3	PC(40:4)-CH3	PC	(20:1_20:3)	(20:1)	(20:3)			C47 H85 O8 N1 P1	822.602	11.6263	0.0395324	0.939995	0.719774	0.148041	0.706993	1.14853	0.993191	1.01612	0.92581	0.91041	0.594241	0.801565	1.30913	0.884369	0.922564	0.85257	ug/g
NEG1096		PC(40:4)+HCOO	PC(40:4)+HCOO	PC	(40:4)	(40:4)				C49 H89 O10 N1 P1	882.623	13.635	0.0296466	0.783909	0.210995	0.0923503	0.108603	0.171836	0.140624	0.140419	0.120277	0.110888	0.0464973	0.140307	0.132218	0.114605	0.119546	0.121403	ug/g
NEG1097		PC(20:0e_20:4)+HCOO	PC(40:4e)+HCOO	PC	(20:0e_20:4)	(20:0e)	(20:4)			C49 H91 O9 N1 P1	868.644	11.4837	0.021231	1.09173	0.662072	0.0792834	0.286955	0.322453	0.301505	0.51453	0.341755	0.365646	0.281836	0.566825	0.389191	0.397242	0.405611	0.388745	ug/g
NEG1098		PC(40:4e)-CH3	PC(40:4e)-CH3	PC	(40:4e)	(40:4e)				C47 H87 O7 N1 P1	808.623	12.5536	0.0994186	1.0649	0.7638	0.0943431	0.224277	0.254927	0.441065	0.532405	0.362884	0.416604	0.267672	0.462964	0.423568	0.386528	0.323808	0.387065	ug/g
NEG1099		PC(18:0_22:5)+HCOO	PC(40:5)+HCOO	PC	(18:0_22:5)	(18:0)	(22:5)			C49 H87 O10 N1 P1	880.607	9.86043	0.0252032	0.879919	0.438155	0.667649	9.62364	11.8081	10.3088	16.4153	8.30698	11.7128	8.11499	13.0524	11.7793	11.8924	12.4299	11.9135	ug/g
NEG1100		PC(18:0e_22:5)+HCOO	PC(40:5e)+HCOO	PC	(18:0e_22:5)	(18:0e)	(22:5)			C49 H89 O9 N1 P1	866.628	10.3898	0.0215709	1.07192	0.636044	0.0720549	0.36383	0.248658	0.325601	0.419922	0.324796	0.336174	0.285917	0.478383	0.39433	0.353445	0.359419	0.344325	ug/g
NEG1101		PC(18:0e_22:5)-CH3	PC(40:5e)-CH3	PC	(18:0e_22:5)	(18:0e)	(22:5)			C47 H85 O7 N1 P1	806.607	11.62	0.200742	0.953244	0.871334	0.0870119	0.274792	1.41846	0.921007	0.643927	0.901444	0.534996	0.692512	0.907193	0.846161	0.749263	1.04116	0.745319	ug/g
NEG1102		PC(20:1e_20:4)-CH3	PC(40:5e)-CH3	PC	(20:1e_20:4)	(20:1e)	(20:4)			C47 H85 O7 N1 P1	806.607	12.4007	0.0398895	1.06688	0.627927	0.0902486	0.628673	0.608477	0.702734	0.867812	0.764401	0.849628	0.484367	0.806348	0.839586	0.730325	0.781962	0.730303	ug/g
NEG1103		PC(18:1_22:5)+HCOO	PC(40:6)+HCOO	PC	(18:1_22:5)	(18:1)	(22:5)			C49 H85 O10 N1 P1	878.592	8.71029	0.0826568	2.38508	0.0689745	0.613734	1.2989	1.10716	1.67199	0.441638	2.44936	2.14254	2.68311	4.94102	1.25874	2.30023	2.41046	2.0473	ug/g
NEG1104		PC(18:0_22:6)+HCOO	PC(40:6)+HCOO	PC	(18:0_22:6)	(18:0)	(22:6)			C49 H85 O10 N1 P1	878.592	9.35733	0.0227175	0.950043	0.729569	1.94501	107.352	141.246	142.2	167.451	100.101	148.62	97.8159	167.695	148.717	139.502	144.546	138.61	ug/g
NEG1108		PC(18:1e_22:5)+HCOO	PC(40:6e)+HCOO	PC	(18:1e_22:5)	(18:1e)	(22:5)			C49 H87 O9 N1 P1	864.612	9.302	0.129539	0.620744	0.076095	0.223997	0.34949	0.646628	0.37798	0.758165	0.252295	0.400227	0.312607	0.428198	0.261159	0.35319	0.445593	0.365132	ug/g
NEG1109		PC(18:0e_22:6)+HCOO	PC(40:6e)+HCOO	PC	(18:0e_22:6)	(18:0e)	(22:6)			C49 H87 O9 N1 P1	864.612	10.0997	0.0222479	1.17552	0.204011	0.173708	0.862999	0.980591	0.915433	0.898638	0.949124	1.03281	0.925563	1.46454	1.00255	0.903489	0.942787	0.933958	ug/g
NEG1110		PC(20:2e_20:4)-CH3	PC(40:6e)-CH3	PC	(20:2e_20:4)	(20:2e)	(20:4)			C47 H83 O7 N1 P1	804.591	11.3207	0.0400246	0.520292	0.289991	0.840907	2.96867	4.758	5.33415	19.7877	3.60011	4.4957	5.2047	4.76317	3.29984	3.06589	3.20934	3.32131	ug/g
NEG1111		PC(22:5_18:2)+HCOO	PC(40:7)+HCOO	PC	(22:5_18:2)	(22:5)	(18:2)			C49 H83 O10 N1 P1	876.576	7.87524	0.0134557	0.966453	0.798978	0.293848	3.41523	4.85969	4.62981	4.207	3.55437	4.47189	2.82578	4.89784	4.92221	4.06403	4.10323	4.17329	ug/g
NEG1112		PC(18:1_22:6)+HCOO	PC(40:7)+HCOO	PC	(18:1_22:6)	(18:1)	(22:6)			C49 H83 O10 N1 P1	876.576	8.33123	0.0232337	0.987165	0.916477	0.939332	33.0255	41.1876	41.8435	46.2636	33.2176	45.6338	29.3144	45.7311	46.399	41.6778	43.2492	41.4526	ug/g
NEG1114		PC(18:1e_22:6)+HCOO	PC(40:7e)+HCOO	PC	(18:1e_22:6)	(18:1e)	(22:6)			C49 H85 O9 N1 P1	862.597	8.95634	0.0192341	0.978595	0.823658	0.140306	1.04994	1.25514	1.15832	0.884168	1.06807	1.12382	0.843876	1.23466	1.04771	1.10615	1.14337	1.10606	ug/g
NEG1115		PC(18:1e_22:6)+HCOO	PC(40:7e)+HCOO	PC	(18:1e_22:6)	(18:1e)	(22:6)			C49 H85 O9 N1 P1	862.597	9.81673	0.0215532	1.26771	0.136214	0.16014	0.611579	0.546445	0.547349	0.480553	0.512212	0.760606	0.519694	0.814268	0.857114	0.647907	0.675861	0.667148	ug/g
NEG1116		PC(18:2_22:6)+HCOO	PC(40:8)+HCOO	PC	(18:2_22:6)	(18:2)	(22:6)			C49 H81 O10 N1 P1	874.56	7.44064	0.000270716	0.903635	0.532014	1.81161	73.0098	112.706	109.426	121.399	78.7702	93.6613	65.6852	127.123	105.261	99.6702	99.6225	99.6681	ug/g
NEG1118		PC(18:2_22:6)-CH3	PC(40:8)-CH3	PC	(18:2_22:6)	(18:2)	(22:6)			C47 H77 O8 N1 P1	814.539	8.274	0.0505849	0.768854	0.192947	0.307989	1.09728	1.32632	2.13414	1.5473	0.936398	1.27567	0.810924	1.51546	1.32891	1.31069	1.42896	1.31065	ug/g
NEG1120		PC(18:2e_22:6)+HCOO	PC(40:8e)+HCOO	PC	(18:2e_22:6)	(18:2e)	(22:6)			C49 H83 O9 N1 P1	860.581	8.77647	0.0115046	1.06451	0.795342	0.101641	0.535319	0.577886	0.620961	0.267144	0.363399	0.645147	0.32994	0.786839	0.5377	0.507603	0.519382	0.514361	ug/g
NEG1121		PC(18:3_22:6)+HCOO	PC(40:9)+HCOO	PC	(18:3_22:6)	(18:3)	(22:6)			C49 H79 O10 N1 P1	872.545	6.73042	0.0293071	1.05838	0.785535	0.288498	2.03111	2.68247	2.60629	3.93999	2.01046	3.57054	1.95846	3.63358	3.72341	2.96543	3.09362	2.92567	ug/g
NEG1122		PC(18:1_23:0)+HCOO	PC(41:1)+HCOO	PC	(18:1_23:0)	(18:1)	(23:0)			C50 H97 O10 N1 P1	902.686	13.3585	0.0152296	2.12359	0.0866456	0.359179	0.976045	0.578035	0.47576	0.39677	1.77342	1.40875	0.285013	1.86632	1.1079	1.00943	1.03494	1.00696	ug/g
NEG1123		PC(18:2_23:0)+HCOO	PC(41:2)+HCOO	PC	(18:2_23:0)	(18:2)	(23:0)			C50 H95 O10 N1 P1	900.67	12.5795	0.0218432	1.2531	0.296008	0.133427	0.561112	0.617136	0.594487	0.579445	0.658281	0.784341	0.368191	1.08552	0.788052	0.717371	0.738776	0.708042	ug/g
NEG1124		PC(19:0_22:5)+HCOO	PC(41:5)+HCOO	PC	(19:0_22:5)	(19:0)	(22:5)			C50 H89 O10 N1 P1	894.623	10.27	0.0718462	1.08159	0.81524	0.0641779	0.129349	0.139608	0.131552	0.133091	0.0492118	0.26123	0.0995026	0.211662	0.099811	0.131291	0.115592	0.131266	ug/g
NEG1125		PC(19:0_22:6)+HCOO	PC(41:6)+HCOO	PC	(19:0_22:6)	(19:0)	(22:6)			C50 H87 O10 N1 P1	892.607	9.92405	0.000298034	1.05287	0.818199	0.13718	0.860304	1.20491	1.00444	0.741326	0.628261	1.61435	0.776374	1.06133	0.935296	1.00116	1.00058	1.00097	ug/g
NEG1126		PC(18:0_24:0)+HCOO	PC(42:0)+HCOO	PC	(18:0_24:0)	(18:0)	(24:0)			C51 H101 O10 N1 P1	918.717	14.6525	0.0419091	1.14303	0.419462	0.0411361	0.176162	0.148505	0.156568	0.164155	0.234771	0.163178	0.11431	0.237366	0.172502	0.178783	0.192632	0.179869	ug/g
NEG1127		PC(18:1_24:0)+HCOO	PC(42:1)+HCOO	PC	(18:1_24:0)	(18:1)	(24:0)			C51 H99 O10 N1 P1	916.701	13.8258	0.0153423	2.78422	0.0670448	1.10884	6.82683	3.02024	1.8505	1.72939	13.3589	10.0582	1.34072	13.7987	8.17302	7.17994	7.3424	7.13082	ug/g
NEG1128		PC(20:4_22:6)+HCOO	PC(42:10)+HCOO	PC	(20:4_22:6)	(20:4)	(22:6)			C51 H81 O10 N1 P1	898.56	7.19383	0.016793	0.811211	0.446977	0.722919	5.28492	9.4326	9.40287	15.944	5.53234	7.11817	6.13723	10.6322	11.2059	8.97207	9.27118	9.18165	ug/g
NEG1129		PC(20:5_22:6)+HCOO	PC(42:11)+HCOO	PC	(20:5_22:6)	(20:5)	(22:6)			C51 H79 O10 N1 P1	896.545	6.4339	0.00758852	0.727995	0.398948	0.322525	0.733228	1.27076	1.30127	3.03103	0.820444	1.26887	0.698578	1.37077	1.60732	1.40112	1.40987	1.42243	ug/g
NEG1130		PC(24:0_18:2)+HCOO	PC(42:2)+HCOO	PC	(24:0_18:2)	(24:0)	(18:2)			C51 H97 O10 N1 P1	914.686	12.8458	0.00430612	2.54016	0.0494455	0.513985	1.33554	0.843048	0.578348	0.463894	2.7644	2.18399	0.448885	2.8853	1.94419	1.5155	1.50419	1.51542	ug/g
NEG1131		PC(24:1_18:2)+HCOO	PC(42:3)+HCOO	PC	(24:1_18:2)	(24:1)	(18:2)			C51 H95 O10 N1 P1	912.67	12.0164	0.24516	1.57964	0.0495111	0.432332	1.82524	1.26419	1.44047	1.46477	2.10213	2.15962	1.55472	3.41086	2.60944	1.76196	1.84545	1.13619	ug/g
NEG1132		PC(20:2_22:2)+HCOO	PC(42:4)+HCOO	PC	(20:2_22:2)	(20:2)	(22:2)			C51 H93 O10 N1 P1	910.654	11.3519	0.0214488	1.23402	0.31606	0.10698	0.480396	0.360032	0.380155	0.525755	0.562744	0.576902	0.287581	0.769985	0.496551	0.467162	0.487314	0.474327	ug/g
NEG1133		PC(22:1_20:4)+HCOO	PC(42:5)+HCOO	PC	(22:1_20:4)	(22:1)	(20:4)			C51 H91 O10 N1 P1	908.639	10.5747	0.0822226	0.816225	0.548656	0.120604	0.288024	0.306306	0.60267	0.810092	0.508569	0.296014	0.273351	0.698762	0.271102	0.450812	0.518988	0.452179	ug/g
NEG1134		PC(20:0_22:6)+HCOO	PC(42:6)+HCOO	PC	(20:0_22:6)	(20:0)	(22:6)			C51 H89 O10 N1 P1	906.623	10.211	0.128182	0.98062	0.889406	0.168299	1.994	2.0447	1.95495	2.33078	2.02746	2.21095	1.1607	2.58194	2.22283	2.05585	1.62938	2.05207	ug/g
NEG1135		PC(20:1_22:6)+HCOO	PC(42:7)+HCOO	PC	(20:1_22:6)	(20:1)	(22:6)			C51 H87 O10 N1 P1	904.607	9.38187	0.0213874	1.02456	0.848238	0.119645	0.954118	1.25082	1.08816	1.02143	0.980478	1.32126	0.771772	1.33961	1.11251	1.1717	1.18983	1.14047	ug/g
NEG1136		PC(20:1e_22:6)-CH3	PC(42:7e)-CH3	PC	(20:1e_22:6)	(20:1e)	(22:6)			C49 H85 O7 N1 P1	830.607	10.272	1.3417	0.340347	0.0596502	2.65534	14.3552	35.9745	59.3165	40.3527	1.96625	18.3458	4.06283	3.18908	36.2506	1.5729	17.4605	1.51432	ug/g
NEG1138		PC(20:2_22:6)+HCOO	PC(42:8)+HCOO	PC	(20:2_22:6)	(20:2)	(22:6)			C51 H85 O10 N1 P1	902.592	8.21323	0.0231169	0.909629	0.432381	0.103355	0.338614	0.441868	0.371689	0.322929	0.309695	0.379709	0.262886	0.422441	0.302512	0.484651	0.46546	0.484564	ug/g
NEG1139		PC(20:3_22:6)+HCOO	PC(42:9)+HCOO	PC	(20:3_22:6)	(20:3)	(22:6)			C51 H83 O10 N1 P1	900.576	7.70021	0.0124116	0.758673	0.242545	0.385333	1.42218	1.95943	2.11857	3.47858	1.29158	1.84354	1.35297	2.04066	1.98617	2.02938	2.07319	2.02912	ug/g
NEG1140		PC(25:0_18:1)+HCOO	PC(43:1)+HCOO	PC	(25:0_18:1)	(25:0)	(18:1)			C52 H101 O10 N1 P1	930.717	14.2851	0.0226722	2.19037	0.0965824	0.194238	0.310319	0.167022	0.132585	0.0899371	0.532486	0.443811	0.0681239	0.548114	0.323665	0.254873	0.244936	0.254751	ug/g
NEG1141		PC(25:0_18:2)+HCOO	PC(43:2)+HCOO	PC	(25:0_18:2)	(25:0)	(18:2)			C52 H99 O10 N1 P1	928.701	13.566	0.0262385	2.0421	0.0808187	0.194427	0.251941	0.153285	0.146059	0.191544	0.504886	0.396842	0.0898375	0.558471	0.346132	0.291079	0.276616	0.287134	ug/g
NEG1142		PC(26:0_18:1)+HCOO	PC(44:1)+HCOO	PC	(26:0_18:1)	(26:0)	(18:1)			C53 H103 O10 N1 P1	944.733	14.7061	0.0326922	2.73654	0.0961528	0.235011	0.366153	0.127473	0.0520424	0.0950903	0.663629	0.48901	0.0603879	0.670083	0.308714	0.327969	0.309808	0.328107	ug/g
NEG1143		PC(22:5_22:6)+HCOO	PC(44:11)+HCOO	PC	(22:5_22:6)	(22:5)	(22:6)			C53 H83 O10 N1 P1	924.576	7.30303	0.0265853	0.95015	0.800859	0.107389	0.431124	0.484182	0.374117	0.651763	0.298983	0.666611	0.335353	0.533005	0.471571	0.500485	0.52531	0.503475	ug/g
NEG1144		PC(22:6_22:6)+HCOO	PC(44:12)+HCOO	PC	(22:6_22:6)	(22:6)	(22:6)			C53 H81 O10 N1 P1	922.56	6.90134	0.0371274	0.901775	0.644162	0.483784	3.20214	6.19562	6.51092	8.0491	3.68217	5.08131	4.08177	6.65431	7.5061	5.64414	5.88738	5.46841	ug/g
NEG1145		PC(26:1_18:1)+HCOO	PC(44:2)+HCOO	PC	(26:1_18:1)	(26:1)	(18:1)			C53 H101 O10 N1 P1	942.717	13.7411	0.0457018	2.24935	0.125039	0.176907	0.234035	0.121365	0.0440461	0.183336	0.420505	0.342763	0.0210047	0.543366	0.310961	0.255777	0.23597	0.255601	ug/g
NEG1146		PC(24:0_20:4)+HCOO	PC(44:4)+HCOO	PC	(24:0_20:4)	(24:0)	(20:4)			C53 H97 O10 N1 P1	938.686	12.8807	0.0671002	1.03892	0.789565	0.0453692	0.308999	0.414195	0.457406	0.396964	0.457527	0.435667	0.251327	0.498801	0.40538	0.378159	0.424179	0.378696	ug/g
NEG1147		PC(52:5)-CH3	PC(52:5)-CH3	PC	(52:5)	(52:5)				C59 H107 O8 N1 P1	988.774	14.822	0.124414	0.893685	0.604083	0.0352215	0.0535237	0.046845	0.0882215	0.0408147	0.060056	0.0461067	0.0552445	0.0626287	0.0322338	0.0226553	0.0279208	0.0226644	ug/g
NEG1148		PC(52:7)-CH3	PC(52:7)-CH3	PC	(52:7)	(52:7)				C59 H103 O8 N1 P1	984.743	13.704	0.0892509	0.963342	0.905263	0.0459049	0.162798	0.187118	0.200295	0.0320573	0.139781	0.229782	0.0925664	0.123903	0.115122	0.0900245	0.093788	0.106507	ug/g
NEG709		PC(8:0e_10:0)+HCOO	PC(18:0e)+HCOO	PC	(8:0e_10:0)	(8:0e)	(10:0)			C27 H55 O9 N1 P1	568.362	6.261	0.245293	0.976464	0.982075	0.209888	0.0709242	0.197266	6.14919	0.161384	2.06529	0.148624	0.188474	0.731074	4.89645	0.177298	0.274882	0.191803	ug/g
NEG710		PC(18:1e)+HCOO	PC(18:1e)+HCOO	PC	(18:1e)	(18:1e)				C27 H53 O9 N1 P1	566.346	2.099	0.0202926	0.904605	0.455963	3.45653	249.965	325.551	323.924	449.194	342.05	265.511	271.142	305.186	341.088	335.923	348.437	347.538	ug/g
NEG711		PC(8:1e_10:1)+HCOO	PC(18:2e)+HCOO	PC	(8:1e_10:1)	(8:1e)	(10:1)			C27 H51 O9 N1 P1	564.331	5.872	0.574289	0.199124	0.201952	0.414246	2.13094	0.124288	0.35019	0.317663	0.0862653	0.0592037	0.0968837	0.166478	0.318739	0.275964	0.665233	0.259091	ug/g
NEG712		PC(18:4e)-CH3	PC(18:4e)-CH3	PC	(18:4e)	(18:4e)				C25 H43 O7 N1 P1	500.278	3.368	0.111536	0.765956	0.489989	0.22751	0.371752	0.646039	0.758937	1.81749	0.573291	0.615697	0.585886	0.732383	0.934007	1.12019	1.35081	1.11907	ug/g
NEG713		PC(10:1e_10:3)+HCOO	PC(20:4e)+HCOO	PC	(10:1e_10:3)	(10:1e)	(10:3)			C29 H51 O9 N1 P1	588.331	1.667	0.0250255	0.719118	0.24145	2.23712	38.3471	66.4603	66.7727	121.332	47.7929	42.1681	49.831	68.5967	54.9096	65.8059	68.867	66.1567	ug/g
NEG714		PC(22:1)+HCOO	PC(22:1)+HCOO	PC	(22:1)	(22:1)				C31 H59 O10 N1 P1	636.388	2.664	0.0414683	1.13847	0.71025	0.069486	0.232998	0.26854	0.0645079	0.123357	0.10523	0.150732	0.144251	0.264049	0.316819	0.933375	0.975979	1.01416	ug/g
NEG715		PC(27:2)+HCOO	PC(27:2)+HCOO	PC	(27:2)	(27:2)				C36 H67 O10 N1 P1	704.451	6.982	0.0703077	1.30631	0.308478	0.0534202	0.0976379	0.14	0.098424	0.113104	0.146369	0.0822747	0.0938292	0.194778	0.216183	0.453442	0.457322	0.513081	ug/g
NEG716		PC(14:0_14:0)+HCOO	PC(28:0)+HCOO	PC	(14:0_14:0)	(14:0)	(14:0)			C37 H73 O10 N1 P1	722.498	7.14036	0.0223711	0.897459	0.541479	0.355288	4.51893	5.80007	5.58112	3.09107	4.55416	4.99782	2.64798	3.86206	5.24276	4.50273	4.69823	4.65861	ug/g
NEG717		PC(28:5)+HCOO	PC(28:5)+HCOO	PC	(28:5)	(28:5)				C37 H63 O10 N1 P1	712.42	11.758	0.0283277	0.960724	0.731261	0.0780961	0.281613	0.302727	0.295467	0.35229	0.258014	0.336233	0.329159	0.206799	0.349428	0.292344	0.289345	0.277042	ug/g
NEG718		PC(16:0_14:0)+HCOO	PC(30:0)+HCOO	PC	(16:0_14:0)	(16:0)	(14:0)			C39 H77 O10 N1 P1	750.529	8.34085	0.0198958	1.0097	0.951541	0.694228	42.8178	44.6595	44.7641	24.9673	45.565	41.4138	24.682	42.0097	44.7466	40.8801	41.6731	40.0471	ug/g
NEG720		PC(16:0_14:0)-CH3	PC(30:0)-CH3	PC	(16:0_14:0)	(16:0)	(14:0)			C37 H73 O8 N1 P1	690.508	9.82894	0.0222677	0.984991	0.940224	0.325393	10.09	17.1932	16.4526	8.30446	17.6652	11.9226	9.29791	11.7617	13.4265	12.9091	13.4658	13.0318	ug/g
NEG721		PC(16:1_14:0)+HCOO	PC(30:1)+HCOO	PC	(16:1_14:0)	(16:1)	(14:0)			C39 H75 O10 N1 P1	748.513	7.29892	0.0234676	1.00787	0.964736	0.366266	17.9851	21.8939	20.591	11.892	21.6161	18.6962	12.5047	14.4463	23.9006	19.21	18.4378	19.2061	ug/g
NEG722		PC(30:2)+HCOO	PC(30:2)+HCOO	PC	(30:2)	(30:2)				C39 H73 O10 N1 P1	746.498	4.415	0.172297	0.891563	0.586922	0.0861027	0.247042	0.362338	0.467315	0.361156	0.484079	0.366559	0.307408	0.233361	0.211012	0.10964	0.145538	0.108993	ug/g
NEG723		PC(16:0_14:2)+HCOO	PC(30:2)+HCOO	PC	(16:0_14:2)	(16:0)	(14:2)			C39 H73 O10 N1 P1	746.498	5.87	0.0361306	0.816756	0.477727	0.126991	0.484304	0.530811	0.887447	0.416721	0.416652	0.848312	0.334357	0.399484	0.369055	0.463497	0.484996	0.49799	ug/g
NEG724		PC(16:0_14:2)+HCOO	PC(30:2)+HCOO	PC	(16:0_14:2)	(16:0)	(14:2)			C39 H73 O10 N1 P1	746.498	6.31416	0.163884	0.871449	0.457569	0.246481	1.0579	1.95029	1.65064	1.64615	1.74239	1.23636	0.916106	1.15139	1.82184	1.52658	1.12887	1.52157	ug/g
NEG725		PC(30:2)-CH3	PC(30:2)-CH3	PC	(30:2)	(30:2)				C37 H69 O8 N1 P1	686.477	7.76168	0.00927826	1.00177	0.989773	0.62121	26.9936	35.5891	35.2387	33.0753	35.0377	30.8146	21.0199	34.2872	42.7514	32.5159	33.0397	32.5127	ug/g
NEG726		PC(12:1e_18:2)+HCOO	PC(30:3e)+HCOO	PC	(12:1e_18:2)	(12:1e)	(18:2)			C39 H73 O9 N1 P1	730.503	5.83374	0.0897662	1.06087	0.680632	0.0838294	0.217537	0.338362	0.299669	0.350283	0.246612	0.279361	0.292766	0.392296	0.388028	0.321201	0.358232	0.300346	ug/g
NEG727		PC(30:3e)-CH3	PC(30:3e)-CH3	PC	(30:3e)	(30:3e)				C37 H69 O7 N1 P1	670.482	8.36185	0.00698772	0.971288	0.879388	0.12879	1.08001	1.40534	1.4478	0.584417	1.25095	1.01016	0.776646	1.12986	1.3172	1.02572	1.01342	1.02585	ug/g
NEG728		PC(10:0e_20:4)+HCOO	PC(30:4e)+HCOO	PC	(10:0e_20:4)	(10:0e)	(20:4)			C39 H71 O9 N1 P1	728.487	5.883	0.0117825	0.799069	0.206918	0.109698	0.30974	0.23366	0.215807	0.310313	0.234804	0.311112	0.149821	0.174865	0.197674	0.179165	0.175591	0.17928	ug/g
NEG729		PC(18:2_13:0)+HCOO	PC(31:2)+HCOO	PC	(18:2_13:0)	(18:2)	(13:0)			C40 H75 O10 N1 P1	760.513	6.94816	0.0438938	0.574917	0.218603	0.28053	0.971018	0.469808	0.47572	1.63738	0.147722	0.369515	0.493408	0.68988	0.85349	0.650586	0.626207	0.595894	ug/g
NEG730		PC(31:2)+HCOO	PC(31:2)+HCOO	PC	(31:2)	(31:2)				C40 H75 O10 N1 P1	760.513	8.614	0.00350715	2.49417	0.0107958	0.598176	0.100539	0.967039	0.787087	1.22641	2.58685	1.35005	1.46777	2.14235	2.05886	1.74241	1.73162	1.74194	ug/g
NEG731		PC(17:1_14:2)+HCOO	PC(31:3)+HCOO	PC	(17:1_14:2)	(17:1)	(14:2)			C40 H73 O10 N1 P1	758.498	5.875	0.0767718	0.407599	0.00218732	0.229458	0.233763	0.23598	0.22314	0.370363	0.0904386	0.153479	0.108396	0.0954538	0.0939555	0.100899	0.117094	0.105926	ug/g
NEG732		PC(18:3_13:0)+HCOO	PC(31:3)+HCOO	PC	(18:3_13:0)	(18:3)	(13:0)			C40 H73 O10 N1 P1	758.498	6.62121	0.0161274	0.284325	0.0977255	0.286684	0.573352	0.238011	0.172551	1.16804	0.10084	0.183952	0.224884	0.121159	0.133983	0.204223	0.198526	0.204128	ug/g
NEG733		PC(31:5)+HCOO	PC(31:5)+HCOO	PC	(31:5)	(31:5)				C40 H69 O10 N1 P1	754.466	7.86051	0.0112454	0.908806	0.453854	0.142076	0.676523	0.82099	0.724133	0.671964	0.913871	0.636845	0.637009	0.591558	0.50788	0.730326	0.739162	0.722743	ug/g
NEG734		PC(31:6)+HCOO	PC(31:6)+HCOO	PC	(31:6)	(31:6)				C40 H67 O10 N1 P1	752.451	3.368	0.0931921	0.653839	0.0867997	0.214516	0.278275	0.401813	0.576266	0.587053	0.372459	0.400258	0.166211	0.291392	0.276296	0.155958	0.164866	0.186601	ug/g
NEG735		PC(16:0_16:0)+HCOO	PC(32:0)+HCOO	PC	(16:0_16:0)	(16:0)	(16:0)			C41 H81 O10 N1 P1	778.56	9.50384	0.0234392	0.992421	0.931173	2.08723	266.237	301.683	295.073	227.234	288.927	258.366	214.644	295.544	294.973	279.066	289.911	277.921	ug/g
NEG738		PC(16:0_16:0)-CH3	PC(32:0)-CH3	PC	(16:0_16:0)	(16:0)	(16:0)			C39 H77 O8 N1 P1	718.539	10.96	0.025691	0.870127	0.475114	0.934928	14.8706	32.1864	34.8941	24.2819	29.7908	19.7194	18.1837	24.3382	23.5132	24.446	25.5358	24.419	ug/g
NEG750		PC(16:0e_16:0)+HCOO	PC(32:0e)+HCOO	PC	(16:0e_16:0)	(16:0e)	(16:0)			C41 H83 O9 N1 P1	764.581	10.2255	0.0240512	1.07556	0.534113	0.355336	7.3361	7.71241	7.55897	10.0653	8.56298	8.28113	6.86363	10.9719	9.24723	8.61642	8.97024	8.59761	ug/g
NEG753		PC(16:0_16:1)+HCOO	PC(32:1)+HCOO	PC	(16:0_16:1)	(16:0)	(16:1)			C41 H79 O10 N1 P1	776.545	8.48666	0.0143723	1.00583	0.966295	1.43391	187.874	223.406	227.078	183.511	221.695	206.562	160.853	161.819	282.398	209.984	215.28	210.033	ug/g
NEG766		PC(16:0e_16:1)+HCOO	PC(32:1e)+HCOO	PC	(16:0e_16:1)	(16:0e)	(16:1)			C41 H81 O9 N1 P1	762.565	9.19342	0.0215732	1.27227	0.0456123	0.212816	0.901919	1.01979	0.900416	0.834427	1.25386	1.04382	0.916873	1.41207	1.18853	1.09951	1.1301	1.08317	ug/g
NEG767		PC(16:1e_16:0)+HCOO	PC(32:1e)+HCOO	PC	(16:1e_16:0)	(16:1e)	(16:0)			C41 H81 O9 N1 P1	762.565	10.0673	0.0274615	1.09982	0.504764	0.230451	3.16097	2.59794	2.4444	2.00527	2.48182	3.24603	1.95669	3.35804	2.9919	2.44578	2.56148	2.44113	ug/g
NEG768		PC(16:1_16:1)+HCOO	PC(32:2)+HCOO	PC	(16:1_16:1)	(16:1)	(16:1)			C41 H77 O10 N1 P1	774.529	7.55448	0.0338494	0.824434	0.103333	2.29357	67.4292	88.339	98.2111	88.688	72.7102	72.0677	51.454	79.2034	77.698	79.9657	85.4542	81.8395	ug/g
NEG770		PC(16:1_16:1)-CH3	PC(32:2)-CH3	PC	(16:1_16:1)	(16:1)	(16:1)			C39 H73 O8 N1 P1	714.508	9.0281	0.00344447	0.873664	0.346693	4.41116	431.394	552.65	407.74	607.253	364.442	475.205	320.99	477.741	544.73	533.885	530.694	533.861	ug/g
NEG771		PC(32:2)-CH3	PC(32:2)-CH3	PC	(32:2)	(32:2)				C39 H73 O8 N1 P1	714.508	15.206	0.0623566	0.890041	0.634609	0.0960452	0.0702011	0.339751	0.300794	0.330533	0.201258	0.270755	0.229081	0.219752	0.23763	0.171277	0.178681	0.157858	ug/g
NEG773		PC(32:3)+HCOO	PC(32:3)+HCOO	PC	(32:3)	(32:3)				C41 H75 O10 N1 P1	772.513	4.422	0.0417828	0.644447	0.0333576	0.336357	0.581057	1.06281	1.17367	1.03784	0.796754	0.635072	0.465051	0.598434	0.610416	0.399997	0.417195	0.434873	ug/g
NEG774		PC(18:1_14:2)+HCOO	PC(32:3)+HCOO	PC	(18:1_14:2)	(18:1)	(14:2)			C41 H75 O10 N1 P1	772.513	5.93513	0.0212355	0.748276	0.400861	0.131346	0.42327	0.437364	0.705767	0.366341	0.315526	0.734757	0.175211	0.419233	0.163054	0.310165	0.315808	0.302703	ug/g
NEG775		PC(14:0_18:3)+HCOO	PC(32:3)+HCOO	PC	(14:0_18:3)	(14:0)	(18:3)			C41 H75 O10 N1 P1	772.513	6.58618	0.0146948	2.3313	0.0257849	0.560015	1.03649	1.41843	1.26588	0.677777	3.46986	1.15636	2.31021	2.336	3.54557	2.32306	2.26285	2.26725	ug/g
NEG776		PC(14:0_18:3)+HCOO	PC(32:3)+HCOO	PC	(14:0_18:3)	(14:0)	(18:3)			C41 H75 O10 N1 P1	772.513	7.13757	0.0400694	0.647192	0.201596	0.919864	6.13142	8.24688	7.99485	17.8428	3.39284	7.63136	5.86804	8.1093	7.53279	2.88371	3.00338	3.12443	ug/g
NEG777		PC(14:1e_18:2)+HCOO	PC(32:3e)+HCOO	PC	(14:1e_18:2)	(14:1e)	(18:2)			C41 H77 O9 N1 P1	758.534	6.47883	0.0214619	0.988017	0.93889	0.0581695	0.302255	0.281479	0.260007	0.312852	0.304142	0.250572	0.219018	0.231307	0.423377	0.309446	0.317602	0.304397	ug/g
NEG778		PC(21:0_11:4)+HCOO	PC(32:4)+HCOO	PC	(21:0_11:4)	(21:0)	(11:4)			C41 H73 O10 N1 P1	770.498	5.04014	0.384986	0.841405	0.476634	0.0919193	0.324894	0.339774	0.237154	0.252494	0.216068	0.413586	0.103758	0.256472	0.224173	0.152987	0.0693634	0.152271	ug/g
NEG779		PC(32:4)-CH3	PC(32:4)-CH3	PC	(32:4)	(32:4)				C39 H69 O8 N1 P1	710.477	7.67	0.00290532	0.721128	0.159641	0.677213	3.70296	5.00381	5.04608	8.49629	3.9928	4.00628	2.76599	4.3987	4.89182	4.65596	4.6325	4.65581	ug/g
NEG780		PC(32:4e)+HCOO	PC(32:4e)+HCOO	PC	(32:4e)	(32:4e)				C41 H75 O9 N1 P1	756.518	7.037	0.0388203	1.07419	0.697737	0.0341901	0.171016	0.121311	0.272843	0.15691	0.194803	0.199457	0.165285	0.245346	0.164668	0.196789	0.212623	0.20378	ug/g
NEG781		PC(10:0e_22:5)+HCOO	PC(32:5e)+HCOO	PC	(10:0e_22:5)	(10:0e)	(22:5)			C41 H73 O9 N1 P1	754.503	6.00209	0.0430599	0.740633	0.146395	0.166624	0.305361	0.442782	0.364516	0.598083	0.326748	0.424584	0.220489	0.339873	0.272096	0.276089	0.255912	0.275905	ug/g
NEG782		PC(32:5e)-CH3	PC(32:5e)-CH3	PC	(32:5e)	(32:5e)				C39 H69 O7 N1 P1	694.482	7.87986	0.836827	0.419472	0.421249	0.36308	0.036094	4.26736	0.0205721	4.36937	0.0613205	0.0219357	0.0118614	4.43572	0.0274619	2.79698	0.0635259	2.79189	ug/g
NEG783		PC(32:5e)-CH3	PC(32:5e)-CH3	PC	(32:5e)	(32:5e)				C39 H69 O7 N1 P1	694.482	8.355	0.207105	0.349882	0.0739244	0.596644	0.859278	3.52545	3.12474	1.03767	0.446134	1.05887	0.308837	0.417494	1.50678	0.782598	0.817456	1.12439	ug/g
NEG784		PC(10:1e_22:6)+HCOO	PC(32:7e)+HCOO	PC	(10:1e_22:6)	(10:1e)	(22:6)			C41 H69 O9 N1 P1	750.472	4.42713	0.0310187	0.982656	0.89927	0.147666	0.838009	0.983647	1.00951	1.33176	0.988999	0.958789	0.778936	1.04959	1.33708	0.893804	0.851871	0.843991	ug/g
NEG785		PC(16:0_17:0)-CH3	PC(33:0)-CH3	PC	(16:0_17:0)	(16:0)	(17:0)			C40 H79 O8 N1 P1	732.555	11.321	0.0114066	0.990094	0.956766	0.0587933	0.169432	0.314797	0.333473	0.175926	0.194627	0.236788	0.308748	0.24937	0.240197	0.252435	0.247439	0.25235	ug/g
NEG786		PC(17:1_16:0)+HCOO	PC(33:1)+HCOO	PC	(17:1_16:0)	(17:1)	(16:0)			C42 H81 O10 N1 P1	790.56	9.06519	0.208376	0.976258	0.852401	0.434581	11.9127	12.3733	11.8798	9.92041	11.113	12.4547	6.80278	12.3276	13.542	9.73257	6.59333	9.72135	ug/g
NEG794		PC(15:0_18:2)+HCOO	PC(33:2)+HCOO	PC	(15:0_18:2)	(15:0)	(18:2)			C42 H79 O10 N1 P1	788.545	8.15392	0.0391801	0.743819	0.177305	0.593977	3.75052	4.86424	7.5624	5.70914	2.88014	4.60277	3.21642	5.88734	3.76263	4.5874	4.78943	4.42971	ug/g
NEG796		PC(19:0_14:4)+HCOO	PC(33:4)+HCOO	PC	(19:0_14:4)	(19:0)	(14:4)			C42 H75 O10 N1 P1	784.513	6.11585	0.0232456	0.389249	0.0135889	0.267081	0.429786	0.309921	0.235021	0.600745	0.097264	0.215021	0.157561	0.165159	0.131558	0.255866	0.245644	0.255746	ug/g
NEG797		PC(19:1_14:3)+HCOO	PC(33:4)+HCOO	PC	(19:1_14:3)	(19:1)	(14:3)			C42 H75 O10 N1 P1	784.513	6.745	0.0205148	0.327532	0.0862078	0.141534	0.12027	0.0615261	0.0647051	0.271485	0.0256449	0.0580251	0.0377291	0.0448458	0.0458264	0.0741189	0.074763	0.0718864	ug/g
NEG798		PC(19:1_14:4)+HCOO	PC(33:5)+HCOO	PC	(19:1_14:4)	(19:1)	(14:4)			C42 H73 O10 N1 P1	782.498	5.82412	0.0398504	0.342089	0.0517258	0.206034	0.230311	0.180891	0.121488	0.485981	0.0684765	0.124015	0.065829	0.0986066	0.0786676	0.123543	0.132636	0.124267	ug/g
NEG799		PC(20:5_13:0)+HCOO	PC(33:5)+HCOO	PC	(20:5_13:0)	(20:5)	(13:0)			C42 H73 O10 N1 P1	782.498	8.916	0.0040219	0.4983	0.0506406	0.877058	4.81639	5.88558	5.55581	7.18017	1.3774	4.76717	0.950868	6.01458	1.48889	5.58814	5.62723	5.58828	ug/g
NEG800		PC(18:0_16:0)+HCOO	PC(34:0)+HCOO	PC	(18:0_16:0)	(18:0)	(16:0)			C43 H85 O10 N1 P1	806.592	10.6419	0.0045004	0.975386	0.816125	1.00256	50.9624	68.2524	69.5362	60.776	71.5377	54.1143	46.7425	66.4036	65.4332	60.2861	60.7608	60.2932	ug/g
NEG802		PC(18:0_16:0)-CH3	PC(34:0)-CH3	PC	(18:0_16:0)	(18:0)	(16:0)			C41 H81 O8 N1 P1	746.571	12.06	0.00698425	0.926655	0.747193	0.222186	1.23691	2.08123	2.2807	3.17891	1.87995	1.50427	1.49911	3.0587	2.22542	1.9595	1.98309	1.9591	ug/g
NEG803		PC(34:0)+HCOO	PC(34:0)+HCOO	PC	(34:0)	(34:0)				C43 H85 O10 N1 P1	806.592	15.425	0.276604	0.569257	0.290648	0.0809761	0.0481033	0.0685207	0.133631	0.135015	0.0156151	0.159712	0.0515153	0.026578	0.020727	0.0256416	0.0425383	0.028946	ug/g
NEG804		PC(18:0e_16:0)+HCOO	PC(34:0e)+HCOO	PC	(18:0e_16:0)	(18:0e)	(16:0)			C43 H87 O9 N1 P1	792.612	11.3552	0.0127649	1.28264	0.153904	0.343311	2.36181	2.19848	2.15439	3.00298	3.13367	3.00726	2.00825	4.18918	3.24195	2.76597	2.8273	2.76543	ug/g
NEG815		PC(16:0_18:1)+HCOO	PC(34:1)+HCOO	PC	(16:0_18:1)	(16:0)	(18:1)			C43 H83 O10 N1 P1	804.576	9.61319	0.0224249	0.922079	0.389027	5.76506	964.184	944.277	1141.78	1052.32	1062.11	863.53	752.631	917.873	1132.46	939.631	976.683	939.78	ug/g
NEG839		PC(18:1e_16:0)+HCOO	PC(34:1e)+HCOO	PC	(18:1e_16:0)	(18:1e)	(16:0)			C43 H85 O9 N1 P1	790.597	10.2952	0.0108386	1.23785	0.185686	0.556855	9.70291	9.52098	9.5663	10.1347	12.3453	12.6147	7.22688	15.8951	12.147	11.3322	11.1195	11.3296	ug/g
NEG840		PC(16:1e_18:0)+HCOO	PC(34:1e)+HCOO	PC	(16:1e_18:0)	(16:1e)	(18:0)			C43 H85 O9 N1 P1	790.597	11.0667	0.0290795	2.92001	0.0526117	0.568654	1.5017	0.62176	0.215779	0.581985	3.10776	2.19719	0.559055	3.16299	1.63552	1.55322	1.47652	1.55371	ug/g
NEG841		PC(16:0e_18:1)-CH3	PC(34:1e)-CH3	PC	(16:0e_18:1)	(16:0e)	(18:1)			C41 H81 O7 N1 P1	730.576	11.806	0.0325736	1.53831	0.0584517	0.669001	3.47367	3.6987	3.51611	4.29481	6.22892	5.52281	3.28571	8.11773	5.65602	4.70467	4.59941	4.41076	ug/g
NEG852		PC(16:0_18:2)+HCOO	PC(34:2)+HCOO	PC	(16:0_18:2)	(16:0)	(18:2)			C43 H81 O10 N1 P1	802.56	8.72537	0.0711604	0.978729	0.852516	4.93855	867.189	1009.03	1008.55	1212.27	832.794	1089.96	779.019	1106.02	1204.58	1050.71	1185.43	1050.12	ug/g
NEG886		PC(16:0e_18:2)+HCOO	PC(34:2e)+HCOO	PC	(16:0e_18:2)	(16:0e)	(18:2)			C43 H83 O9 N1 P1	788.581	9.42435	0.0469484	1.09418	0.68062	0.433087	5.40008	7.80801	7.24467	11.1138	6.502	7.55625	7.42927	13.3621	8.32459	8.55817	8.92702	8.12624	ug/g
NEG887		PC(16:1e_18:1)+HCOO	PC(34:2e)+HCOO	PC	(16:1e_18:1)	(16:1e)	(18:1)			C43 H83 O9 N1 P1	788.581	10.131	0.00222849	1.24308	0.113312	0.309941	3.15451	3.07766	2.74072	2.65024	3.50583	3.7213	2.4103	4.22176	4.20139	3.25526	3.26747	3.25456	ug/g
NEG888		PC(16:1_18:2)+HCOO	PC(34:3)+HCOO	PC	(16:1_18:2)	(16:1)	(18:2)			C43 H79 O10 N1 P1	800.545	7.69861	0.0211344	1.02746	0.796466	1.35165	114.063	138.253	130.892	149.525	136.19	137.782	99.1286	148.107	162.995	142.545	146.21	140.215	ug/g
NEG890		PC(16:0_18:3)+HCOO	PC(34:3)+HCOO	PC	(16:0_18:3)	(16:0)	(18:3)			C43 H79 O10 N1 P1	800.545	8.11756	0.0212404	0.976867	0.868871	0.751561	17.3016	21.4742	21.3552	26.6423	16.3355	21.5614	16.4693	25.0128	26.5784	21.1895	21.5695	20.6747	ug/g
NEG891		PC(16:1_18:2)+HCOO	PC(34:3)+HCOO	PC	(16:1_18:2)	(16:1)	(18:2)			C43 H79 O10 N1 P1	800.545	9.02	0.267103	0.704004	0.530739	0.15859	0.14324	0.521781	0.257095	0.959694	0.338597	0.780002	0.176768	0.0612869	0.29935	0.120528	0.173365	0.209693	ug/g
NEG893		PC(16:1e_18:2)+HCOO	PC(34:3e)+HCOO	PC	(16:1e_18:2)	(16:1e)	(18:2)			C43 H81 O9 N1 P1	786.565	9.24272	0.0177277	1.07706	0.58571	0.510748	12.9745	15.539	16.0573	13.4937	12.5808	15.0156	11.8585	20.0977	18.6208	14.965	15.4276	14.9619	ug/g
NEG894		PC(16:1_18:3)+HCOO	PC(34:4)+HCOO	PC	(16:1_18:3)	(16:1)	(18:3)			C43 H77 O10 N1 P1	798.529	6.90002	0.0327379	1.06764	0.680365	0.235086	2.70401	3.45757	3.18197	3.8448	3.15864	4.11868	2.1816	3.5171	4.62449	3.56226	3.71612	3.48544	ug/g
NEG895		PC(14:0_20:4)+HCOO	PC(34:4)+HCOO	PC	(14:0_20:4)	(14:0)	(20:4)			C43 H77 O10 N1 P1	798.529	7.36941	0.0277009	0.842405	0.230818	0.736894	8.15465	12.8356	10.1443	13.1087	8.60863	9.2137	7.01756	11.1637	10.5849	9.90044	10.2545	9.71128	ug/g
NEG897		PC(34:4)-CH3	PC(34:4)-CH3	PC	(34:4)	(34:4)				C41 H73 O8 N1 P1	738.508	7.816	0.0875094	0.925236	0.718497	0.579416	7.73052	10.1873	10.77	16.9624	9.94158	8.80218	7.21203	12.1842	14.6565	10.246	10.7181	9.02315	ug/g
NEG898		PC(34:4)-CH3	PC(34:4)-CH3	PC	(34:4)	(34:4)				C41 H73 O8 N1 P1	738.508	9.673	0.318207	1.61187	0.209432	0.590102	4.95906	2.04795	2.10563	5.22867	6.1235	1.81617	8.22247	8.31149	4.42168	8.39341	8.77318	4.59827	ug/g
NEG899		PC(14:0_20:5)+HCOO	PC(34:5)+HCOO	PC	(14:0_20:5)	(14:0)	(20:5)			C43 H75 O10 N1 P1	796.513	6.58747	0.0415916	0.620553	0.0282487	0.520351	1.42584	2.52637	2.87405	2.29887	1.17188	1.62757	0.996501	1.57396	1.70837	1.66432	1.54738	1.66463	ug/g
NEG900		PC(34:5e)+HCOO	PC(34:5e)+HCOO	PC	(34:5e)	(34:5e)				C43 H77 O9 N1 P1	782.534	6.287	0.00508911	0.811374	0.506443	0.0985423	0.151217	0.155408	0.159593	0.399051	0.159537	0.182077	0.13132	0.154417	0.250218	0.208278	0.206476	0.208334	ug/g
NEG901		PC(12:0e_22:5)+HCOO	PC(34:5e)+HCOO	PC	(12:0e_22:5)	(12:0e)	(22:5)			C43 H77 O9 N1 P1	782.534	8.9781	0.0429506	0.900011	0.527652	0.198902	0.857737	1.17265	1.02371	1.55124	1.03662	0.991446	0.726357	1.06621	1.36043	1.1202	1.20561	1.12011	ug/g
NEG902		PC(22:5_12:1)+HCOO	PC(34:6)+HCOO	PC	(22:5_12:1)	(22:5)	(12:1)			C43 H73 O10 N1 P1	794.498	5.90517	0.0533491	1.58765	0.194715	0.274174	0.422796	0.499675	0.509821	1.17612	1.20551	1.70135	0.625765	0.754898	0.889044	0.775784	0.786092	0.854838	ug/g
NEG903		PC(34:6)-CH3	PC(34:6)-CH3	PC	(34:6)	(34:6)				C41 H69 O8 N1 P1	734.477	7.023	0.00309073	0.730909	0.176527	1.17655	11.913	16.2148	16.3197	27.4185	13.0723	14.7995	8.589	13.7497	15.4489	14.9836	15.0619	14.9796	ug/g
NEG904		PC(34:6e)+HCOO	PC(34:6e)+HCOO	PC	(34:6e)	(34:6e)				C43 H75 O9 N1 P1	780.518	4.42144	0.161159	1.05126	0.647957	0.292867	6.61529	7.19476	7.48608	8.80179	8.1778	6.56941	6.54149	8.46663	9.79568	7.1909	5.36271	7.21266	ug/g
NEG905		PC(34:6e)-CH3	PC(34:6e)-CH3	PC	(34:6e)	(34:6e)				C41 H71 O7 N1 P1	720.497	8.111	0.0261733	1.04025	0.887457	0.276567	5.30243	6.51026	6.58688	0.866453	4.63064	4.23122	3.83439	5.70715	6.64849	5.02152	5.23787	5.27101	ug/g
NEG906		PC(14:1e_20:5)-CH3	PC(34:6e)-CH3	PC	(14:1e_20:5)	(14:1e)	(20:5)			C41 H71 O7 N1 P1	720.497	8.60635	0.0224072	0.888499	0.438932	1.23579	35.8146	40.5115	40.6789	62.2499	35.5516	37.7235	35.2226	50.418	40.1688	40.6123	42.0443	40.3315	ug/g
NEG907		PC(34:7)+HCOO	PC(34:7)+HCOO	PC	(34:7)	(34:7)				C43 H71 O10 N1 P1	792.482	4.45	0.064997	0.6798	0.138623	0.283882	0.775059	0.890429	0.972501	1.43644	0.861898	1.06965	0.295648	0.632238	0.602808	0.209626	0.218654	0.237884	ug/g
NEG908		PC(12:1e_22:6)+HCOO	PC(34:7e)+HCOO	PC	(12:1e_22:6)	(12:1e)	(22:6)			C43 H73 O9 N1 P1	778.503	7.02442	0.0395608	1.17209	0.406494	0.0850131	0.479423	0.501836	0.490098	0.32954	0.574569	0.452282	0.327072	0.755578	0.529005	0.491455	0.458582	0.491563	ug/g
NEG909		PC(12:1e_22:6)-CH3	PC(34:7e)-CH3	PC	(12:1e_22:6)	(12:1e)	(22:6)			C41 H69 O7 N1 P1	718.482	7.87478	0.0291958	0.926835	0.56652	0.337896	3.8076	4.50426	4.84539	3.09635	3.34367	3.84975	2.88265	4.75264	4.00178	3.84962	3.65649	3.84603	ug/g
NEG910		PC(35:0)+HCOO	PC(35:0)+HCOO	PC	(35:0)	(35:0)				C44 H87 O10 N1 P1	820.607	2.73	0.0569446	0.834778	0.503808	0.0596228	0.0857067	0.144862	0.0900096	0.113405	0.0726447	0.0806707	0.0487873	0.165824	0.0849227	0.120408	0.132697	0.120425	ug/g
NEG911		PC(16:0_19:0)+HCOO	PC(35:0)+HCOO	PC	(16:0_19:0)	(16:0)	(19:0)			C44 H87 O10 N1 P1	820.607	11.0707	0.051616	0.649589	0.125203	0.377057	0.758433	1.54304	1.25604	2.21284	0.725933	1.03173	0.705938	0.973939	1.24791	1.09113	1.18334	1.07724	ug/g
NEG912		PC(17:0_18:1)+HCOO	PC(35:1)+HCOO	PC	(17:0_18:1)	(17:0)	(18:1)			C44 H85 O10 N1 P1	818.592	10.175	0.00788193	1.0056	0.959819	0.515286	14.2365	18.1454	16.386	15.4243	14.3495	16.3949	11.9349	18.4904	19.5199	16.8073	16.9468	16.6819	ug/g
NEG913		PC(17:0_18:2)+HCOO	PC(35:2)+HCOO	PC	(17:0_18:2)	(17:0)	(18:2)			C44 H83 O10 N1 P1	816.576	9.15102	0.279571	0.345942	0.123474	1.35398	6.52884	30.6934	9.1846	8.87524	5.58777	8.86878	2.1934	5.07693	2.17861	6.01322	6.02095	9.49156	ug/g
NEG915		PC(17:1_18:2)+HCOO	PC(35:3)+HCOO	PC	(17:1_18:2)	(17:1)	(18:2)			C44 H81 O10 N1 P1	814.56	8.27426	0.0224768	0.960406	0.748161	0.362758	5.02344	6.05119	6.15712	5.94046	4.86325	5.31928	4.03605	7.33942	6.26042	5.68665	5.8781	5.63298	ug/g
NEG916		PC(15:0_20:4)+HCOO	PC(35:4)+HCOO	PC	(15:0_20:4)	(15:0)	(20:4)			C44 H79 O10 N1 P1	812.545	7.61786	0.00710618	1.06972	0.707229	0.0757012	0.369539	0.350586	0.31047	0.340544	0.330998	0.449727	0.278357	0.52752	0.246817	0.432717	0.438065	0.432716	ug/g
NEG919		PC(22:4_13:0)+HCOO	PC(35:4)+HCOO	PC	(22:4_13:0)	(22:4)	(13:0)			C44 H79 O10 N1 P1	812.545	11.0603	0.0268546	0.949308	0.540821	0.522779	8.8355	12.2074	11.995	11.8841	10.5822	10.1571	9.52886	10.6573	12.3806	10.0227	10.5278	10.0899	ug/g
NEG921		PC(35:6)-CH3	PC(35:6)-CH3	PC	(35:6)	(35:6)				C42 H71 O8 N1 P1	748.492	15.046	0.0297609	1.31662	0.336224	0.10118	0.186881	0.59682	0.501439	0.201278	0.538183	0.599787	0.274738	0.584545	0.449067	0.453989	0.473796	0.447636	ug/g
NEG922		PC(18:0_18:0)+HCOO	PC(36:0)+HCOO	PC	(18:0_18:0)	(18:0)	(18:0)			C45 H89 O10 N1 P1	834.623	11.764	0.0266631	0.920101	0.58155	0.403629	3.97952	5.78715	5.25617	7.56233	5.71237	4.56444	4.10673	6.17808	5.41417	5.49475	5.73227	5.45966	ug/g
NEG923		PC(20:0e_16:0)+HCOO	PC(36:0e)+HCOO	PC	(20:0e_16:0)	(20:0e)	(16:0)			C45 H91 O9 N1 P1	820.644	12.4494	0.092004	2.4534	0.0502329	0.531197	1.12512	0.725106	0.589443	0.8984	2.66984	1.87376	0.628326	3.25399	1.81113	1.89608	1.6116	1.90173	ug/g
NEG924		PC(18:0_18:1)+HCOO	PC(36:1)+HCOO	PC	(18:0_18:1)	(18:0)	(18:1)			C45 H87 O10 N1 P1	832.607	10.7422	0.00202417	0.924191	0.627531	3.7696	329.482	433.151	432.238	661.109	411.966	393.838	353.133	476.58	508.583	443.324	444.881	443.326	ug/g
NEG931		PC(18:0e_18:1)+HCOO	PC(36:1e)+HCOO	PC	(18:0e_18:1)	(18:0e)	(18:1)			C45 H89 O9 N1 P1	818.628	11.2433	0.0219485	1.23518	0.228767	0.366584	4.04577	4.4422	3.9045	4.6518	5.58819	5.55864	3.20013	7.23637	4.73263	4.45849	4.5372	4.34317	ug/g
NEG932		PC(36:1e)+HCOO	PC(36:1e)+HCOO	PC	(36:1e)	(36:1e)				C45 H89 O9 N1 P1	818.628	12.179	0.0148648	2.21979	0.0619307	0.499892	1.14792	0.773575	0.582305	1.12686	2.61131	1.97962	0.643753	3.15343	1.68599	1.61529	1.57429	1.61578	ug/g
NEG933		PC(36:1e)-CH3	PC(36:1e)-CH3	PC	(36:1e)	(36:1e)				C43 H85 O7 N1 P1	758.607	12.8505	0.0659743	0.965886	0.826852	0.169146	1.75444	1.50985	1.39279	1.99585	1.47965	1.76752	1.07214	2.24578	1.46736	1.59527	1.60359	1.78929	ug/g
NEG944		PC(18:0_18:2)+HCOO	PC(36:2)+HCOO	PC	(18:0_18:2)	(18:0)	(18:2)			C45 H85 O10 N1 P1	830.592	9.854	0.0122244	0.822653	0.347851	6.80134	685.874	838.743	837.748	1415.84	623.547	753.676	605.053	1001.56	901.353	841.488	861.439	856.741	ug/g
NEG948		PC(18:0_18:2)-CH3	PC(36:2)-CH3	PC	(18:0_18:2)	(18:0)	(18:2)			C43 H81 O8 N1 P1	770.571	11.0562	0.00650402	0.882203	0.436968	0.826574	12.707	17.8904	18.0406	24.9124	16.0965	17.8191	11.4519	18.7223	17.0181	16.7785	16.9664	16.775	ug/g
NEG971		PC(18:0e_18:2)+HCOO	PC(36:2e)+HCOO	PC	(18:0e_18:2)	(18:0e)	(18:2)			C45 H87 O9 N1 P1	816.612	10.5751	0.00179232	1.41876	0.126066	0.461399	1.87631	2.08947	2.41562	3.14547	3.08405	3.02269	2.33524	5.08288	3.37055	3.07954	3.08923	3.07978	ug/g
NEG972		PC(18:0e_18:2)-CH3	PC(36:2e)-CH3	PC	(18:0e_18:2)	(18:0e)	(18:2)			C43 H83 O7 N1 P1	756.591	12.035	0.024392	0.951862	0.765657	0.229355	1.64343	2.20668	2.32687	3.12083	1.98592	2.11785	1.70471	2.98352	2.27079	2.20934	2.30459	2.21044	ug/g
NEG973		PC(36:2e)-CH3	PC(36:2e)-CH3	PC	(36:2e)	(36:2e)				C43 H83 O7 N1 P1	756.591	12.624	0.00583209	1.40622	0.0684732	0.715303	5.84497	6.38559	6.43994	6.67789	9.62883	8.96529	5.34087	11.8466	8.77515	7.14567	7.2175	7.14451	ug/g
NEG974		PC(18:1_18:2)+HCOO	PC(36:3)+HCOO	PC	(18:1_18:2)	(18:1)	(18:2)			C45 H83 O10 N1 P1	828.576	8.82561	0.0655176	0.947036	0.622668	3.40175	350.039	480.822	470.31	497.04	401.916	388.581	342.65	513.599	481.968	466.81	521.774	466.645	ug/g
NEG976		PC(18:0_18:3)+HCOO	PC(36:3)+HCOO	PC	(18:0_18:3)	(18:0)	(18:3)			C45 H83 O10 N1 P1	828.576	9.27384	0.058506	0.851025	0.489938	1.01251	19.8071	23.2806	29.7373	43.0197	20.4384	19.4217	20.0302	37.4267	25.9163	29.1538	30.4366	27.0864	ug/g
NEG983		PC(18:1e_18:2)+HCOO	PC(36:3e)+HCOO	PC	(18:1e_18:2)	(18:1e)	(18:2)			C45 H85 O9 N1 P1	814.597	9.47902	0.0223677	1.10846	0.467232	0.157552	1.15113	1.34603	1.09455	1.55861	1.25046	1.19473	1.16891	1.70701	1.81507	1.36076	1.37509	1.31708	ug/g
NEG984		PC(18:1e_18:2)+HCOO	PC(36:3e)+HCOO	PC	(18:1e_18:2)	(18:1e)	(18:2)			C45 H85 O9 N1 P1	814.597	10.3905	0.00435272	1.04253	0.760368	0.21793	1.61824	2.09052	1.91492	2.3076	1.54813	2.34038	1.58849	2.36065	2.49806	2.02847	2.01304	2.02811	ug/g
NEG985		PC(36:4)+HCOO	PC(36:4)+HCOO	PC	(36:4)	(36:4)				C45 H81 O10 N1 P1	826.56	7.134	0.0674153	1.1099	0.559584	0.174642	1.03421	1.2844	1.18547	1.598	1.09294	1.31022	1.0127	1.93432	1.72829	1.27765	1.42021	1.257	ug/g
NEG986		PC(18:2_18:2)+HCOO	PC(36:4)+HCOO	PC	(18:2_18:2)	(18:2)	(18:2)			C45 H81 O10 N1 P1	826.56	7.94082	0.0159631	0.936626	0.742445	2.4904	204.653	331.186	263.662	315.657	204.896	225.197	168.898	382.892	323.725	260.362	267.6	260.308	ug/g
NEG988		PC(16:0_20:4)+HCOO	PC(36:4)+HCOO	PC	(16:0_20:4)	(16:0)	(20:4)			C45 H81 O10 N1 P1	826.56	8.54231	0.0153654	0.963618	0.792802	2.09292	153.2	166.34	169.166	240.834	139.864	204.638	142.214	210.639	181.393	206.549	211.139	205.008	ug/g
NEG990		PC(16:0_20:4)+HCOO	PC(36:4)+HCOO	PC	(16:0_20:4)	(16:0)	(20:4)			C45 H81 O10 N1 P1	826.56	8.95583	0.723531	0.221286	0.381551	6.10454	1.54518	36.0057	1228.4	18.3217	109.929	165.332	24.0292	7.28267	48.6684	10.8263	81.3972	94.7329	ug/g
NEG995		PC(16:0e_20:4)+HCOO	PC(36:4e)+HCOO	PC	(16:0e_20:4)	(16:0e)	(20:4)			C45 H83 O9 N1 P1	812.581	9.22314	0.018812	1.05015	0.647509	0.313391	5.14685	5.41615	5.59612	6.72539	5.48458	5.62511	4.82902	7.35222	6.74919	6.30668	6.40334	6.16784	ug/g
NEG996		PC(18:3_18:2)+HCOO	PC(36:5)+HCOO	PC	(18:3_18:2)	(18:3)	(18:2)			C45 H79 O10 N1 P1	824.545	7.1382	0.0255623	1.10186	0.665662	0.468999	9.54265	11.1875	10.6146	12.8615	8.65285	12.2933	6.66418	14.5706	18.7057	10.8113	11.2662	11.3353	ug/g
NEG998		PC(16:0_20:5)+HCOO	PC(36:5)+HCOO	PC	(16:0_20:5)	(16:0)	(20:5)			C45 H79 O10 N1 P1	824.545	7.77508	0.0110589	0.880108	0.494661	1.56775	49.3328	58.4422	58.4495	96.2066	49.4061	59.188	42.5171	67.5384	70.0599	62.4496	63.3063	61.9368	ug/g
POS1186		PC(10:0e_6:0)+H	PC(16:0e)+H	PC	(10:0e_6:0)	(10:0e)	(6:0)			C24 H51 O7 N1 P1	496.34	3.3698	0.35676	0.964859	0.873416	0.138038	0.534966	0.990918	0.948609	0.986564	0.505211	0.655159	1.3141	0.782803	0.917014	1.16254	2.01258	1.10318	ug/g
POS1187		PC(10:0e_6:0)+Na	PC(16:0e)+Na	PC	(10:0e_6:0)	(10:0e)	(6:0)			C24 H50 O7 N1 P1 Na1	518.322	4.2304	0.130728	1.0084	0.969493	0.0889062	0.299177	0.358891	0.333556	0.738226	0.485238	0.431592	0.431538	0.395034	0.437069	0.460533	0.35858	0.445889	ug/g
POS1192		PC(8:0e_9:0)+Na	PC(17:0e)+Na	PC	(8:0e_9:0)	(8:0e)	(9:0)			C25 H52 O7 N1 P1 Na1	532.337	2.358	0.018058	1.40431	0.0398733	0.117746	0.151668	0.189296	0.225221	0.176124	0.270788	0.177069	0.248662	0.310802	0.295718	0.305034	0.29995	0.294216	ug/g
POS1195		PC(10:0e_8:0)+H	PC(18:0e)+H	PC	(10:0e_8:0)	(10:0e)	(8:0)			C26 H55 O7 N1 P1	524.371	5.87744	0.0174404	0.313965	0.267381	0.484643	0.185995	2.48441	0.188918	5.39583	0.387926	2.2305	0.20415	0.239028	0.178191	0.179229	0.173177	0.177183	ug/g
POS1198		PC(8:1e_10:0)+H	PC(18:1e)+H	PC	(8:1e_10:0)	(8:1e)	(10:0)			C26 H53 O7 N1 P1	522.355	5.874	0.0777088	1.36349	0.0630382	0.121524	0.138722	0.185217	0.165838	0.225897	0.284692	0.274103	0.191879	0.279331	0.189761	0.188796	0.161808	0.172955	ug/g
POS1199		PC(8:1e_10:1)+H	PC(18:2e)+H	PC	(8:1e_10:1)	(8:1e)	(10:1)			C26 H51 O7 N1 P1	520.34	1.7481	0.027653	0.959148	0.794832	1.98404	164.06	184.243	201.37	297.624	190.894	170.072	186.727	265.857	202.302	214.587	203.592	206.143	ug/g
POS1201		PC(8:1e_10:1)+H	PC(18:2e)+H	PC	(8:1e_10:1)	(8:1e)	(10:1)			C26 H51 O7 N1 P1	520.34	2.73752	0.181892	0.00345381	0.108922	5.10898	146.331	268.506	1.40398	1.32645	0.126423	0.100371	0.0334141	0.862094	0.680446	0.10371	0.141798	0.106148	ug/g
POS1203		PC(8:0e_10:2)+H	PC(18:2e)+H	PC	(8:0e_10:2)	(8:0e)	(10:2)			C26 H51 O7 N1 P1	520.34	4.35413	0.0730445	0.347788	0.238276	0.68213	0.355387	0.515134	5.72162	9.41121	0.635983	0.539126	2.24184	3.13807	0.402194	2.25147	2.57614	2.54668	ug/g
POS1207		PC(8:1e_11:1)+H	PC(19:2e)+H	PC	(8:1e_11:1)	(8:1e)	(11:1)			C27 H53 O7 N1 P1	534.355	1.936	0.217963	0.630231	0.160025	0.0638616	0.0288073	0.0825036	0.0660236	0.0795352	0.0405246	0.025292	0.0710483	0.04758	0.017914	0.0632348	0.0881607	0.0601242	ug/g
POS1208		PC(8:1e_11:3)+H	PC(19:4e)+H	PC	(8:1e_11:3)	(8:1e)	(11:3)			C27 H49 O7 N1 P1	530.324	2.11978	0.0182697	0.699554	0.0599356	0.206138	0.395556	0.674898	0.500983	0.418072	0.402619	0.424069	0.24083	0.350393	0.321799	0.468787	0.452862	0.46572	ug/g
POS1209		PC(8:0e_12:0)+H	PC(20:0e)+H	PC	(8:0e_12:0)	(8:0e)	(12:0)			C28 H59 O7 N1 P1	552.402	3.88824	0.0452566	0.850321	0.61404	0.140883	0.407609	0.529716	0.513511	1.37639	0.638203	0.587871	0.596872	0.683138	0.498975	0.580059	0.529991	0.559906	ug/g
POS1210		PC(20:1e)+Na	PC(20:1e)+Na	PC	(20:1e)	(20:1e)				C28 H56 O7 N1 P1 Na1	572.369	2.812	0.0881314	1.43112	0.0418084	0.138094	0.280007	0.196312	0.187407	0.244445	0.399189	0.215967	0.327066	0.357938	0.324467	0.316853	0.267192	0.306253	ug/g
POS1211		PC(20:2)+H	PC(20:2)+H	PC	(20:2)	(20:2)				C28 H53 O8 N1 P1	562.35	1.79587	0.0344496	0.85321	0.672029	0.0966719	0.229727	0.204189	0.178215	0.0735356	0.0891349	0.110217	0.0599279	0.300258	0.171735	0.167879	0.157016	0.160297	ug/g
POS1212		PC(8:1e_12:1)+H	PC(20:2e)+H	PC	(8:1e_12:1)	(8:1e)	(12:1)			C28 H55 O7 N1 P1	548.371	2.23083	0.0449692	0.998995	0.993435	0.133628	1.9215	2.41243	2.49307	2.82938	2.89617	1.90657	2.26135	2.89175	2.1025	2.53724	2.31948	2.44857	ug/g
POS1213		PC(8:1e_12:2)+H	PC(20:3e)+H	PC	(8:1e_12:2)	(8:1e)	(12:2)			C28 H53 O7 N1 P1	546.355	1.86908	0.0548497	0.793612	0.291921	0.592923	5.85399	6.79637	6.64885	11.7704	6.00532	4.99176	6.09246	8.67016	5.06181	6.62686	5.94538	6.39835	ug/g
POS1216		PC(24:0)+H	PC(24:0)+H	PC	(24:0)	(24:0)				C32 H65 O8 N1 P1	622.444	4.59798	0.0551309	0.628254	0.0790881	0.124998	0.105323	0.129876	0.137343	0.242179	0.116788	0.105048	0.0954507	0.0918963	0.0735693	0.0852779	0.076601	0.0830113	ug/g
POS1217		PC(10:0e_14:0)+H	PC(24:0e)+H	PC	(10:0e_14:0)	(10:0e)	(14:0)			C32 H67 O7 N1 P1	608.465	6.853	0.0393254	1.22357	0.13893	0.0968378	0.198482	0.220481	0.203143	0.271028	0.286806	0.286386	0.217326	0.345605	0.229898	0.227619	0.212865	0.212712	ug/g
POS1219		PC(26:0)+H	PC(26:0)+H	PC	(26:0)	(26:0)				C34 H69 O8 N1 P1	650.476	5.92661	0.0413968	1.02593	0.824959	0.0477671	0.222167	0.237089	0.190494	0.180921	0.209719	0.263093	0.164575	0.185631	0.242245	0.211929	0.196942	0.197963	ug/g
POS1221		PC(6:0_22:1)+H	PC(28:1)+H	PC	(6:0_22:1)	(6:0)	(22:1)			C36 H71 O8 N1 P1	676.491	6.09799	0.0483516	1.09342	0.585667	0.0164065	0.129143	0.152312	0.143635	0.0939507	0.173183	0.17692	0.102511	0.107206	0.14959	0.130008	0.118073	0.123245	ug/g
POS1222		PC(19:0_10:0)+H	PC(29:0)+H	PC	(19:0_10:0)	(19:0)	(10:0)			C37 H75 O8 N1 P1	692.522	7.60762	0.160492	1.14597	0.332923	0.0536273	0.183677	0.165096	0.148085	0.113204	0.189503	0.183313	0.120044	0.208584	0.172446	0.16769	0.123126	0.161831	ug/g
POS1223		PC(29:0e)+Na	PC(29:0e)+Na	PC	(29:0e)	(29:0e)				C37 H76 O7 N1 P1 Na1	700.525	9.612	0.0419433	1.18353	0.369015	0.556412	9.59986	14.8985	11.1565	10.4722	11.9747	11.1688	12.3895	20.4828	12.2252	11.4948	10.7013	10.6953	ug/g
POS1224		PC(29:3)+H	PC(29:3)+H	PC	(29:3)	(29:3)				C37 H69 O8 N1 P1	686.476	6.858	0.0690838	1.12042	0.518734	0.0248197	0.06745	0.0792331	0.0638802	0.0727908	0.082172	0.101229	0.0419569	0.0724807	0.099007	0.0700065	0.0622661	0.0622313	ug/g
POS1227		PC(17:0_13:0)+H	PC(30:0)+H	PC	(17:0_13:0)	(17:0)	(13:0)			C38 H77 O8 N1 P1	706.538	9.22224	0.267925	0.8721	0.632605	0.242572	1.47131	1.23179	1.03271	0.452236	1.48847	0.991283	0.561288	0.908065	0.616387	1.03529	0.60885	0.996662	ug/g
POS1229		PC(30:0e)+H	PC(30:0e)+H	PC	(30:0e)	(30:0e)				C38 H79 O7 N1 P1	692.559	9.03877	0.0308115	1.12043	0.452775	0.104286	0.612092	0.656082	0.521954	0.814094	0.745434	0.718139	0.581161	0.99344	0.609123	0.702725	0.664008	0.669655	ug/g
POS1232		PC(30:1)+H	PC(30:1)+H	PC	(30:1)	(30:1)				C38 H75 O8 N1 P1	704.522	7.82137	0.248661	0.0818728	0.268759	0.87077	0.299021	0.326778	17.2688	1.2567	0.549129	0.306433	0.409964	0.258137	0.436295	0.314441	0.455644	0.293582	ug/g
POS1233		PC(30:1e)+H	PC(30:1e)+H	PC	(30:1e)	(30:1e)				C38 H77 O7 N1 P1	690.543	8.38809	0.0558088	1.29042	0.0687793	0.100937	0.180841	0.155327	0.148586	0.172151	0.193846	0.206789	0.179437	0.28474	0.194795	0.179054	0.160883	0.165746	ug/g
POS1235		PC(30:2)+H	PC(30:2)+H	PC	(30:2)	(30:2)				C38 H73 O8 N1 P1	702.507	6.80158	0.137193	0.832271	0.650694	0.0357778	0.0614159	0.117188	0.0531505	0.0618603	0.0500528	0.135968	0.0164826	0.0558135	0.0471415	0.0299274	0.0292976	0.0372333	ug/g
POS1236		PC(8:1e_22:1)+Na	PC(30:2e)+Na	PC	(8:1e_22:1)	(8:1e)	(22:1)			C38 H74 O7 N1 P1 Na1	710.51	8.8	0.115778	0.831823	0.32538	0.0896663	0.140435	0.218341	0.188061	0.237079	0.146863	0.12397	0.149933	0.249523	0.144811	0.174887	0.140063	0.169217	ug/g
POS1237		PC(31:0)+H	PC(31:0)+H	PC	(31:0)	(31:0)				C39 H79 O8 N1 P1	720.554	8.75575	0.938061	0.68923	0.437752	0.0428471	0.021097	0.0445556	0.0829122	0.0104853	0.0213142	0.0288751	0.0421986	0.0149613	0.0296785	0.0799563	0.325383	0.0636252	ug/g
POS1238		PC(15:0_16:0)+H	PC(31:0)+H	PC	(15:0_16:0)	(15:0)	(16:0)			C39 H79 O8 N1 P1	720.554	9.521	0.0505743	0.894495	0.783936	0.0504031	0.127001	0.224471	0.0797006	0.0486285	0.140738	0.115851	0.0119082	0.108609	0.159369	0.0747401	0.0723151	0.0798102	ug/g
POS1239		PC(11:0_20:1)+H	PC(31:1)+H	PC	(11:0_20:1)	(11:0)	(20:1)			C39 H77 O8 N1 P1	718.538	7.89496	0.0425292	1.08299	0.552226	0.0886397	1.35637	1.56187	1.34811	0.920921	1.56373	1.66992	1.1553	1.128	1.50521	1.30799	1.26238	1.20142	ug/g
POS1240		PC(31:1)+H	PC(31:1)+H	PC	(31:1)	(31:1)				C39 H77 O8 N1 P1	718.538	8.35983	0.035709	1.2079	0.323238	0.0556578	0.100345	0.138021	0.147808	0.143381	0.173277	0.164822	0.0971123	0.226232	0.138122	0.156531	0.151037	0.14574	ug/g
POS1241		PC(31:1)+H	PC(31:1)+H	PC	(31:1)	(31:1)				C39 H77 O8 N1 P1	718.538	9.94142	0.0303462	1.05351	0.661027	0.238217	19.9578	29.5437	29.0725	20.9352	32.1218	23.3308	24.4722	23.9209	27.1971	23.0238	21.8553	21.8539	ug/g
POS1243		PC(31:2)+H	PC(31:2)+H	PC	(31:2)	(31:2)				C39 H75 O8 N1 P1	716.522	7.98732	0.0625775	0.846311	0.402903	0.436716	2.62008	4.73663	3.77188	6.18179	3.10051	4.33348	2.8074	3.83857	4.23249	3.6914	3.80242	3.3665	ug/g
POS1244		PC(31:2)+H	PC(31:2)+H	PC	(31:2)	(31:2)				C39 H75 O8 N1 P1	716.522	9.00991	0.0251999	0.889877	0.507027	1.74691	69.5861	90.0734	73.2659	135.217	67.4311	83.5841	73.0575	95.8851	89.5438	77.4726	78.4516	74.7154	ug/g
POS1247		PC(31:4)+H	PC(31:4)+H	PC	(31:4)	(31:4)				C39 H71 O8 N1 P1	712.491	6.678	0.0181267	1.31987	0.129561	0.0753756	0.157695	0.135995	0.125947	0.140448	0.22774	0.0981592	0.205383	0.198319	0.194449	0.184326	0.177815	0.181856	ug/g
POS1252		PC(32:0)+H	PC(32:0)+H	PC	(32:0)	(32:0)				C40 H81 O8 N1 P1	734.569	10.0359	0.0165962	0.781043	0.458758	0.396775	3.40005	6.52398	6.3491	4.91248	4.66833	6.22727	1.34026	6.97986	1.46787	5.71986	5.55898	5.5581	ug/g
POS1259		PC(32:1)+H	PC(32:1)+H	PC	(32:1)	(32:1)				C40 H79 O8 N1 P1	732.554	1.983	0.0225971	1.32317	0.622526	0.0461562	0.0545998	0.0276992	0.0310843	0.12517	0.0468229	0.0463509	0.0435572	0.189354	0.0684751	0.0310396	0.0298793	0.0298333	ug/g
POS1260		PC(11:0_21:1)+H	PC(32:1)+H	PC	(11:0_21:1)	(11:0)	(21:1)			C40 H79 O8 N1 P1	732.554	4.35406	0.260014	1.65024	0.323428	0.0779911	0.0689462	0.0143454	0.0280108	0.150755	0.188508	0.0276368	0.100884	0.130498	0.0930463	0.0748809	0.0444143	0.0572116	ug/g
POS1261		PC(32:1)+H	PC(32:1)+H	PC	(32:1)	(32:1)				C40 H79 O8 N1 P1	732.554	5.872	0.375734	1.5658	0.403941	0.0683724	0.11028	0.0609791	0.0189005	0.0533102	0.0819578	0.211177	0.084789	0.0736097	0.0249986	0.0364896	0.0167411	0.035399	ug/g
POS1262		PC(32:1)+H	PC(32:1)+H	PC	(32:1)	(32:1)				C40 H79 O8 N1 P1	732.554	6.533	0.244888	1.70624	0.272856	0.0708344	0.0147966	0.0175414	0.00817521	0.0810714	0.0301619	0.0470038	0.0834146	0.0426697	0.0560654	0.0362224	0.0218837	0.031711	ug/g
POS1266		PC(32:1)+H	PC(32:1)+H	PC	(32:1)	(32:1)				C40 H79 O8 N1 P1	732.554	10.05	0.116622	1.43078	0.36596	0.170776	0.580975	0.164332	0.273806	0.283221	0.106046	0.744426	0.503221	0.381897	0.593598	0.226513	0.186353	0.186026	ug/g
POS1267		PC(32:1)+H	PC(32:1)+H	PC	(32:1)	(32:1)				C40 H79 O8 N1 P1	732.554	10.522	0.496062	2.17578	0.320304	0.316642	1.90685	0.364891	0.368205	0.133529	1.43247	0.270877	3.48713	0.350231	2.00238	2.08651	2.01115	0.681599	ug/g
POS1280		PC(32:2)+H	PC(32:2)+H	PC	(16:1_16:1)	(16:1)	(16:1)			C40 H77 O8 N1 P1	730.538	8.06427	0.132297	0.873068	0.593041	0.156236	0.478624	0.819776	1.37957	0.776471	0.513463	1.07038	0.646412	0.804538	0.735163	0.84237	1.03111	0.812722	ug/g
POS1281		PC(32:2e)+H	PC(32:2e)+H	PC	(32:2e)	(32:2e)				C40 H79 O7 N1 P1	716.559	8.23698	0.127201	1.49756	0.363704	0.129373	0.178142	0.201941	0.142997	0.30225	0.210881	0.118982	0.374153	0.626492	0.214469	0.211741	0.164525	0.198655	ug/g
POS1282		PC(14:1e_18:1)+H	PC(32:2e)+H	PC	(14:1e_18:1)	(14:1e)	(18:1)			C40 H79 O7 N1 P1	716.559	10.88	0.0486912	1.49107	0.168011	0.0721655	0.0777709	0.0999492	0.0806499	0.0504933	0.107635	0.157263	0.0466745	0.155779	0.108321	0.0964201	0.102543	0.0932094	ug/g
POS1285		PC(20:0_12:3)+H	PC(32:3)+H	PC	(20:0_12:3)	(20:0)	(12:3)			C40 H75 O8 N1 P1	728.522	8.58689	0.0241118	0.834653	0.103732	0.180281	0.541358	0.606405	0.593489	0.690147	0.3979	0.59656	0.429094	0.592917	0.520249	0.464824	0.445711	0.446173	ug/g
POS1286		PC(14:1e_18:2)+H	PC(32:3e)+H	PC	(14:1e_18:2)	(14:1e)	(18:2)			C40 H77 O7 N1 P1	714.543	10.0447	0.0378457	0.672579	0.304635	0.134862	0.127447	0.169213	0.536224	0.348061	0.211163	0.212299	0.144354	0.282908	0.142125	0.129998	0.135254	0.125405	ug/g
POS1287		PC(18:1_14:3)+H	PC(32:4)+H	PC	(18:1_14:3)	(18:1)	(14:3)			C40 H73 O8 N1 P1	726.507	5.99501	0.23439	0.646668	0.218714	0.0557725	0.0384707	0.036168	0.0249491	0.0643663	0.00721535	0.0455634	0.0145183	0.0321836	0.033049	0.0310459	0.0196526	0.0300427	ug/g
POS1288		PC(32:5e)+H	PC(32:5e)+H	PC	(32:5e)	(32:5e)				C40 H73 O7 N1 P1	710.512	8.79149	0.116502	0.830768	0.320329	0.0901938	0.140724	0.218266	0.188106	0.237113	0.146879	0.123705	0.149949	0.248838	0.144999	0.175073	0.140021	0.1694	ug/g
POS1289		PC(16:0_17:0)+Na	PC(33:0)+Na	PC	(16:0_17:0)	(16:0)	(17:0)			C41 H82 O8 N1 P1 Na1	770.567	8.639	0.0779609	1.01621	0.886468	0.0799933	0.362919	0.325825	0.446101	0.477396	0.37157	0.495946	0.332051	0.423835	0.424572	0.409037	0.45634	0.393539	ug/g
POS1290		PC(33:0)+H	PC(33:0)+H	PC	(33:0)	(33:0)				C41 H83 O8 N1 P1	748.585	9.89256	0.0271391	1.13052	0.599092	0.108192	0.754679	0.916694	0.753907	0.158698	0.784786	0.805085	0.612846	0.788654	0.660164	0.644751	0.611545	0.621896	ug/g
POS1292		PC(33:0e)+H	PC(33:0e)+H	PC	(33:0e)	(33:0e)				C41 H85 O7 N1 P1	734.606	10.762	0.0870161	1.98926	0.23759	0.129548	0.154869	0.0695356	0.0520091	0.117289	0.134982	0.129181	0.0842386	0.443293	0.187277	0.156094	0.151055	0.131951	ug/g
POS1293		PC(19:1_14:0)+Na	PC(33:1)+Na	PC	(19:1_14:0)	(19:1)	(14:0)			C41 H80 O8 N1 P1 Na1	768.551	7.73209	0.0624651	1.06583	0.800734	0.0849083	0.47524	0.493851	0.46035	0.497996	0.391341	0.488575	0.293676	0.91561	0.478687	0.435845	0.392042	0.391685	ug/g
POS1295		PC(33:1)+H	PC(33:1)+H	PC	(33:1)	(33:1)				C41 H81 O8 N1 P1	746.569	9.79662	0.032391	1.07264	0.349621	0.078838	0.412438	0.50138	0.393638	0.378916	0.425411	0.450727	0.41989	0.451968	0.51308	0.418998	0.400539	0.393669	ug/g
POS1304		PC(33:2)+H	PC(33:2)+H	PC	(33:2)	(33:2)				C41 H79 O8 N1 P1	744.554	10.1924	0.0349045	0.964388	0.803338	1.43885	65.403	78.3906	78.0782	113.734	66.4993	79.0655	70.8362	101.815	86.3516	77.4662	72.2699	74.4656	ug/g
POS1306		PC(20:2e_13:0)+Na	PC(33:2e)+Na	PC	(20:2e_13:0)	(20:2e)	(13:0)			C41 H80 O7 N1 P1 Na1	752.556	10.7781	0.0294092	1.00056	0.996718	0.6232	19.9259	22.2781	21.1298	31.3944	21.807	24.2358	19.4271	30.3527	22.6537	20.9458	19.7639	20.2059	ug/g
POS1307		PC(22:1_11:2)+H	PC(33:3)+H	PC	(22:1_11:2)	(22:1)	(11:2)			C41 H77 O8 N1 P1	742.538	7.16346	0.0764294	0.812482	0.451235	0.19219	0.90169	0.480436	0.536768	0.722381	0.282371	0.541354	0.33107	0.929461	0.598231	0.916522	0.890292	0.791046	ug/g
POS1308		PC(22:0_11:3)+H	PC(33:3)+H	PC	(22:0_11:3)	(22:0)	(11:3)			C41 H77 O8 N1 P1	742.538	7.83841	0.120995	0.617149	0.168205	0.439564	1.2421	2.03977	1.76595	3.73506	0.697714	2.08704	1.04603	1.66606	1.27859	0.897649	0.863812	1.07683	ug/g
POS1309		PC(33:3)+H	PC(33:3)+H	PC	(33:3)	(33:3)				C41 H77 O8 N1 P1	742.538	9.1451	0.0180038	0.85317	0.315953	2.16911	94.5164	101.631	94.4313	155.093	84.7937	97.8209	77.1799	118.638	96.8595	88.4912	85.3632	87.057	ug/g
POS1310		PC(33:3)+H	PC(33:3)+H	PC	(33:3)	(33:3)				C41 H77 O8 N1 P1	742.538	9.736	0.255077	5.09504	0.216699	0.38561	0.278987	0.0946605	0.167017	0.265033	0.52376	0.203066	0.411727	3.12081	0.871966	0.501737	0.333025	0.328062	ug/g
POS1312		PC(33:4)+H	PC(33:4)+H	PC	(33:4)	(33:4)				C41 H75 O8 N1 P1	740.522	8.24372	0.032111	0.929033	0.612883	0.757668	17.8618	22.1357	21.3535	27.4321	18.9202	16.8483	17.2259	28.4327	21.6757	19.1518	17.9607	18.5376	ug/g
POS1314		PC(33:5)+H	PC(33:5)+H	PC	(33:5)	(33:5)				C41 H73 O8 N1 P1	738.507	7.576	0.0441737	0.95907	0.916278	0.0498342	0.097459	0.163406	0.228892	0.226256	0.0895381	0.175759	0.0837736	0.378011	0.131301	0.175214	0.162667	0.162261	ug/g
POS1315		PC(22:3_11:2)+H	PC(33:5)+H	PC	(22:3_11:2)	(22:3)	(11:2)			C41 H73 O8 N1 P1	738.507	8.07446	0.0372075	0.784525	0.386565	0.932632	11.072	14.9685	14.2197	31.9947	13.4652	14.1261	12.3529	16.4603	14.4527	13.8827	13.0249	13.0248	ug/g
POS1328		PC(16:0_18:1)+Na	PC(34:1)+Na	PC	(16:0_18:1)	(16:0)	(18:1)			C42 H82 O8 N1 P1 Na1	782.567	5.76851	0.0712718	1.33814	0.24614	0.0893599	0.186158	0.156411	0.0518602	0.167362	0.16934	0.239392	0.244836	0.162139	0.123988	0.0654746	0.0587106	0.0574506	ug/g
POS1336		PC(18:0_16:1)+Na	PC(34:1)+Na	PC	(18:0_16:1)	(18:0)	(16:1)			C42 H82 O8 N1 P1 Na1	782.567	10.3729	0.0123395	0.959932	0.78474	0.134358	0.606162	0.802964	1.01384	0.963204	0.715619	0.970048	0.559169	0.95264	0.865645	0.826253	0.809687	0.808104	ug/g
POS1338		PC(13:0_21:1)+Na	PC(34:1)+Na	PC	(13:0_21:1)	(13:0)	(21:1)			C42 H82 O8 N1 P1 Na1	782.567	10.8841	0.147735	1.24384	0.63879	0.184207	0.574937	0.591963	0.634923	0.701994	1.86782	0.559668	0.409254	0.543765	0.512428	0.484703	0.376164	0.498286	ug/g
POS1356		PC(17:1_17:1)+Na	PC(34:2)+Na	PC	(17:1_17:1)	(17:1)	(17:1)			C42 H80 O8 N1 P1 Na1	780.551	3.32981	0.153489	1.13221	0.727718	0.0603103	0.323101	0.0641577	0.0705366	0.242253	0.243663	0.101793	0.186454	0.241604	0.21724	0.0860114	0.0646666	0.0691827	ug/g
POS1359		PC(16:1_18:1)+Na	PC(34:2)+Na	PC	(16:1_18:1)	(16:1)	(18:1)			C42 H80 O8 N1 P1 Na1	780.551	5.88465	0.205073	1.54829	0.0348426	0.110616	0.113757	0.0827856	0.0536608	0.132395	0.160135	0.15136	0.154491	0.170668	0.103812	0.0680612	0.044772	0.0595218	ug/g
POS1363		PC(34:2)+Na	PC(34:2)+Na	PC	(16:1_18:1)	(16:1)	(18:1)			C42 H80 O8 N1 P1 Na1	780.551	7.76614	0.0254638	0.899362	0.592854	1.34327	48.5127	55.637	51.6788	97.5013	48.539	56.9746	46.8095	72.7895	59.6814	58.2602	55.4822	56.1974	ug/g
POS1391		PC(34:3)+H	PC(34:3)+H	PC	(34:3)	(34:3)				C42 H79 O8 N1 P1	756.554	8.77434	0.0470899	1.19046	0.588476	0.119909	0.863872	0.765476	0.224563	0.755113	0.990027	0.209435	0.92512	1.08585	0.672004	0.824326	0.762135	0.759088	ug/g
POS1392		PC(20:0_14:3)+H	PC(34:3)+H	PC	(20:0_14:3)	(20:0)	(14:3)			C42 H79 O8 N1 P1	756.554	9.4947	0.0301919	1.04716	0.597491	0.229291	4.26162	4.44462	3.5163	5.07259	4.58147	3.77038	4.91625	4.91667	4.45372	4.13506	3.92619	3.92601	ug/g
POS1394		PC(34:3e)+H	PC(34:3e)+H	PC	(34:3e)	(34:3e)				C42 H81 O7 N1 P1	742.575	8.59985	0.0943522	1.06805	0.854426	0.0566258	0.288036	0.15595	0.131613	0.392504	0.216567	0.297817	0.196296	0.468081	0.113712	0.21666	0.180475	0.208964	ug/g
POS1396		PC(16:1e_18:2)+H	PC(34:3e)+H	PC	(16:1e_18:2)	(16:1e)	(18:2)			C42 H81 O7 N1 P1	742.575	11.302	0.0484114	1.46706	0.0853045	0.0897382	0.0523513	0.0955888	0.0852085	0.104147	0.152213	0.0880559	0.140678	0.150848	0.0867471	0.106161	0.102973	0.0964835	ug/g
POS1399		PC(18:4_16:0)+H	PC(34:4)+H	PC	(18:4_16:0)	(18:4)	(16:0)			C42 H77 O8 N1 P1	754.538	9.419	0.0483532	0.772881	0.372465	0.305744	1.35793	1.56113	1.47872	3.30801	1.02414	1.59386	1.1867	2.11781	1.52206	1.61397	1.46586	1.55749	ug/g
POS1401		PC(34:5)+H	PC(34:5)+H	PC	(34:5)	(34:5)				C42 H75 O8 N1 P1	752.522	7.567	0.0253575	1.19575	0.314948	0.285259	3.68043	2.3706	2.05782	2.41503	3.34862	1.92651	3.34295	3.74863	3.36319	3.13023	3.05706	2.97541	ug/g
POS1402		PC(14:1e_20:4)+H	PC(34:5e)+H	PC	(14:1e_20:4)	(14:1e)	(20:4)			C42 H77 O7 N1 P1	738.543	9.7979	0.0296701	1.11679	0.175598	0.0962138	0.356255	0.39907	0.453327	0.416394	0.405052	0.43771	0.409531	0.513454	0.502793	0.379577	0.363301	0.358889	ug/g
POS1403		PC(14:1e_20:5)+H	PC(34:6e)+H	PC	(14:1e_20:5)	(14:1e)	(20:5)			C42 H75 O7 N1 P1	736.528	9.18956	0.0116588	0.870148	0.194944	0.0946322	0.16933	0.182516	0.189327	0.250611	0.182222	0.183235	0.143574	0.179795	0.172385	0.162678	0.16081	0.158929	ug/g
POS1407		PC(35:2e)+H	PC(35:2e)+H	PC	(35:2e)	(35:2e)				C43 H85 O7 N1 P1	758.606	12.021	0.0319601	0.804997	0.277374	0.137554	0.252101	0.533182	0.48179	0.486958	0.340871	0.333726	0.307441	0.510872	0.272077	0.311075	0.296369	0.29305	ug/g
POS1409		PC(35:3)+H	PC(35:3)+H	PC	(35:3)	(35:3)				C43 H81 O8 N1 P1	770.569	8.846	0.112908	1.10534	0.776311	0.060704	0.136885	0.0544293	0.0736694	0.156325	0.0326938	0.105601	0.108473	0.133607	0.201735	0.114685	0.0917335	0.100776	ug/g
POS1410		PC(24:2_11:2)+H	PC(35:4)+H	PC	(24:2_11:2)	(24:2)	(11:2)			C43 H79 O8 N1 P1	768.554	7.40949	0.0342229	0.960232	0.775279	0.160366	1.05033	1.34914	1.31995	1.35407	1.02895	1.29951	0.880065	1.69526	1.18588	1.11237	1.03887	1.07293	ug/g
POS1412		PC(18:4_17:0)+H	PC(35:4)+H	PC	(18:4_17:0)	(18:4)	(17:0)			C43 H79 O8 N1 P1	768.554	9.4373	0.036466	0.834445	0.186097	0.421223	2.91168	3.61027	3.79323	5.00613	2.91875	3.70559	2.94564	3.54845	2.86256	3.05414	2.86968	2.86839	ug/g
POS1414		PC(15:0_20:5)+H	PC(35:5)+H	PC	(15:0_20:5)	(15:0)	(20:5)			C43 H77 O8 N1 P1	766.538	7.18227	0.0272635	0.678687	0.189507	0.222252	0.599259	0.381602	0.897675	0.456428	0.343254	0.367188	0.202296	0.424424	0.643724	0.586642	0.615211	0.615278	ug/g
POS1415		PC(35:5)+H	PC(35:5)+H	PC	(35:5)	(35:5)				C43 H77 O8 N1 P1	766.538	7.742	0.165274	1.42728	0.196945	0.181223	0.624032	0.794415	0.779537	0.485486	1.05394	0.565735	0.577007	1.41604	1.17487	0.70714	0.910665	0.678696	ug/g
POS1416		PC(35:5)+H	PC(35:5)+H	PC	(35:5)	(35:5)				C43 H77 O8 N1 P1	766.538	8.9468	0.0963715	1.50159	0.0905876	2.95866	60.1023	96.3319	50.603	99.9688	114.737	102.745	113.059	166.616	79.0902	82.4994	70.0757	70.1396	ug/g
POS1417		PC(35:6)+H	PC(35:6)+H	PC	(35:6)	(35:6)				C43 H75 O8 N1 P1	764.522	8.185	0.0376437	0.775872	0.27502	1.06828	15.0736	18.1228	18.4429	32.927	15.1491	14.9523	13.5735	23.0428	15.298	16.8811	15.7406	15.939	ug/g
POS1418		PC(36:0)+Na	PC(36:0)+Na	PC	(36:0)	(36:0)				C44 H88 O8 N1 P1 Na1	812.614	10.506	0.0278601	0.872263	0.502696	0.348864	2.29519	2.76655	3.07466	5.03982	2.28153	3.54184	2.37331	3.15124	3.01851	3.18262	3.03393	3.03373	ug/g
POS1420		PC(36:1)+Na	PC(36:1)+Na	PC	(36:1)	(36:1)				C44 H86 O8 N1 P1 Na1	810.598	9.67757	0.0309697	0.830328	0.426831	1.87603	74.6941	79.7102	75.732	155.819	62.115	80.7218	75.4852	107.923	74.3419	90.3496	85.6728	85.6682	ug/g
POS1425		PC(36:1e)+H	PC(36:1e)+H	PC	(36:1e)	(36:1e)				C44 H89 O7 N1 P1	774.637	11.4363	0.0164997	1.80815	0.071513	0.30647	0.414263	0.442913	0.423674	0.612526	0.722528	0.897332	0.574609	1.43682	0.648107	0.677924	0.658951	0.658873	ug/g
POS1431		PC(18:0_18:2)+Na	PC(36:2)+Na	PC	(18:0_18:2)	(18:0)	(18:2)			C44 H84 O8 N1 P1 Na1	808.583	3.311	0.140124	1.18018	0.602859	0.0218409	0.149277	0.0581659	0.0624786	0.148169	0.173763	0.0910851	0.139223	0.0499717	0.162736	0.0572893	0.0433896	0.0490139	ug/g
POS1436		PC(18:1_18:1)+Na	PC(36:2)+Na	PC	(18:1_18:1)	(18:1)	(18:1)			C44 H84 O8 N1 P1 Na1	808.583	5.87469	0.148723	1.82409	0.221114	0.0897228	0.0354742	0.0257458	0.0214799	0.098447	0.0582104	0.130305	0.127512	0.0270011	0.0700082	0.0222479	0.0173108	0.0174041	ug/g
POS1440		PC(36:2)+Na	PC(36:2)+Na	PC	(36:2)	(36:2)				C44 H84 O8 N1 P1 Na1	808.583	8.62873	0.0272063	1.01067	0.925084	0.995808	49.5741	46.941	41.162	59.7223	41.0194	56.8999	45.3532	60.3073	45.8026	47.9891	45.51	46.2893	ug/g
POS1448		PC(36:2)+H	PC(36:2)+H	PC	(36:2)	(36:2)				C44 H85 O8 N1 P1	786.601	16.1955	0.411369	0.713931	0.749903	1.66315	151.244	0.0522792	170.34	201.122	0.188388	0.0787674	466.098	0.0953878	0.0566641	0.188984	0.268787	0.112424	ug/g
POS1456		PC(36:2e)+Na	PC(36:2e)+Na	PC	(36:2e)	(36:2e)				C44 H86 O7 N1 P1 Na1	794.603	9.27076	0.0323752	1.07578	0.515911	0.288195	4.75106	3.94737	4.4411	6.05586	4.7617	5.63418	4.30749	6.0736	5.03559	4.6105	4.32254	4.44749	ug/g
POS1458		PC(18:1_18:2)+Na	PC(36:3)+Na	PC	(18:1_18:2)	(18:1)	(18:2)			C44 H82 O8 N1 P1 Na1	806.567	8.2277	0.0221636	0.979958	0.876498	2.65623	278.415	275.149	223.085	251.606	179.095	306.485	226.69	318.721	228.567	242.178	243.241	233.555	ug/g
POS1464		PC(36:3)+H	PC(36:3)+H	PC	(36:3)	(36:3)				C44 H83 O8 N1 P1	784.585	10.2045	0.060573	1.21053	0.287277	0.379766	4.5847	3.72916	3.31444	2.76504	2.91014	4.92708	3.42089	5.1229	5.39844	3.59637	3.18633	3.42939	ug/g
POS1470		PC(18:1_18:3)+H	PC(36:4)+H	PC	(18:1_18:3)	(18:1)	(18:3)			C44 H81 O8 N1 P1	782.569	3.953	0.339881	1.54395	0.57328	0.0177598	0.00425698	0.000676378	0.00200114	0.0073391	0.000647403	0.00268372	0.0140239	0.000738203	0.00945394	0.00382239	0.00186192	0.00335719	ug/g
POS1475		PC(18:4_18:0)+H	PC(36:4)+H	PC	(18:4_18:0)	(18:4)	(18:0)			C44 H81 O8 N1 P1	782.569	9.42039	0.0262387	0.854182	0.468496	0.498491	3.40038	6.29548	5.71817	8.90755	4.51825	5.27676	3.71299	6.80557	5.65524	5.08568	4.95328	4.82567	ug/g
POS1477		PC(36:4)+H	PC(36:4)+H	PC	(36:4)	(36:4)				C44 H81 O8 N1 P1	782.569	10.81	0.0516836	1.17019	0.603089	0.331496	3.90057	3.92622	3.63563	5.97402	3.3508	4.0846	3.13268	5.71033	9.22651	4.19989	3.79026	4.05232	ug/g
POS1492		PC(16:0_20:5)+H	PC(36:5)+H	PC	(16:0_20:5)	(16:0)	(20:5)			C44 H79 O8 N1 P1	780.554	8.69239	0.031969	0.967245	0.83174	0.135888	2.08978	2.25466	1.61292	2.38619	2.36354	1.43529	2.73808	1.94187	1.60905	1.60129	1.54496	1.50254	ug/g
POS1493		PC(18:4_18:1)+H	PC(36:5)+H	PC	(18:4_18:1)	(18:4)	(18:1)			C44 H79 O8 N1 P1	780.554	9.10202	0.131105	1.18036	0.184636	0.166789	0.904688	1.09182	0.617383	1.08062	1.00417	1.17124	0.93369	1.19065	1.15132	0.802071	0.621589	0.767253	ug/g
POS1502		PC(36:6)+H	PC(36:6)+H	PC	(16:1_20:5)	(16:1)	(20:5)			C44 H77 O8 N1 P1	778.538	6.56166	0.0298998	1.11027	0.681599	0.117386	0.330436	0.476913	0.452444	0.741696	0.385374	0.556405	0.360909	0.871012	0.604042	0.543754	0.522313	0.513076	ug/g
POS1503		PC(14:0_22:6)+Na	PC(36:6)+Na	PC	(14:0_22:6)	(14:0)	(22:6)			C44 H76 O8 N1 P1 Na1	800.52	7.05407	0.0636282	1.32007	0.263886	0.114908	0.45111	0.361391	0.301604	0.202953	0.37786	0.450114	0.218839	0.589734	0.536708	0.554343	0.604902	0.53537	ug/g
POS1505		PC(36:7)+H	PC(36:7)+H	PC	(36:7)	(36:7)				C44 H75 O8 N1 P1	776.522	6.057	0.0186369	0.975748	0.8809	0.0403882	0.062056	0.0855761	0.103929	0.0887574	0.0746571	0.102044	0.0512849	0.0839843	0.103111	0.0842468	0.081289	0.0820364	ug/g
POS1506		PC(14:1e_22:6)+H	PC(36:7e)+H	PC	(14:1e_22:6)	(14:1e)	(22:6)			C44 H77 O7 N1 P1	762.543	9.44177	0.0288516	1.17293	0.109548	0.135281	0.600137	0.691065	0.647945	0.547948	0.68875	0.748099	0.644531	0.899377	0.665724	0.630993	0.6005	0.600454	ug/g
POS1511		PC(19:1_18:2)+H	PC(37:3)+H	PC	(19:1_18:2)	(19:1)	(18:2)			C45 H85 O8 N1 P1	798.601	9.856	0.0798422	0.607919	0.155144	0.170541	0.22454	0.463255	0.497214	0.163838	0.170441	0.246983	0.20262	0.30225	0.102694	0.13422	0.13012	0.150983	ug/g
POS1512		PC(37:4)+H	PC(37:4)+H	PC	(37:4)	(37:4)				C45 H83 O8 N1 P1	796.585	8.45435	0.0191565	0.833645	0.450234	0.119021	0.362528	0.466874	0.397332	0.657535	0.365273	0.323868	0.339674	0.664792	0.269908	0.327097	0.315185	0.318588	ug/g
POS1514		PC(37:4e)+H	PC(37:4e)+H	PC	(37:4e)	(37:4e)				C45 H85 O7 N1 P1	782.606	11.509	0.0407395	1.45324	0.0114897	0.133937	0.169984	0.147633	0.168916	0.182416	0.243199	0.231913	0.18011	0.29237	0.267584	0.172518	0.178767	0.164778	ug/g
POS1515		PC(37:5)+H	PC(37:5)+H	PC	(37:5)	(37:5)				C45 H81 O8 N1 P1	794.569	6.9424	0.0394529	1.03026	0.891544	0.037258	0.117221	0.188338	0.190554	0.127964	0.137742	0.23043	0.0942831	0.208164	0.133082	0.149727	0.139556	0.140375	ug/g
POS1517		PC(27:1_10:4)+Na	PC(37:5)+Na	PC	(27:1_10:4)	(27:1)	(10:4)			C45 H80 O8 N1 P1 Na1	816.551	7.6438	0.0750292	1.13613	0.693536	0.0344091	0.0647139	0.0981553	0.0911755	0.0419534	0.0622211	0.0952091	0.0435422	0.153326	0.0660676	0.0733169	0.0635567	0.0660271	ug/g
POS1520		PC(15:0_22:6)+H	PC(37:6)+H	PC	(15:0_22:6)	(15:0)	(22:6)			C45 H79 O8 N1 P1	792.554	7.60965	0.0353436	1.12686	0.658727	0.269209	2.07647	1.77327	1.70472	2.85173	1.28114	3.86424	2.31932	2.85314	1.52289	1.92823	1.79708	1.85458	ug/g
POS1522		PC(37:6)+H	PC(37:6)+H	PC	(37:6)	(37:6)				C45 H79 O8 N1 P1	792.554	9.67391	0.023664	1.02152	0.834276	1.73219	121.446	148.58	138.307	166.251	122.56	143.949	135.743	183.923	147.514	134.781	129.41	129.398	ug/g
POS1526		PC(38:2e)+Na	PC(38:2e)+Na	PC	(38:2e)	(38:2e)				C46 H90 O7 N1 P1 Na1	822.635	10.3899	0.01337	1.07943	0.654101	0.0927243	0.391218	0.375217	0.386596	0.625752	0.412022	0.48927	0.42841	0.660401	0.409982	0.477629	0.479078	0.467432	ug/g
POS1527		PC(20:0e_18:2)+H	PC(38:2e)+H	PC	(20:0e_18:2)	(20:0e)	(18:2)			C46 H91 O7 N1 P1	800.653	11.6921	0.0595654	0.624611	0.490892	0.167705	0.238943	1.83492	0.224466	0.412869	0.332708	0.353123	0.339701	0.701814	0.389458	0.326021	0.315275	0.290003	ug/g
POS1529		PC(18:0_20:3)+Na	PC(38:3)+Na	PC	(18:0_20:3)	(18:0)	(20:3)			C46 H86 O8 N1 P1 Na1	834.598	9.4289	0.0333104	0.980934	0.901804	1.75181	109.066	129.78	128.484	175.664	100.639	161.106	104.611	169.364	130.083	132.362	123.853	127.66	ug/g
POS1531		PC(38:3)+Na	PC(38:3)+Na	PC	(38:3)	(38:3)				C46 H86 O8 N1 P1 Na1	834.598	10.562	0.0413766	1.01105	0.971396	0.130295	0.994079	1.8117	1.64408	2.7097	1.61549	2.14681	1.80197	2.91336	0.57069	2.14784	2.00088	2.00097	ug/g
POS1532		PC(18:3e_20:0)+H	PC(38:3e)+H	PC	(18:3e_20:0)	(18:3e)	(20:0)			C46 H89 O7 N1 P1	798.637	10.8731	0.016191	1.47647	0.145314	0.135164	0.23803	0.16261	0.185473	0.26654	0.33814	0.342241	0.170696	0.476587	0.245977	0.253805	0.246456	0.247247	ug/g
POS1533		PC(38:4)+H	PC(38:4)+H	PC	(38:4)	(38:4)				C46 H85 O8 N1 P1	810.601	8.95708	0.0336138	0.951863	0.665276	0.527376	11.519	14.4471	13.3447	15.4032	12.578	13.5375	10.4423	16.964	11.5784	12.5847	11.7681	12.1385	ug/g
POS1537		PC(27:1_11:3)+H	PC(38:4)+H	PC	(27:1_11:3)	(27:1)	(11:3)			C46 H85 O8 N1 P1	810.601	11.2589	0.192542	1.18462	0.416113	0.166456	1.45697	0.775274	1.72824	0.83149	1.2666	1.67842	1.14642	1.8014	1.20301	1.02504	1.4649	1.46433	ug/g
POS1544		PC(38:4e)+H	PC(38:4e)+H	PC	(38:4e)	(38:4e)				C46 H87 O7 N1 P1	796.621	11.226	0.0395224	1.73536	0.0979341	0.140051	0.19708	0.0960063	0.0832795	0.136026	0.221231	0.211755	0.126668	0.362568	0.189258	0.17422	0.168053	0.160971	ug/g
POS1549		PC(38:5e)+Na	PC(38:5e)+Na	PC	(38:5e)	(38:5e)				C46 H84 O7 N1 P1 Na1	816.588	8.04899	0.0250494	1.28611	0.0909632	0.0815801	0.116644	0.133927	0.14797	0.108259	0.131061	0.195778	0.129704	0.197258	0.160948	0.153506	0.148129	0.146313	ug/g
POS1552		PC(38:5e)+H	PC(38:5e)+H	PC	(38:5e)	(38:5e)				C46 H85 O7 N1 P1	794.606	9.676	0.0396812	0.889156	0.495308	0.0823424	0.255262	0.326991	0.345774	0.462318	0.281336	0.341557	0.384482	0.345753	0.192165	0.302054	0.315233	0.291238	ug/g
POS1559		PC(38:6)+H	PC(38:6)+H	PC	(38:6)	(38:6)				C46 H81 O8 N1 P1	806.569	9.279	0.0553449	1.20419	0.0672925	0.407709	4.15479	3.77568	3.84885	4.17455	4.17502	4.96892	4.14056	5.90604	4.82386	4.37687	4.22178	3.92245	ug/g
POS1560		PC(18:2_20:4)+H	PC(38:6)+H	PC	(18:2_20:4)	(18:2)	(20:4)			C46 H81 O8 N1 P1	806.569	10.1952	0.0624124	1.10816	0.584555	0.266003	3.53339	3.52947	3.25654	2.76639	2.78551	4.7206	2.4321	5.03569	3.1526	3.54133	3.13191	3.41715	ug/g
POS1561		PC(38:6)+H	PC(38:6)+H	PC	(38:6)	(38:6)				C46 H81 O8 N1 P1	806.569	11.084	0.135205	1.27144	0.182633	0.0849325	0.221371	0.232693	0.235268	0.264364	0.339639	0.190209	0.238383	0.35754	0.389936	0.267956	0.206734	0.259001	ug/g
POS1562		PC(38:6)+H	PC(38:6)+H	PC	(38:6)	(38:6)				C46 H81 O8 N1 P1	806.569	12.904	0.280378	2.40048	0.343939	0.076213	0.0398193	0.0250363	0.0171994	0.0190087	0.0387365	0.0348534	0.0269668	0.181969	0.0207259	0.0578617	0.036842	0.0364318	ug/g
POS1572		PC(38:6e)+H	PC(38:6e)+H	PC	(38:6e)	(38:6e)				C46 H83 O7 N1 P1	792.59	8.37585	0.0493711	0.939042	0.790944	0.0800367	0.388466	0.377893	0.371292	0.830469	0.452193	0.459892	0.437613	0.603199	0.357287	0.487441	0.473667	0.442368	ug/g
POS1579		PC(16:1_22:6)+H	PC(38:7)+H	PC	(16:1_22:6)	(16:1)	(22:6)			C46 H79 O8 N1 P1	804.554	8.85141	0.115335	1.06952	0.659776	0.106613	0.530195	0.510787	0.419047	0.274467	0.420955	0.539213	0.444087	0.552459	0.362126	0.404033	0.323554	0.38985	ug/g
POS1582		PC(38:7e)+H	PC(38:7e)+H	PC	(38:7e)	(38:7e)				C46 H81 O7 N1 P1	790.575	8.23354	0.0963349	1.58076	0.147271	0.164926	0.246164	0.193555	0.236076	0.280395	0.273612	0.624615	0.276604	0.471833	0.242726	0.239674	0.198982	0.231462	ug/g
POS1584		PC(38:8)+H	PC(38:8)+H	PC	(38:8)	(38:8)				C46 H77 O8 N1 P1	802.538	7.224	0.0321554	1.46222	0.163888	0.183351	0.558698	0.439354	0.431393	0.431245	0.559422	0.518925	0.404872	1.04249	0.875223	0.75642	0.777987	0.729551	ug/g
POS1585		PC(30:1_9:0)+H	PC(39:1)+H	PC	(30:1_9:0)	(30:1)	(9:0)			C47 H93 O8 N1 P1	830.663	10.3368	0.038905	1.2735	0.583431	0.10801	0.157309	0.683218	0.209559	0.205644	0.181515	0.518444	0.237526	0.387154	0.674323	0.312005	0.301001	0.288632	ug/g
POS1586		PC(29:1_10:1)+H	PC(39:2)+H	PC	(29:1_10:1)	(29:1)	(10:1)			C47 H91 O8 N1 P1	828.648	10.9967	0.0301014	1.00924	0.944298	0.160978	1.12902	1.28482	1.16821	0.831869	0.871804	1.14683	0.938125	1.4338	1.17783	0.947692	0.892883	0.914055	ug/g
POS1587		PC(29:1_10:1)+H	PC(39:2)+H	PC	(29:1_10:1)	(29:1)	(10:1)			C47 H91 O8 N1 P1	828.648	11.5656	0.421841	3.96532	0.289072	0.0891713	0.00672438	0.0440539	0.00895284	0.00533983	0.177084	0.00343851	0.125343	0.0139681	0.00269985	0.00915843	0.0176624	0.0230774	ug/g
POS1588		PC(39:2e)+H	PC(39:2e)+H	PC	(39:2e)	(39:2e)				C47 H93 O7 N1 P1	814.668	12.4453	0.037994	1.45342	0.164503	0.325909	1.51929	1.08694	0.921734	1.84182	2.10937	2.05718	1.04982	2.90876	1.63054	1.44534	1.34093	1.37987	ug/g
POS1589		PC(20:2e_19:0)+H	PC(39:2e)+H	PC	(20:2e_19:0)	(20:2e)	(19:0)			C47 H93 O7 N1 P1	814.668	13.853	0.0253097	3.75334	0.06537	1.09937	0.0295814	7.42963	0.0535985	0.133502	7.99612	3.64185	7.46325	12.4888	4.28394	8.20285	7.81482	7.91217	ug/g
POS1590		PC(28:0_11:3)+H	PC(39:3)+H	PC	(28:0_11:3)	(28:0)	(11:3)			C47 H89 O8 N1 P1	826.632	10.3909	0.0405112	0.977241	0.919363	0.0705356	0.2206	0.280863	0.298506	0.182746	0.149261	0.331241	0.168647	0.350972	0.200314	0.245753	0.257059	0.237135	ug/g
POS1591		PC(28:0_11:3)+H	PC(39:3)+H	PC	(28:0_11:3)	(28:0)	(11:3)			C47 H89 O8 N1 P1	826.632	11.4226	0.0266067	1.09142	0.576387	0.0593892	0.15454	0.133069	0.145935	0.0946641	0.112477	0.165678	0.118714	0.191598	0.132154	0.116344	0.115133	0.11059	ug/g
POS1592		PC(39:3e)+H	PC(39:3e)+H	PC	(39:3e)	(39:3e)				C47 H91 O7 N1 P1	812.653	11.505	0.0306007	2.27914	0.081733	0.0828925	0.0355228	0.0292375	0.0254914	0.0127258	0.0805712	0.0648372	0.0175842	0.0927531	0.0376291	0.0505603	0.0476545	0.0498197	ug/g
POS1597		PC(17:1_22:6)+H	PC(39:7)+H	PC	(17:1_22:6)	(17:1)	(22:6)			C47 H81 O8 N1 P1	818.569	7.77602	0.0188252	1.1527	0.649144	0.153633	1.11859	1.04869	1.00882	0.642757	0.663657	1.93099	0.591194	1.4598	0.856865	1.01733	0.981356	0.990142	ug/g
POS1598		PC(17:1_22:6)+H	PC(39:7)+H	PC	(17:1_22:6)	(17:1)	(22:6)			C47 H81 O8 N1 P1	818.569	9.703	0.028118	1.14004	0.310737	0.171111	1.45922	1.78587	1.66056	1.4583	1.81067	2.02385	1.46163	2.32816	1.44461	1.62332	1.54705	1.54646	ug/g
POS1600		PC(40:10)+H	PC(40:10)+H	PC	(40:10)	(40:10)				C48 H77 O8 N1 P1	826.538	5.96506	0.0574185	1.06167	0.85416	0.0517782	0.0853334	0.100295	0.0771444	0.174225	0.0618313	0.166793	0.0585887	0.184137	0.108584	0.109316	0.0975827	0.105437	ug/g
POS1601		PC(40:1e)+Na	PC(40:1e)+Na	PC	(40:1e)	(40:1e)				C48 H96 O7 N1 P1 Na1	852.682	13.336	0.123187	3.29225	0.0934013	0.185317	0.16346	0.0704948	0.0337381	0.00828288	0.328364	0.228771	0.0507036	0.414497	0.113392	0.120579	0.154441	0.141899	ug/g
POS1604		PC(40:3e)+H	PC(40:3e)+H	PC	(40:3e)	(40:3e)				C48 H93 O7 N1 P1	826.668	11.8456	0.0415372	1.56697	0.08824	0.319627	1.19033	0.877985	0.811231	0.865153	1.63719	1.34696	0.77316	2.17469	1.4028	1.11718	1.07775	1.02813	ug/g
POS1606		PC(40:4e)+H	PC(40:4e)+H	PC	(40:4e)	(40:4e)				C48 H91 O7 N1 P1	824.653	10.9046	0.0421968	1.64498	0.0915475	0.161515	0.325552	0.182082	0.157904	0.213566	0.415538	0.402463	0.165892	0.505152	0.318588	0.318898	0.293097	0.307634	ug/g
POS1611		PC(18:1_22:5)+H	PC(40:6)+H	PC	(18:1_22:5)	(18:1)	(22:5)			C48 H85 O8 N1 P1	834.601	7.649	0.0232543	0.959493	0.783664	0.151877	1.15994	1.60914	1.66735	1.62013	1.32365	1.78063	1.03662	1.89969	1.22345	1.63307	1.5767	1.64814	ug/g
POS1612		PC(18:0_22:6)+H	PC(40:6)+H	PC	(18:0_22:6)	(18:0)	(22:6)			C48 H85 O8 N1 P1	834.601	8.34199	0.0249744	1.02468	0.825945	0.395349	7.21559	8.28442	8.22323	9.84063	7.38546	9.5076	7.03709	10.7146	8.34552	8.56034	8.16587	8.24916	ug/g
POS1616		PC(40:6)+H	PC(40:6)+H	PC	(40:6)	(40:6)				C48 H85 O8 N1 P1	834.601	10.643	0.0487412	0.843704	0.594118	0.202899	0.94223	0.627359	0.670795	1.14885	0.0919448	0.703804	0.797333	1.26368	0.717629	1.03291	0.996719	0.937428	ug/g
POS1621		PC(40:7)+Na	PC(40:7)+Na	PC	(40:7)	(40:7)				C48 H82 O8 N1 P1 Na1	854.567	7.187	0.0372018	0.995282	0.985417	0.521722	3.91573	7.42535	7.73333	11.7756	4.45249	7.41388	6.06838	10.6666	9.77922	8.26843	7.75823	7.75697	ug/g
POS1632		PC(40:8)+H	PC(40:8)+H	PC	(40:8)	(40:8)				C48 H81 O8 N1 P1	830.569	8.6165	0.0492969	0.239709	0.0614436	0.56629	0.231133	3.23665	1.26048	2.1544	0.155549	0.211324	0.177998	0.584687	0.932737	0.916032	0.906	0.990595	ug/g
POS1637		PC(40:9e)+H	PC(40:9e)+H	PC	(40:9e)	(40:9e)				C48 H81 O7 N1 P1	814.575	7.90307	0.0785903	1.4118	0.241165	0.075233	0.122245	0.0859255	0.100658	0.0321777	0.0811584	0.161314	0.0732505	0.163132	0.122936	0.0964699	0.0827465	0.0873598	ug/g
POS1638		PC(18:3_23:0)+H	PC(41:3)+H	PC	(18:3_23:0)	(18:3)	(23:0)			C49 H93 O8 N1 P1	854.663	11.478	0.035383	0.252488	0.018564	0.165336	0.0260092	0.168408	0.144155	0.165145	0.0191511	0.0237627	0.018459	0.0580521	0.0395536	0.0645728	0.0637938	0.0681406	ug/g
POS1646		PC(42:4)+H	PC(42:4)+H	PC	(42:4)	(42:4)				C50 H93 O8 N1 P1	866.663	11.0817	0.0695512	1.12889	0.480197	0.0525704	0.237741	0.275909	0.302545	0.223785	0.296363	0.258223	0.194977	0.422308	0.295664	0.272015	0.299059	0.26167	ug/g
POS1647		PC(42:4)+H	PC(42:4)+H	PC	(42:4)	(42:4)				C50 H93 O8 N1 P1	866.663	11.8653	0.0349619	1.02245	0.910052	0.0304094	0.133271	0.110867	0.114729	0.205122	0.147834	0.137668	0.106525	0.205015	0.12377	0.154324	0.159573	0.14879	ug/g
POS1649		PC(42:6)+H	PC(42:6)+H	PC	(42:6)	(42:6)				C50 H89 O8 N1 P1	862.632	10.0551	0.0294408	1.07903	0.6949	0.108712	0.588792	0.546718	0.534324	0.464608	0.423518	0.817049	0.454136	0.766498	0.417705	0.551524	0.523876	0.524797	ug/g
POS1650		PC(42:6)+H	PC(42:6)+H	PC	(42:6)	(42:6)				C50 H89 O8 N1 P1	862.632	10.4695	0.0255095	1.08251	0.662961	0.171549	0.99568	1.1845	1.29573	1.81771	1.18876	1.75638	1.06143	1.87825	1.27817	1.34495	1.28952	1.28516	ug/g
POS1655		PC(44:10)+H	PC(44:10)+H	PC	(44:10)	(44:10)				C52 H85 O8 N1 P1	882.601	8.04494	0.0426911	1.12524	0.235318	0.0928562	0.385428	0.451471	0.473122	0.386248	0.436867	0.536628	0.40467	0.567532	0.440184	0.491888	0.458808	0.455825	ug/g
POS1660		PC(44:12)+H	PC(44:12)+H	PC	(44:12)	(44:12)				C52 H81 O8 N1 P1	878.569	7.58384	0.046507	1.29642	0.176712	0.309404	1.05013	1.70198	1.47276	2.11395	1.92947	2.00072	1.35365	2.62122	2.36717	1.86868	1.703	1.77867	ug/g
POS1662		PC(44:7)+H	PC(44:7)+H	PC	(44:7)	(44:7)				C52 H91 O8 N1 P1	888.648	10.4422	0.0278858	1.01358	0.927345	0.0527117	0.137927	0.180094	0.162152	0.170722	0.130055	0.204556	0.125874	0.218319	0.145866	0.167622	0.159789	0.159767	ug/g
POS1663		PC(46:7)+H	PC(46:7)+H	PC	(46:7)	(46:7)				C54 H95 O8 N1 P1	916.679	11.4903	0.0408622	0.782899	0.452268	0.0442244	0.0303797	0.0389139	0.0650066	0.0394692	0.0106364	0.0506916	0.0190392	0.0555508	0.0341369	0.0399595	0.0429431	0.0429119	ug/g
NEG1263	Y	PE(18:0_20:3)-H	PE(38:3)-H	PE	(18:0_20:3)	(18:0)	(20:3)			C43 H79 O8 N1 P1	768.555	10.4697	0.0109521	0.786061	0.0363994	1.35838	23.7363	24.9319	23.0523	29.8074	16.0598	21.8175	17.3931	20.6274	23.861	21.8812	21.6868	22.164	ug/g
POS1943	Y	PE(18:1e_20:3)+Na	PE(38:4e)+Na	PE	(18:1e_20:3)	(18:1e)	(20:3)			C43 H80 O7 N1 P1 Na1	776.556	10.023	0.103705	0.00346879	1.45529e-06	5.28983	90.6822	75.5888	65.7945	67.3988	0.223773	0.347101	0.267029	0.405768	0.0548043	0.220437	0.22248	0.263731	ug/g
POS2096	Y	PE(44:3e)+H	PE(44:3e)+H	PE	(44:3e)	(44:3e)				C49 H95 O7 N1 P1	840.684	14.5653	0.0667858	1.39842	0.0155503	1.92226	29.433	40.36	41.56	41.1346	53.1796	56.8598	44.4257	64.6336	47.4531	48.6794	54.1017	47.965	ug/g
NEG1149		PE(20:4e)-H	PE(20:4e)-H	PE	(20:4e)	(20:4e)				C25 H43 O7 N1 P1	500.278	4.42137	0.3246	0.397116	0.140019	0.590825	0.756585	1.54619	1.95865	4.54408	1.25731	0.35865	0.426827	0.440089	1.88813	1.99867	2.10402	1.08367	ug/g
NEG1150		PE(10:0_11:2)-H	PE(21:2)-H	PE	(10:0_11:2)	(10:0)	(11:2)			C26 H47 O8 N1 P1	532.304	3.339	0.0119208	1.04628	0.783119	0.166511	0.8275	1.30687	1.21683	1.95588	1.4077	1.18504	1.47679	1.38401	1.48734	1.28427	1.29918	1.31525	ug/g
NEG1151		PE(9:0_12:3)-H	PE(21:3)-H	PE	(9:0_12:3)	(9:0)	(12:3)			C26 H45 O8 N1 P1	530.289	2.497	0.0916202	1.07562	0.594178	0.06558	0.12523	0.238307	0.209713	0.261939	0.230241	0.202319	0.233881	0.204469	0.252023	0.219843	0.258151	0.222494	ug/g
NEG1152		PE(16:0_6:0)-H	PE(22:0)-H	PE	(16:0_6:0)	(16:0)	(6:0)			C27 H53 O8 N1 P1	550.351	2.338	0.0135377	0.946533	0.708809	0.0815934	0.154322	0.229238	0.20505	0.295034	0.169574	0.233907	0.183564	0.214246	0.244207	0.195343	0.197606	0.20068	ug/g
NEG1153		PE(4:0_18:0)-H	PE(22:0)-H	PE	(4:0_18:0)	(4:0)	(18:0)			C27 H53 O8 N1 P1	550.351	4.036	0.0365747	0.376975	0.0627495	0.0948549	0.0366208	0.0368235	0.0440166	0.11118	0.021417	0.0271577	0.0203097	0.0253024	0.0135528	0.0211771	0.0214815	0.0226837	ug/g
NEG1154		PE(16:0_16:0)-H	PE(32:0)-H	PE	(16:0_16:0)	(16:0)	(16:0)			C37 H73 O8 N1 P1	690.508	9.82717	0.011211	0.928968	0.681443	0.356008	5.64348	7.99771	7.30879	3.70521	7.62485	5.64402	4.64427	5.02067	5.69604	5.7697	5.8363	5.90054	ug/g
NEG1155		PE(16:0_16:1)-H	PE(32:1)-H	PE	(16:0_16:1)	(16:0)	(16:1)			C37 H71 O8 N1 P1	688.492	8.80428	0.0263729	0.934905	0.574269	0.749464	25.9206	29.884	28.1539	24.2153	29.6413	24.888	21.9845	18.2399	31.6616	26.0315	25.0521	26.3611	ug/g
NEG1156		PE(32:1e)-H	PE(32:1e)-H	PE	(32:1e)	(32:1e)				C37 H73 O7 N1 P1	674.513	10.4352	0.020923	0.921563	0.512565	0.415747	5.33658	4.75113	5.12947	4.26943	4.19498	4.6009	3.49396	6.15811	3.99974	4.65398	4.7114	4.52246	ug/g
NEG1157		PE(16:1_16:1)-H	PE(32:2)-H	PE	(16:1_16:1)	(16:1)	(16:1)			C37 H69 O8 N1 P1	686.477	7.7765	0.0131984	0.737433	0.0545485	1.26224	19.886	16.7681	15.6283	22.6696	15.09	14.5543	10.5552	10.7764	18.1142	14.4966	14.3018	14.6844	ug/g
NEG1158		PE(16:1_16:1)-H	PE(32:2)-H	PE	(16:1_16:1)	(16:1)	(16:1)			C37 H69 O8 N1 P1	686.477	8.353	0.0810069	1.27042	0.385449	0.065278	0.290796	0.180922	0.235005	0.142275	0.240295	0.365277	0.155781	0.185862	0.401015	0.251252	0.219304	0.254919	ug/g
NEG1159		PE(16:1e_16:1)-H	PE(32:2e)-H	PE	(16:1e_16:1)	(16:1e)	(16:1)			C37 H71 O7 N1 P1	672.497	9.3819	0.0168159	1.20928	0.191578	0.389582	12.2811	12.2788	11.3013	8.60454	16.1844	13.2108	11.2541	10.2137	16.3513	11.9598	11.61	11.6269	ug/g
NEG1160		PE(32:3)-H	PE(32:3)-H	PE	(32:3)	(32:3)				C37 H67 O8 N1 P1	684.461	6.993	0.249885	0.181364	0.0232926	0.301404	0.566378	0.127578	0.235606	0.645262	0.0566045	0.115991	0.0507963	0.0369312	0.0966981	0.121742	0.129898	0.188997	ug/g
NEG1161		PE(17:1_16:0)-H	PE(33:1)-H	PE	(17:1_16:0)	(17:1)	(16:0)			C38 H73 O8 N1 P1	702.508	9.40231	0.173724	1.099	0.701868	0.12425	0.957935	2.23085	1.08858	1.01129	1.33897	1.68586	1.86759	0.882779	1.49013	1.93663	1.95721	1.41477	ug/g
NEG1163		PE(17:1_16:1)-H	PE(33:2)-H	PE	(17:1_16:1)	(17:1)	(16:1)			C38 H71 O8 N1 P1	700.492	8.35469	0.0179166	0.925059	0.7017	0.139009	1.16775	1.30133	1.38792	0.719852	1.20174	1.46596	0.63501	0.795703	1.19392	0.970942	0.949079	0.983323	ug/g
NEG1164		PE(18:0_16:0)-H	PE(34:0)-H	PE	(18:0_16:0)	(18:0)	(16:0)			C39 H77 O8 N1 P1	718.539	10.9638	0.0190277	0.860576	0.33667	0.687076	8.70906	13.901	15.0536	10.0856	13.3214	9.27852	8.65445	10.2703	9.84011	10.1799	10.5672	10.311	ug/g
NEG1165		PE(16:0_18:1)-H	PE(34:1)-H	PE	(16:0_18:1)	(16:0)	(18:1)			C39 H75 O8 N1 P1	716.524	9.94418	0.010083	0.954162	0.56542	1.26521	77.9504	78.7378	74.5034	64.1165	78.4223	69.2903	61.8027	61.0422	81.6573	66.9885	67.2602	68.2796	ug/g
NEG1168		PE(34:1e)-H	PE(34:1e)-H	PE	(34:1e)	(34:1e)				C39 H77 O7 N1 P1	702.544	11.5616	0.00670461	1.08941	0.486168	0.230346	4.20711	3.90227	3.36035	3.64402	4.19886	4.49433	2.83116	5.1417	3.91523	3.4082	3.38209	3.42759	ug/g
NEG1169		PE(16:1_18:1)-H	PE(34:2)-H	PE	(16:1_18:1)	(16:1)	(18:1)			C39 H73 O8 N1 P1	714.508	9.04679	0.025622	0.822888	0.133993	3.56224	241.284	257.075	181.132	270.938	157.305	224.956	160.334	203.932	231.096	238.619	230.012	241.722	ug/g
NEG1170		PE(16:0_18:2)-H	PE(34:2)-H	PE	(16:0_18:2)	(16:0)	(18:2)			C39 H73 O8 N1 P1	714.508	9.76754	0.555999	0.965179	0.926541	0.382675	12.3379	9.90836	8.41163	2.05829	7.70098	12.6391	7.14724	0.992342	10.9915	7.19514	1.97337	7.35814	ug/g
NEG1173		PE(34:2)-H	PE(34:2)-H	PE	(34:2)	(34:2)				C39 H73 O8 N1 P1	714.508	14.312	0.361345	0.462657	0.174614	0.0378432	0.0162591	0.000799611	0.0143917	0.0221437	0.00172519	0.0138146	0.00265655	0.00337594	0.00942235	0.00360023	0.00330025	0.00616322	ug/g
NEG1177		PE(16:1e_18:1)-H	PE(34:2e)-H	PE	(16:1e_18:1)	(16:1e)	(18:1)			C39 H75 O7 N1 P1	700.529	10.519	0.0150801	1.22389	0.115729	1.07065	42.6154	37.9939	33.3651	36.8073	48.2367	49.4123	31.1544	53.6155	48.2555	40.0636	39.3729	40.5749	ug/g
NEG1178		PE(16:1_18:2)-H	PE(34:3)-H	PE	(16:1_18:2)	(16:1)	(18:2)			C39 H71 O8 N1 P1	712.492	8.00893	0.0198583	0.7919	0.0774463	2.36322	72.3683	81.8348	75.5652	99.4792	58.6908	74.5318	48.6925	63.8297	80.1689	72.1536	72.693	74.8991	ug/g
NEG1179		PE(34:3)-H	PE(34:3)-H	PE	(34:3)	(34:3)				C39 H71 O8 N1 P1	712.492	8.619	0.582005	0.63249	0.517971	2.00842	89.0952	93.9371	92.6773	0.183659	0.139293	84.5433	132.743	0.0859456	0.613722	91.7396	92.9111	22.6691	ug/g
NEG1180		PE(16:1_18:2)-H	PE(34:3)-H	PE	(16:1_18:2)	(16:1)	(18:2)			C39 H71 O8 N1 P1	712.492	15.6268	0.0647638	0.952942	0.829249	0.322925	1.26579	3.02229	2.96119	4.59215	2.72799	3.23529	2.31774	2.78005	3.04416	2.93641	3.29778	2.97357	ug/g
NEG1181		PE(16:1e_18:2)-H	PE(34:3e)-H	PE	(16:1e_18:2)	(16:1e)	(18:2)			C39 H73 O7 N1 P1	698.513	9.60512	0.00940289	0.824723	0.0726949	1.83074	55.3576	65.1181	61.9415	52.3633	41.3432	38.4189	52.3997	52.1449	57.7292	55.5492	56.4255	56.4978	ug/g
NEG1183		PE(16:1_18:3)-H	PE(34:4)-H	PE	(16:1_18:3)	(16:1)	(18:3)			C39 H69 O8 N1 P1	710.477	7.1888	0.0226585	0.897018	0.426143	0.212265	1.22219	1.35758	1.23328	1.62484	1.11305	1.37615	0.852706	1.15242	1.60303	1.22674	1.24082	1.28128	ug/g
NEG1184		PE(14:0_20:4)-H	PE(34:4)-H	PE	(14:0_20:4)	(14:0)	(20:4)			C39 H69 O8 N1 P1	710.477	7.66581	0.0251089	0.68675	0.0650359	0.507463	2.07112	2.32761	2.24164	3.79079	1.72342	1.89652	1.3816	1.87766	2.0753	2.08098	2.0078	2.10806	ug/g
NEG1185		PE(34:4e)-H	PE(34:4e)-H	PE	(34:4e)	(34:4e)				C39 H71 O7 N1 P1	696.497	8.57111	0.00643352	1.27253	0.202423	0.102586	0.380179	0.366214	0.317931	0.109898	0.382897	0.35617	0.33796	0.37774	0.413026	0.353539	0.3495	0.349772	ug/g
NEG1186		PE(34:5)-H	PE(34:5)-H	PE	(34:5)	(34:5)				C39 H67 O8 N1 P1	708.461	6.662	0.146352	1.33586	0.558151	0.0746784	0.136682	0.10694	0.134146	0.201211	0.112577	0.140344	0.0869407	0.460034	0.1669	0.105853	0.13803	0.138252	ug/g
NEG1187		PE(34:8e)-H	PE(34:8e)-H	PE	(34:8e)	(34:8e)				C39 H63 O7 N1 P1	688.435	4.739	0.0387309	0.808548	0.315309	0.177841	0.38567	0.509286	0.541749	0.853032	0.386005	0.513139	0.423737	0.375106	0.616216	0.512556	0.488151	0.527198	ug/g
NEG1188		PE(17:0_18:1)-H	PE(35:1)-H	PE	(17:0_18:1)	(17:0)	(18:1)			C40 H77 O8 N1 P1	730.539	10.355	0.137496	0.685681	0.0584619	0.196767	0.441861	0.340347	0.394345	0.22945	0.293797	0.152412	0.276331	0.228615	0.253932	0.360358	0.458827	0.369243	ug/g
NEG1189		PE(17:0_18:2)-H	PE(35:2)-H	PE	(17:0_18:2)	(17:0)	(18:2)			C40 H75 O8 N1 P1	728.524	9.41445	0.00256486	0.945755	0.57948	0.179061	1.30986	1.60625	1.29346	1.21462	1.26886	1.25292	1.00971	1.30755	1.5734	1.40182	1.40706	1.40873	ug/g
NEG1190		PE(35:2e)-H	PE(35:2e)-H	PE	(35:2e)	(35:2e)				C40 H77 O7 N1 P1	714.544	11.071	0.0246266	1.65669	0.134314	0.400469	1.73466	1.26188	1.18877	1.21509	2.42001	2.23186	0.973446	3.74059	1.81759	1.44545	1.3958	1.46419	ug/g
NEG1191		PE(17:1_18:2)-H	PE(35:3)-H	PE	(17:1_18:2)	(17:1)	(18:2)			C40 H73 O8 N1 P1	726.508	8.51885	0.00421311	0.907802	0.573556	0.18385	1.35495	1.12156	1.68262	1.967	1.23674	1.69614	1.04123	1.82048	1.15705	1.60118	1.61175	1.61381	ug/g
NEG1192		PE(35:3e)-H	PE(35:3e)-H	PE	(35:3e)	(35:3e)				C40 H75 O7 N1 P1	712.529	10.189	0.0931165	0.934673	0.362272	0.172403	1.00491	1.12253	1.27415	0.986671	1.02241	1.01818	0.923502	1.16724	0.995659	1.12224	1.32226	1.13806	ug/g
NEG1193		PE(15:0_20:4)-H	PE(35:4)-H	PE	(15:0_20:4)	(15:0)	(20:4)			C40 H71 O8 N1 P1	724.492	8.29482	0.107208	0.829889	0.0908844	0.192711	0.711792	0.676655	0.66451	0.912405	0.48974	0.701867	0.638355	0.635233	0.610954	0.751494	0.759878	0.62373	ug/g
NEG1194		PE(18:0_18:0)-H	PE(36:0)-H	PE	(18:0_18:0)	(18:0)	(18:0)			C41 H81 O8 N1 P1	746.571	12.0537	0.0158388	0.884208	0.530583	0.178393	0.691821	0.968121	1.01317	1.41834	0.811446	0.712105	0.748798	1.30566	0.944108	0.875795	0.859507	0.887043	ug/g
NEG1196		PE(18:0_18:1)-H	PE(36:1)-H	PE	(18:0_18:1)	(18:0)	(18:1)			C41 H79 O8 N1 P1	744.555	11.059	0.0591225	0.902029	0.215844	1.93899	81.4425	102.686	103.169	97.8922	98.5336	82.1852	73.3176	84.0691	96.2101	88.7677	80.5419	89.9026	ug/g
NEG1198		PE(18:0e_18:1)-H	PE(36:1e)-H	PE	(18:0e_18:1)	(18:0e)	(18:1)			C41 H81 O7 N1 P1	730.576	11.8038	0.0305596	1.43486	0.0566949	0.404294	1.94287	1.72052	1.56198	1.91622	2.6886	2.61443	1.6412	3.46519	2.3995	2.10275	1.99346	1.99711	ug/g
NEG1199		PE(18:1e_18:0)-H	PE(36:1e)-H	PE	(18:1e_18:0)	(18:1e)	(18:0)			C41 H81 O7 N1 P1	730.576	12.6232	0.00925063	1.04249	0.648034	0.0980806	0.772047	0.885214	0.861327	0.871978	0.903209	0.910312	0.681664	1.0774	0.845716	0.721914	0.73244	0.734496	ug/g
NEG1201		PE(18:1_18:1)-H	PE(36:2)-H	PE	(18:1_18:1)	(18:1)	(18:1)			C41 H77 O8 N1 P1	742.539	10.169	0.0219749	0.968956	0.847459	2.63502	220.702	234.07	230.707	345.881	178.475	249.646	201.704	307.332	312.021	246.752	251.12	240.368	ug/g
NEG1216		PE(18:0e_18:2)-H	PE(36:2e)-H	PE	(18:0e_18:2)	(18:0e)	(18:2)			C41 H79 O7 N1 P1	728.56	10.9376	0.00697633	1.13798	0.328664	0.346801	3.34158	4.34341	4.32349	5.33763	4.56914	5.09033	4.0488	6.35376	4.61236	4.5293	4.59175	4.57128	ug/g
NEG1217		PE(18:1e_18:1)-H	PE(36:2e)-H	PE	(18:1e_18:1)	(18:1e)	(18:1)			C41 H79 O7 N1 P1	728.56	11.6376	0.00471204	1.97154	0.067195	2.14626	37.2077	21.8795	16.528	18.3753	55.1017	51.8896	16.9743	67.6774	39.9891	33.3029	33.0315	33.3022	ug/g
NEG1218		PE(18:1_18:2)-H	PE(36:3)-H	PE	(18:1_18:2)	(18:1)	(18:2)			C41 H75 O8 N1 P1	740.524	9.14924	0.00175437	0.817224	0.173409	4.07375	254.814	265.212	248.835	385.533	196.904	242.16	193.987	279.952	266.244	250.827	251.381	251.699	ug/g
NEG1223		PE(18:2e_18:1)-H	PE(36:3e)-H	PE	(18:2e_18:1)	(18:2e)	(18:1)			C41 H77 O7 N1 P1	726.544	10.6371	0.011692	2.75656	0.0693646	2.13568	26.5534	10.6237	6.01993	7.95204	47.0613	42.4811	5.4525	53.0481	28.2011	23.0931	22.8501	23.3897	ug/g
NEG1224		PE(36:3e)-H	PE(36:3e)-H	PE	(36:3e)	(36:3e)				C41 H77 O7 N1 P1	726.544	11.2793	0.345202	0.970572	0.965988	0.0184272	0.000431218	0.0351401	0.00912862	0.0148243	0.00873146	0.0392264	0.016384	0.00251942	0.00535453	0.013457	0.0275277	0.0258936	ug/g
NEG1225		PE(36:3e)-H	PE(36:3e)-H	PE	(36:3e)	(36:3e)				C41 H77 O7 N1 P1	726.544	16.206	0.319196	0.828046	0.687967	0.0446528	0.0429855	0.0607213	0.0184834	0.0126221	0.0594838	0.0251269	0.012181	0.0300376	0.0127092	0.0389333	0.0670589	0.0411	ug/g
NEG1226		PE(18:2_18:2)-H	PE(36:4)-H	PE	(18:2_18:2)	(18:2)	(18:2)			C41 H73 O8 N1 P1	738.508	8.24807	0.200824	0.835603	0.567234	1.06209	19.8243	51.2429	26.8252	49.2297	16.1139	39.5648	19.7637	50.8407	27.3865	27.7795	38.9568	28.1417	ug/g
NEG1227		PE(16:0_20:4)-H	PE(36:4)-H	PE	(16:0_20:4)	(16:0)	(20:4)			C41 H73 O8 N1 P1	738.508	8.85219	0.0152883	0.691517	0.225854	3.83608	151.727	165.145	139.101	359.444	119.779	134.039	129.867	139.639	181.52	167.816	169.749	164.677	ug/g
NEG1231		PE(18:2_18:2)-H	PE(36:4)-H	PE	(18:2_18:2)	(18:2)	(18:2)			C41 H73 O8 N1 P1	738.508	15.711	0.0647974	0.912383	0.676353	0.117846	0.163988	0.631158	0.625023	0.56427	0.442966	0.460876	0.398195	0.496625	0.464549	0.500977	0.570143	0.532325	ug/g
NEG1235		PE(16:1e_20:3)-H	PE(36:4e)-H	PE	(16:1e_20:3)	(16:1e)	(20:3)			C41 H75 O7 N1 P1	724.529	9.71569	0.0401759	1.06003	0.607318	0.381424	9.63008	9.49528	7.564	6.79915	9.35486	9.42739	6.97244	10.5495	8.06932	8.32672	7.82052	8.43836	ug/g
NEG1236		PE(16:1e_20:3)-H	PE(36:4e)-H	PE	(16:1e_20:3)	(16:1e)	(20:3)			C41 H75 O7 N1 P1	724.529	10.2457	0.0241576	0.908664	0.383524	0.233142	1.45724	1.47582	1.21831	1.04177	1.1673	0.93524	1.12032	1.41094	1.26472	1.18915	1.13793	1.18429	ug/g
NEG1237		PE(16:0_20:5)-H	PE(36:5)-H	PE	(16:0_20:5)	(16:0)	(20:5)			C41 H71 O8 N1 P1	736.492	7.92256	0.0266206	0.707066	0.11951	1.85905	29.6428	34.7306	33.8747	60.1701	27.2264	28.7558	21.1817	28.5853	34.266	32.8321	31.5861	33.2527	ug/g
NEG1238		PE(16:0_20:5)-H	PE(36:5)-H	PE	(16:0_20:5)	(16:0)	(20:5)			C41 H71 O8 N1 P1	736.492	8.35295	0.00405187	0.840136	0.278971	0.277798	1.75437	1.58654	1.46492	2.58506	1.56145	1.78338	1.23962	1.40896	1.76827	1.59359	1.59646	1.60597	ug/g
NEG1239		PE(36:5)-H	PE(36:5)-H	PE	(36:5)	(36:5)				C41 H71 O8 N1 P1	736.492	15.133	0.0245755	0.959369	0.945915	0.0447374	0.0457126	0.431556	0.108971	0.0717724	0.275783	0.114022	0.0663469	0.0686865	0.264257	0.306131	0.312504	0.297548	ug/g
NEG1240		PE(18:3e_18:2)-H	PE(36:5e)-H	PE	(18:3e_18:2)	(18:3e)	(18:2)			C41 H73 O7 N1 P1	722.513	8.79893	0.075207	1.04334	0.904621	0.189975	1.77163	1.84169	0.635402	0.607489	1.43942	0.611855	0.700606	1.95528	1.62619	1.59126	1.40216	1.61143	ug/g
NEG1241		PE(16:1e_20:4)-H	PE(36:5e)-H	PE	(16:1e_20:4)	(16:1e)	(20:4)			C41 H73 O7 N1 P1	722.513	9.38826	0.00888577	0.800399	0.0565044	3.34994	146.491	150.897	142.275	195.388	110.351	124.472	110.951	145.309	144.284	131.751	131.185	133.442	ug/g
NEG1242		PE(16:1e_20:4)-H	PE(36:5e)-H	PE	(16:1e_20:4)	(16:1e)	(20:4)			C41 H73 O7 N1 P1	722.513	9.89732	0.00734663	0.862308	0.317619	0.460182	4.53713	4.68892	4.01833	5.27971	2.51148	4.66509	3.17637	4.71636	4.89753	3.98716	3.93458	3.93949	ug/g
NEG1243		PE(36:5e)-H	PE(36:5e)-H	PE	(36:5e)	(36:5e)				C41 H73 O7 N1 P1	722.513	15.858	0.379813	0.989019	0.986344	0.0238693	0.0202892	0.0237099	0.00853082	0.0220366	0.00165215	0.0527561	0.0282284	0.00547762	0.0040702	0.00611147	0.0107148	0.00555178	ug/g
NEG1244		PE(14:0_22:6)-H	PE(36:6)-H	PE	(14:0_22:6)	(14:0)	(22:6)			C41 H69 O8 N1 P1	734.477	7.10287	0.0212243	0.858924	0.654648	0.629708	1.15756	8.02452	7.49138	13.3435	6.13776	7.59707	4.67289	6.53693	7.28327	7.49693	7.28307	7.59212	ug/g
NEG1245		PE(16:1e_20:5)-H	PE(36:6e)-H	PE	(16:1e_20:5)	(16:1e)	(20:5)			C41 H71 O7 N1 P1	720.497	8.58667	0.00320568	0.88444	0.196992	0.90018	19.9183	18.7497	17.9672	23.9386	15.2797	17.7578	17.5878	21.4479	17.0052	18.0674	18.1545	18.1777	ug/g
NEG1246		PE(22:6_14:1)-H	PE(36:7)-H	PE	(22:6_14:1)	(22:6)	(14:1)			C41 H67 O8 N1 P1	732.461	6.356	0.0168981	0.91279	0.548053	0.0835621	0.250414	0.334532	0.307238	0.222282	0.286701	0.266767	0.168208	0.221678	0.328238	0.26156	0.264574	0.255898	ug/g
NEG1247		PE(36:7e)-H	PE(36:7e)-H	PE	(36:7e)	(36:7e)				C41 H69 O7 N1 P1	718.482	7.8796	0.0505589	0.869404	0.262684	0.305161	2.12964	2.09524	2.15249	1.3815	1.44324	1.82242	1.43987	2.02875	1.69771	1.72058	1.58479	1.74141	ug/g
NEG1248		PE(19:0_18:1)-H	PE(37:1)-H	PE	(19:0_18:1)	(19:0)	(18:1)			C42 H81 O8 N1 P1	758.571	11.4512	0.0160362	1.02419	0.909857	0.0689543	0.333413	0.496506	0.466182	0.136473	0.343654	0.345142	0.348253	0.419052	0.37794	0.36733	0.359969	0.371578	ug/g
NEG1249		PE(19:0_18:2)-H	PE(37:2)-H	PE	(19:0_18:2)	(19:0)	(18:2)			C42 H79 O8 N1 P1	756.555	10.4247	0.0162968	0.749319	0.107408	0.264101	0.739015	0.922177	0.893253	0.998654	0.416471	0.683218	0.527038	0.993237	0.708041	0.750252	0.758889	0.734827	ug/g
NEG1250		PE(17:0_20:3)-H	PE(37:3)-H	PE	(17:0_20:3)	(17:0)	(20:3)			C42 H77 O8 N1 P1	754.539	9.40271	0.0178779	0.874434	0.537828	0.224557	1.94285	1.27701	1.00949	1.74777	0.931188	1.72071	0.752462	1.61542	1.51347	1.08303	1.04517	1.06772	ug/g
NEG1251		PE(17:0_20:3)-H	PE(37:3)-H	PE	(17:0_20:3)	(17:0)	(20:3)			C42 H77 O8 N1 P1	754.539	9.90741	0.138691	1.01114	0.96901	0.0852424	0.377155	0.30292	0.170409	0.159401	0.201753	0.19661	0.153183	0.325721	0.399147	0.199187	0.156702	0.203489	ug/g
NEG1252		PE(37:4)-H	PE(37:4)-H	PE	(37:4)	(37:4)				C42 H75 O8 N1 P1	752.524	7.591	0.0801798	0.6611	0.186028	0.0849323	0.0728687	0.118113	0.11099	0.030085	0.0538296	0.0621738	0.0330361	0.0714914	0.0538726	0.045302	0.0461923	0.0523617	ug/g
NEG1253		PE(17:0_20:4)-H	PE(37:4)-H	PE	(17:0_20:4)	(17:0)	(20:4)			C42 H75 O8 N1 P1	752.524	9.29541	0.00448534	0.705347	0.0204655	0.296675	0.85066	0.706147	0.858762	1.00583	0.488628	0.658132	0.444045	0.731062	0.694724	0.940707	0.947377	0.94858	ug/g
NEG1254		PE(37:5)-H	PE(37:5)-H	PE	(37:5)	(37:5)				C42 H73 O8 N1 P1	750.508	8.05437	0.0514252	0.781705	0.17115	0.122291	0.185085	0.289157	0.202431	0.263557	0.137255	0.16768	0.140123	0.250192	0.223478	0.266006	0.244714	0.269375	ug/g
NEG1255		PE(15:0_22:6)-H	PE(37:6)-H	PE	(15:0_22:6)	(15:0)	(22:6)			C42 H71 O8 N1 P1	748.492	7.94739	0.0207753	0.87491	0.373403	0.143026	0.495163	0.395998	0.510463	0.469524	0.277696	0.455906	0.319439	0.561347	0.43197	0.457455	0.476112	0.471579	ug/g
NEG1256		PE(18:0_20:1)-H	PE(38:1)-H	PE	(18:0_20:1)	(18:0)	(20:1)			C43 H83 O8 N1 P1	772.586	12.0635	0.00108121	0.908353	0.514937	0.367852	3.55606	4.52507	4.35209	6.25015	3.76329	4.58338	3.50932	5.36356	3.99433	4.29766	4.28843	4.29389	ug/g
NEG1257		PE(20:0e_18:1)-H	PE(38:1e)-H	PE	(20:0e_18:1)	(20:0e)	(18:1)			C43 H85 O7 N1 P1	758.607	12.8406	0.0837686	0.900037	0.508575	0.163595	0.98128	0.702335	0.618727	0.890489	0.638666	0.836723	0.53553	0.958651	0.622512	0.713005	0.695023	0.810158	ug/g
NEG1258		PE(38:1e)-H	PE(38:1e)-H	PE	(38:1e)	(38:1e)				C43 H85 O7 N1 P1	758.607	13.6158	0.00258312	1.38264	0.140099	0.0673384	0.0942725	0.0996651	0.0741889	0.0863713	0.144998	0.136891	0.0550961	0.151396	0.124297	0.0873458	0.0876766	0.0877787	ug/g
NEG1259		PE(20:1_18:1)-H	PE(38:2)-H	PE	(20:1_18:1)	(20:1)	(18:1)			C43 H81 O8 N1 P1	770.571	11.0649	0.0278324	0.858161	0.252326	0.602178	7.16988	8.47026	7.87608	11.2279	6.67881	8.76219	5.95036	8.51601	7.36266	7.58706	7.28312	7.68422	ug/g
NEG1260		PE(20:0e_18:2)-H	PE(38:2e)-H	PE	(20:0e_18:2)	(20:0e)	(18:2)			C43 H83 O7 N1 P1	756.591	12.0341	0.00484363	0.88734	0.368084	0.196554	0.862876	1.0026	1.02849	1.38232	0.827772	0.944027	0.848209	1.21469	0.908462	0.955067	0.953004	0.96186	ug/g
NEG1261		PE(18:1e_20:1)-H	PE(38:2e)-H	PE	(18:1e_20:1)	(18:1e)	(20:1)			C43 H83 O7 N1 P1	756.591	12.6197	0.0168938	1.31442	0.0724038	0.412118	3.26917	2.97037	2.86084	2.97948	4.15611	4.24406	2.66774	5.05692	3.72275	3.19375	3.12819	3.23489	ug/g
NEG1262		PE(20:1_18:2)-H	PE(38:3)-H	PE	(20:1_18:2)	(20:1)	(18:2)			C43 H79 O8 N1 P1	768.555	9.99955	0.00484405	0.705782	0.23729	1.88962	38.9078	40.8774	38.8292	91.3942	27.0828	39.0728	32.5563	44.2629	42.3005	43.1464	42.7616	42.8179	ug/g
NEG1264		PE(20:1e_18:2)-H	PE(38:3e)-H	PE	(20:1e_18:2)	(20:1e)	(18:2)			C43 H81 O7 N1 P1	754.576	11.8176	0.0194981	0.976749	0.79594	0.413413	6.57488	9.49909	9.51117	10.1066	8.58325	8.09654	8.24062	9.71982	8.93717	8.05983	7.78723	8.05258	ug/g
NEG1267		PE(18:0_20:4)-H	PE(38:4)-H	PE	(18:0_20:4)	(18:0)	(20:4)			C43 H77 O8 N1 P1	766.539	10.002	0.0114804	0.698381	0.223282	5.7376	352.304	358.883	350.372	818.001	245.451	335.22	298.604	387.48	374.055	378.076	373.534	382.208	ug/g
NEG1289		PE(18:0e_20:4)-H	PE(38:4e)-H	PE	(18:0e_20:4)	(18:0e)	(20:4)			C43 H79 O7 N1 P1	752.56	10.423	0.0199973	0.911617	0.460562	0.172058	1.03945	0.876835	0.881906	1.00804	0.724737	0.998855	0.627878	0.865107	1.1207	0.815612	0.825057	0.847877	ug/g
NEG1290		PE(18:1e_20:3)-H	PE(38:4e)-H	PE	(18:1e_20:3)	(18:1e)	(20:3)			C43 H79 O7 N1 P1	752.56	11.0206	0.00642906	0.850569	0.159518	0.566406	5.31429	6.19305	6.1357	8.20429	5.29044	5.99256	4.61129	5.98727	5.5996	5.27496	5.30105	5.3426	ug/g
NEG1291		PE(18:0_20:5)-H	PE(38:5)-H	PE	(18:0_20:5)	(18:0)	(20:5)			C43 H75 O8 N1 P1	764.524	7.74638	0.0686969	1.06302	0.480459	0.153963	2.03545	1.71848	1.77286	1.82504	1.88095	1.90566	1.95675	1.62318	2.40236	1.86292	1.88949	1.66267	ug/g
NEG1292		PE(18:0_20:5)-H	PE(38:5)-H	PE	(18:0_20:5)	(18:0)	(20:5)			C43 H75 O8 N1 P1	764.524	8.95199	0.0139167	0.720863	0.109959	4.0538	152.475	177.617	167.541	288.102	117.13	138.384	118.402	167.221	166.871	160.95	165.484	163.01	ug/g
NEG1293		PE(18:1_20:4)-H	PE(38:5)-H	PE	(18:1_20:4)	(18:1)	(20:4)			C43 H75 O8 N1 P1	764.524	9.60181	0.00906138	0.74001	0.165804	2.54612	75.7032	78.3761	74.4585	145.041	58.576	69.681	63.4197	75.9831	77.9049	78.2841	77.9154	79.2896	ug/g
NEG1294		PE(18:1_20:4)-H	PE(38:5)-H	PE	(18:1_20:4)	(18:1)	(20:4)			C43 H75 O8 N1 P1	764.524	10.122	0.0250523	0.79025	0.413453	0.490448	3.69311	3.77687	2.92246	5.22438	0.230692	3.9291	3.01509	4.08521	4.16639	3.56845	3.41504	3.42105	ug/g
NEG1295		PE(18:2e_20:3)-H	PE(38:5e)-H	PE	(18:2e_20:3)	(18:2e)	(20:3)			C43 H77 O7 N1 P1	750.544	9.45306	0.00592587	1.04864	0.724534	0.404743	7.01368	6.6013	6.44054	6.07308	5.12138	6.6017	5.61669	9.31757	7.59209	6.55148	6.62766	6.57492	ug/g
NEG1296		PE(16:1e_22:4)-H	PE(38:5e)-H	PE	(16:1e_22:4)	(16:1e)	(22:4)			C43 H77 O7 N1 P1	750.544	10.3846	0.0190282	1.07333	0.451401	0.360448	11.3802	9.71352	9.34948	9.48272	10.8984	9.68721	8.72969	11.2842	12.9676	10.0876	9.75755	9.76721	ug/g
NEG1297		PE(18:1e_20:4)-H	PE(38:5e)-H	PE	(18:1e_20:4)	(18:1e)	(20:4)			C43 H77 O7 N1 P1	750.544	10.8808	0.206219	0.725254	0.289703	0.278669	0.822911	1.05289	2.42835	1.11383	0.837077	0.961183	0.91971	1.043	1.15079	1.07036	1.51783	1.09009	ug/g
NEG1298		PE(38:5e)-H	PE(38:5e)-H	PE	(38:5e)	(38:5e)				C43 H77 O7 N1 P1	750.544	11.2895	0.12975	0.970022	0.81509	0.153936	1.37917	1.54715	2.35719	1.63913	1.81038	1.41441	1.53818	1.75398	1.87693	1.46243	1.8264	1.4768	ug/g
NEG1299		PE(38:5e)-H	PE(38:5e)-H	PE	(38:5e)	(38:5e)				C43 H77 O7 N1 P1	750.544	11.801	0.0665869	1.05077	0.898926	0.121019	0.574152	0.23149	0.0346426	0.301573	0.195858	0.299215	0.430373	0.360563	0.213776	0.25766	0.227386	0.233789	ug/g
NEG1300		PE(18:1e_20:4)-H	PE(38:5e)-H	PE	(18:1e_20:4)	(18:1e)	(20:4)			C43 H77 O7 N1 P1	750.544	16.309	0.36823	0.631376	0.0620385	0.0891469	0.0598563	0.0786613	0.0775972	0.0749079	0.0164545	0.0333919	0.055088	0.0764075	0.0483391	0.0378648	0.0659983	0.0351893	ug/g
NEG1304		PE(16:0_22:6)-H	PE(38:6)-H	PE	(16:0_22:6)	(16:0)	(22:6)			C43 H73 O8 N1 P1	762.508	8.54197	0.00147567	0.865362	0.225096	4.22703	342.813	359.363	352.049	502.306	292.088	333.733	300.083	380.943	376.857	352.433	353.029	353.471	ug/g
NEG1324		PE(18:1e_20:5)-H	PE(38:6e)-H	PE	(18:1e_20:5)	(18:1e)	(20:5)			C43 H75 O7 N1 P1	748.529	9.48079	0.000663759	0.9238	0.291008	1.41121	59.5794	60.429	53.5549	60.8218	48.7647	55.5256	44.9249	60.1007	61.3402	54.5132	54.4936	54.5637	ug/g
NEG1325		PE(38:6e)-H	PE(38:6e)-H	PE	(38:6e)	(38:6e)				C43 H75 O7 N1 P1	748.529	10.062	0.43333	0.524153	0.300817	1.17338	24.963	25.5825	1.88448	38.32	7.89678	36.3934	3.46934	6.80819	4.89093	1.68912	1.64851	3.33876	ug/g
NEG1326		PE(16:1_22:6)-H	PE(38:7)-H	PE	(16:1_22:6)	(16:1)	(22:6)			C43 H71 O8 N1 P1	760.492	7.49302	0.0189632	0.875208	0.153795	1.83605	77.1594	87.1597	79.2193	74.1909	70.658	75.1027	52.9882	65.7263	83.1235	72.8443	71.0851	73.798	ug/g
NEG1327		PE(16:1_22:6)-H	PE(38:7)-H	PE	(16:1_22:6)	(16:1)	(22:6)			C43 H71 O8 N1 P1	760.492	8.0739	0.0201206	0.976612	0.777469	0.310813	3.98607	4.97757	5.16296	4.97081	4.46085	4.78637	3.8848	4.66187	5.51957	5.02201	5.22327	5.08605	ug/g
NEG1328		PE(16:1e_22:6)-H	PE(38:7e)-H	PE	(16:1e_22:6)	(16:1e)	(22:6)			C43 H73 O7 N1 P1	746.513	9.04717	0.010004	0.952926	0.572902	2.26852	183.344	212.54	198.331	165.996	164.036	172.778	168.472	223.78	176.465	174.247	173.031	176.475	ug/g
NEG1329		PE(16:1e_22:6)-H	PE(38:7e)-H	PE	(16:1e_22:6)	(16:1e)	(22:6)			C43 H73 O7 N1 P1	746.513	9.77525	0.18681	1.52056	0.254144	0.376898	4.58176	2.01692	2.19923	2.08526	3.95232	3.83537	1.10808	5.66467	6.12522	1.75945	1.2601	1.3284	ug/g
NEG1333		PE(38:7e)-H	PE(38:7e)-H	PE	(38:7e)	(38:7e)				C43 H73 O7 N1 P1	746.513	16.092	0.194892	0.502231	0.107828	0.147899	0.108031	0.230097	0.304984	0.145776	0.0812786	0.056909	0.134738	0.203821	0.018509	0.183371	0.262083	0.198245	ug/g
NEG1335		PE(18:3_20:5)-H	PE(38:8)-H	PE	(18:3_20:5)	(18:3)	(20:5)			C43 H69 O8 N1 P1	758.477	6.45634	0.0262575	0.673183	0.223775	0.128103	0.121504	0.168273	0.168272	0.342884	0.0777307	0.1828	0.118749	0.110774	0.183915	0.183789	0.185895	0.193177	ug/g
NEG1336		PE(16:2e_22:6)-H	PE(38:8e)-H	PE	(16:2e_22:6)	(16:2e)	(22:6)			C43 H71 O7 N1 P1	744.497	7.79047	0.0716949	0.800654	0.0188721	0.21463	0.591472	0.537585	0.649585	0.647506	0.434997	0.460103	0.427466	0.568478	0.537087	0.477338	0.542249	0.483163	ug/g
NEG1337		PE(16:2e_22:6)-H	PE(38:8e)-H	PE	(16:2e_22:6)	(16:2e)	(22:6)			C43 H71 O7 N1 P1	744.497	8.35758	0.0103277	0.919734	0.564053	0.277975	2.70235	2.55026	2.89083	1.64147	1.86088	2.5989	1.74054	2.39916	2.64991	2.16065	2.19808	2.20126	ug/g
NEG1338		PE(18:1_21:0)-H	PE(39:1)-H	PE	(18:1_21:0)	(18:1)	(21:0)			C44 H85 O8 N1 P1	786.602	12.6531	0.00982368	0.8285	0.0998992	0.135524	0.285666	0.310853	0.346619	0.34707	0.231995	0.307431	0.194877	0.31117	0.290698	0.27552	0.273713	0.279046	ug/g
NEG1339		PE(18:2_21:0)-H	PE(39:2)-H	PE	(18:2_21:0)	(18:2)	(21:0)			C44 H83 O8 N1 P1	784.586	11.85	0.150091	0.856225	0.506208	0.0718958	0.0926406	0.0997264	0.133482	0.200447	0.0838358	0.131219	0.0732333	0.144658	0.130338	0.126505	0.0971376	0.128718	ug/g
NEG1340		PE(19:0_20:3)-H	PE(39:3)-H	PE	(19:0_20:3)	(19:0)	(20:3)			C44 H81 O8 N1 P1	782.571	11.0188	0.0100512	0.832514	0.052248	0.160458	0.423232	0.480534	0.47398	0.414586	0.299269	0.398337	0.33456	0.391324	0.441685	0.411994	0.404926	0.404881	ug/g
NEG1341		PE(19:0_20:4)-H	PE(39:4)-H	PE	(19:0_20:4)	(19:0)	(20:4)			C44 H79 O8 N1 P1	780.555	10.3698	0.0142331	0.842128	0.257878	0.317433	2.17866	3.92446	2.83993	2.37027	2.10264	2.33467	2.74297	2.3693	2.35949	2.16077	2.22301	2.18846	ug/g
NEG1342		PE(39:5)-H	PE(39:5)-H	PE	(39:5)	(39:5)				C44 H77 O8 N1 P1	778.539	9.12	0.0327461	0.686728	0.029081	0.442583	2.02158	1.83676	2.00308	1.46148	1.1282	1.49108	0.722787	1.59795	1.34603	1.48673	1.57369	1.57504	ug/g
NEG1343		PE(17:0_22:6)-H	PE(39:6)-H	PE	(17:0_22:6)	(17:0)	(22:6)			C44 H75 O8 N1 P1	776.524	9.00702	0.0157917	0.92373	0.608857	0.2398	1.78665	2.24857	2.05746	1.24784	1.31336	1.64052	1.41015	2.10397	2.00782	1.78735	1.75349	1.8094	ug/g
NEG1344		PE(17:1_22:6)-H	PE(39:7)-H	PE	(17:1_22:6)	(17:1)	(22:6)			C44 H73 O8 N1 P1	774.508	8.07429	0.0257308	0.8321	0.270603	0.348284	2.28251	2.86666	2.62429	1.64477	1.52303	2.08426	1.42306	2.42182	2.34395	1.89368	1.9155	1.98862	ug/g
NEG1345		PE(18:1_22:0)-H	PE(40:1)-H	PE	(18:1_22:0)	(18:1)	(22:0)			C45 H87 O8 N1 P1	800.617	13.154	0.00399547	1.00744	0.954845	0.141009	1.57242	1.65623	1.3791	1.75972	1.64301	1.43339	1.08361	2.07393	1.78457	1.67928	1.6918	1.68125	ug/g
NEG1346		PE(18:4_22:6)-H	PE(40:10)-H	PE	(18:4_22:6)	(18:4)	(22:6)			C45 H69 O8 N1 P1	782.477	6.27547	0.0139084	0.902914	0.517134	0.0813837	0.175744	0.217663	0.208565	0.254027	0.149831	0.231468	0.124754	0.247097	0.212966	0.206419	0.203325	0.209056	ug/g
NEG1347		PE(18:1_22:1)-H	PE(40:2)-H	PE	(18:1_22:1)	(18:1)	(22:1)			C45 H85 O8 N1 P1	798.602	12.1017	0.0195727	0.91577	0.499154	0.246891	1.65979	2.13623	1.93144	2.21274	1.71734	1.79724	1.20652	2.08275	2.2854	1.80565	1.76003	1.82928	ug/g
NEG1348		PE(40:2e)-H	PE(40:2e)-H	PE	(40:2e)	(40:2e)				C45 H87 O7 N1 P1	784.623	13.6541	0.0201082	1.67034	0.0857216	0.193705	0.41108	0.268282	0.267101	0.236325	0.552116	0.545643	0.228174	0.722973	0.420673	0.342604	0.356336	0.347015	ug/g
NEG1349		PE(22:1_18:2)-H	PE(40:3)-H	PE	(22:1_18:2)	(22:1)	(18:2)			C45 H83 O8 N1 P1	796.586	11.2694	0.0157856	0.888049	0.35802	0.170735	0.698178	0.794094	0.830499	0.780924	0.563176	0.771445	0.460892	0.837536	0.81224	0.664125	0.682171	0.683039	ug/g
NEG1350		PE(40:3e)-H	PE(40:3e)-H	PE	(40:3e)	(40:3e)				C45 H85 O7 N1 P1	782.607	12.7149	0.00291631	1.30336	0.279307	0.145345	0.630771	0.934871	0.444665	0.844467	1.15701	1.07592	0.385647	0.993839	1.03857	0.855938	0.859624	0.860718	ug/g
NEG1351		PE(20:0_20:4)-H	PE(40:4)-H	PE	(20:0_20:4)	(20:0)	(20:4)			C45 H81 O8 N1 P1	794.571	10.7835	0.0175144	0.914901	0.415233	0.638339	15.1525	16.1468	15.7784	13.8183	13.3644	16.7501	10.9657	11.6	16.9621	13.4634	13.1701	13.635	ug/g
NEG1352		PE(18:0e_22:4)-H	PE(40:4e)-H	PE	(18:0e_22:4)	(18:0e)	(22:4)			C45 H83 O7 N1 P1	780.591	11.3222	0.0245004	1.1192	0.446215	0.10218	0.938672	0.716023	0.671311	0.853284	0.909245	0.955152	0.548662	1.10466	0.930093	0.74977	0.74721	0.780632	ug/g
NEG1353		PE(20:0e_20:4)-H	PE(40:4e)-H	PE	(20:0e_20:4)	(20:0e)	(20:4)			C45 H83 O7 N1 P1	780.591	11.828	0.0213322	0.960914	0.73202	0.236405	2.06366	2.49704	2.42621	3.27454	2.58753	2.33561	1.98695	2.90041	2.51496	2.20675	2.13564	2.22361	ug/g
NEG1354		PE(18:0_22:5)-H	PE(40:5)-H	PE	(18:0_22:5)	(18:0)	(22:5)			C45 H79 O8 N1 P1	792.555	10.256	0.529802	0.522835	0.127763	0.142162	0.0711584	0.239417	0.292301	0.102214	0.0756433	0.0979253	0.075883	0.0743057	0.137051	0.0374394	0.103801	0.0541813	ug/g
NEG1355		PE(18:0e_22:5)-H	PE(40:5e)-H	PE	(18:0e_22:5)	(18:0e)	(22:5)			C45 H81 O7 N1 P1	778.576	10.7413	0.0382789	1.02663	0.855355	0.114034	1.50037	1.17281	1.03123	1.3852	1.28251	1.81442	1.06033	1.09055	1.28359	1.11164	1.09419	1.17612	ug/g
NEG1356		PE(18:1e_22:4)-H	PE(40:5e)-H	PE	(18:1e_22:4)	(18:1e)	(22:4)			C45 H81 O7 N1 P1	778.576	11.3343	0.00909801	1.18087	0.304431	0.333056	6.61784	5.23952	5.1621	5.96036	6.7568	7.43871	3.89716	8.60592	7.22152	5.69406	5.7597	5.79745	ug/g
NEG1380		PE(40:6e)-H	PE(40:6e)-H	PE	(40:6e)	(40:6e)				C45 H79 O7 N1 P1	776.56	9.089	0.130817	1.82954	0.237558	0.302264	0.845888	0.531382	0.957169	0.477757	1.00932	0.570112	0.81694	2.76846	1.26643	0.995845	0.81186	0.789446	ug/g
NEG1381		PE(18:1e_22:5)-H	PE(40:6e)-H	PE	(18:1e_22:5)	(18:1e)	(22:5)			C45 H79 O7 N1 P1	776.56	10.22	0.00740323	1.18554	0.0698377	0.590866	11.3673	10.918	9.9956	9.20743	11.222	12.3308	10.534	14.5996	12.7963	10.6378	10.4964	10.5097	ug/g
NEG1382		PE(18:1e_22:5)-H	PE(40:6e)-H	PE	(18:1e_22:5)	(18:1e)	(22:5)			C45 H79 O7 N1 P1	776.56	10.9477	0.0120618	0.970857	0.638481	0.38439	6.89751	7.52153	7.08732	8.30324	7.63419	7.57114	6.0582	7.70048	7.21205	7.00945	7.17622	7.12703	ug/g
NEG1383		PE(18:1_22:6)-H	PE(40:7)-H	PE	(18:1_22:6)	(18:1)	(22:6)			C45 H75 O8 N1 P1	788.524	8.64088	0.0104169	0.914533	0.279877	3.14299	274.665	255.606	280.125	243.258	202.395	254.862	210.852	288.26	248.133	263.321	261.26	266.702	ug/g
NEG1386		PE(18:2e_22:5)-H	PE(40:7e)-H	PE	(18:2e_22:5)	(18:2e)	(22:5)			C45 H77 O7 N1 P1	774.544	9.52074	0.0381008	1.30708	0.135273	0.31226	2.44602	1.87723	1.82938	2.36462	2.42784	2.38867	2.06669	3.23826	3.79444	2.6329	2.46663	2.4663	ug/g
NEG1387		PE(18:1e_22:6)-H	PE(40:7e)-H	PE	(18:1e_22:6)	(18:1e)	(22:6)			C45 H77 O7 N1 P1	774.544	10.1913	0.0115298	1.14268	0.131899	1.45978	85.8396	82.2137	74.7952	66.6059	80.3489	89.3218	78.0346	104.492	89.8137	78.2669	76.4891	77.2551	ug/g
NEG1388		PE(18:1e_22:6)-H	PE(40:7e)-H	PE	(18:1e_22:6)	(18:1e)	(22:6)			C45 H77 O7 N1 P1	774.544	10.8138	0.0207952	1.28409	0.0547433	0.295594	1.8804	2.25571	2.07356	1.70324	2.33717	3.10083	1.99507	2.42822	2.83981	2.12214	2.0636	2.14957	ug/g
NEG1390		PE(18:2_22:6)-H	PE(40:8)-H	PE	(18:2_22:6)	(18:2)	(22:6)			C45 H73 O8 N1 P1	786.508	7.74045	0.0183545	0.921658	0.410032	1.34317	53.0142	52.408	59.1068	53.2601	41.6957	53.2469	39.1994	57.1873	59.5794	53.8437	54.4828	52.5508	ug/g
NEG1392		PE(18:3e_22:5)-H	PE(40:8e)-H	PE	(18:3e_22:5)	(18:3e)	(22:5)			C45 H75 O7 N1 P1	772.529	8.629	0.287308	1.45969	0.118958	0.157554	0.330501	0.281989	0.233895	0.127943	0.226753	0.312209	0.442132	0.467981	0.3287	0.319574	0.323144	0.184223	ug/g
NEG1393		PE(18:2e_22:6)-H	PE(40:8e)-H	PE	(18:2e_22:6)	(18:2e)	(22:6)			C45 H75 O7 N1 P1	772.529	9.14263	0.00534951	1.02695	0.82539	1.01094	45.3191	48.4076	41.3286	29.9058	32.8649	45.6586	38.5995	48.9595	45.6752	40.8711	40.823	41.2244	ug/g
NEG1394		PE(40:8e)-H	PE(40:8e)-H	PE	(40:8e)	(40:8e)				C45 H75 O7 N1 P1	772.529	9.708	0.0369532	1.15063	0.643928	0.162341	0.917598	0.869397	0.885766	0.431878	0.651473	0.648809	0.737631	1.66365	0.763801	0.738614	0.708972	0.763367	ug/g
NEG1395		PE(18:3_22:6)-H	PE(40:9)-H	PE	(18:3_22:6)	(18:3)	(22:6)			C45 H71 O8 N1 P1	784.492	6.93139	0.0311509	0.86932	0.52404	0.330786	2.82456	2.82273	2.42178	5.05501	2.23989	3.11172	1.94658	3.44447	3.51863	3.01696	2.87934	3.05641	ug/g
NEG1396		PE(18:3e_22:6)-H	PE(40:9e)-H	PE	(18:3e_22:6)	(18:3e)	(22:6)			C45 H73 O7 N1 P1	770.513	8.25517	0.00377723	1.15919	0.264268	0.426758	7.84782	10.4198	7.52543	6.23189	8.80771	10.4166	7.94403	11.1008	8.13452	9.12985	9.06238	9.08496	ug/g
NEG1397		PE(18:1_23:0)-H	PE(41:1)-H	PE	(18:1_23:0)	(18:1)	(23:0)			C46 H89 O8 N1 P1	814.633	13.6351	0.0190753	0.880142	0.347444	0.146141	0.485517	0.667209	0.580901	0.578532	0.487792	0.526258	0.335347	0.670154	0.524236	0.528358	0.547638	0.544294	ug/g
NEG1398		PE(18:2_23:0)-H	PE(41:2)-H	PE	(18:2_23:0)	(18:2)	(23:0)			C46 H87 O8 N1 P1	812.617	12.6022	0.104493	0.814421	0.258849	0.0772843	0.0879014	0.146608	0.144339	0.10507	0.081366	0.115368	0.0678465	0.096102	0.13196	0.0911458	0.109498	0.0925569	ug/g
NEG1399		PE(20:4_21:0)-H	PE(41:4)-H	PE	(20:4_21:0)	(20:4)	(21:0)			C46 H83 O8 N1 P1	808.586	11.4292	0.0974452	0.889548	0.680241	0.0506176	0.0762288	0.0455848	0.0271295	0.0559056	0.0166982	0.0534465	0.0443722	0.0687277	0.0445339	0.0507699	0.0430068	0.0515402	ug/g
NEG1400		PE(19:0_22:5)-H	PE(41:5)-H	PE	(19:0_22:5)	(19:0)	(22:5)			C46 H81 O8 N1 P1	806.571	10.641	0.0237707	0.812638	0.133503	0.854439	12.2726	11.5835	11.0773	8.74063	5.63932	8.96362	8.88938	10.7601	10.1114	9.5444	9.65808	9.22374	ug/g
NEG1401		PE(19:0_22:6)-H	PE(41:6)-H	PE	(19:0_22:6)	(19:0)	(22:6)			C46 H79 O8 N1 P1	804.555	8.37	0.165144	0.541363	0.0899816	0.0661713	0.0346471	0.0709989	0.0206852	0.0459182	0.0225143	0.0359651	0.0183446	0.0196704	0.0200674	0.0154345	0.0145749	0.0196839	ug/g
NEG1402		PE(19:0_22:6)-H	PE(41:6)-H	PE	(19:0_22:6)	(19:0)	(22:6)			C46 H79 O8 N1 P1	804.555	10.2317	0.0155265	0.94403	0.821923	0.256762	3.0855	4.2264	3.16059	1.62991	1.94735	4.47988	2.08213	3.47525	2.29668	2.64517	2.58851	2.66792	ug/g
NEG1403		PE(18:1_24:0)-H	PE(42:1)-H	PE	(18:1_24:0)	(18:1)	(24:0)			C47 H91 O8 N1 P1	828.649	14.0994	0.00757763	1.14481	0.399515	0.15013	2.34678	2.34173	1.81586	2.14454	2.76559	2.64283	1.37155	3.08939	2.5073	2.31987	2.28826	2.29135	ug/g
NEG1404		PE(20:4_22:6)-H	PE(42:10)-H	PE	(20:4_22:6)	(20:4)	(22:6)			C47 H73 O8 N1 P1	810.508	7.48193	0.0268499	0.746524	0.0767204	0.564178	3.10547	3.59729	3.33744	5.31146	2.7486	2.7494	2.48996	3.00614	3.33139	3.28573	3.16005	3.32829	ug/g
NEG1406		PE(20:5_22:6)-H	PE(42:11)-H	PE	(20:5_22:6)	(20:5)	(22:6)			C47 H71 O8 N1 P1	808.492	6.71037	0.0274455	0.831503	0.296106	0.168218	0.512245	0.568294	0.536829	0.900988	0.434259	0.651559	0.420212	0.540827	0.570668	0.565023	0.542785	0.572284	ug/g
NEG1407		PE(18:1_24:1)-H	PE(42:2)-H	PE	(18:1_24:1)	(18:1)	(24:1)			C47 H89 O8 N1 P1	826.633	13.1118	0.00737036	1.02845	0.852503	0.0980666	0.85269	1.02528	0.935586	0.67223	0.854312	0.97769	0.543217	1.11181	0.994166	0.871919	0.882538	0.883667	ug/g
NEG1408		PE(24:1_18:2)-H	PE(42:3)-H	PE	(24:1_18:2)	(24:1)	(18:2)			C47 H87 O8 N1 P1	824.617	12.2154	0.0246215	0.836573	0.198691	0.188814	0.545542	0.754828	0.7046	0.681512	0.488686	0.533736	0.411278	0.62281	0.75279	0.578195	0.55825	0.585568	ug/g
NEG1409		PE(42:3e)-H	PE(42:3e)-H	PE	(42:3e)	(42:3e)				C47 H89 O7 N1 P1	810.638	13.66	0.0315099	2.23531	0.0752778	0.126056	0.0620486	0.107521	0.0378134	0.0414745	0.144319	0.110885	0.056073	0.240465	0.143599	0.0834901	0.0794911	0.0787796	ug/g
NEG1410		PE(20:3_22:1)-H	PE(42:4)-H	PE	(20:3_22:1)	(20:3)	(22:1)			C47 H85 O8 N1 P1	822.602	11.5969	0.00731596	0.858545	0.404469	0.1329	0.409918	0.377443	0.671833	0.452885	0.401722	0.440996	0.291978	0.364483	0.552829	0.388074	0.392573	0.387297	ug/g
NEG1411		PE(22:0_20:4)-H	PE(42:4)-H	PE	(22:0_20:4)	(22:0)	(20:4)			C47 H85 O8 N1 P1	822.602	12.1767	0.000625921	0.73124	0.126559	0.277791	0.829755	0.897515	0.794675	1.48672	0.607425	0.706524	0.637167	0.875886	0.837112	0.810517	0.810269	0.811245	ug/g
NEG1412		PE(42:4e)-H	PE(42:4e)-H	PE	(42:4e)	(42:4e)				C47 H87 O7 N1 P1	808.623	12.5523	0.0914358	1.07586	0.680632	0.0634645	0.126459	0.116844	0.1939	0.231292	0.149875	0.196075	0.137934	0.214598	0.200531	0.171491	0.146819	0.173946	ug/g
NEG1413		PE(22:1_20:4)-H	PE(42:5)-H	PE	(22:1_20:4)	(22:1)	(20:4)			C47 H83 O8 N1 P1	820.586	11.072	0.0351051	0.750886	0.210585	0.32849	1.30814	1.42414	1.32075	2.59849	0.969092	1.41687	1.00641	1.39006	1.46073	1.33395	1.26393	1.35118	ug/g
NEG1414		PE(42:5)-H	PE(42:5)-H	PE	(42:5)	(42:5)				C47 H83 O8 N1 P1	820.586	11.513	0.0778803	0.838214	0.366122	0.0767975	0.153625	0.180616	0.12377	0.238812	0.129477	0.208756	0.104549	0.136159	0.151168	0.15436	0.15091	0.173976	ug/g
NEG1415		PE(20:0e_22:5)-H	PE(42:5e)-H	PE	(20:0e_22:5)	(20:0e)	(22:5)			C47 H85 O7 N1 P1	806.607	11.836	0.494313	0.697108	0.220844	0.109669	0.0825921	0.204708	0.156219	0.163611	0.192851	0.0685511	0.109473	0.0837983	0.0743709	0.16014	0.347911	0.156451	ug/g
NEG1416		PE(20:1e_22:4)-H	PE(42:5e)-H	PE	(20:1e_22:4)	(20:1e)	(22:4)			C47 H85 O7 N1 P1	806.607	12.3817	0.0191396	1.00415	0.970243	0.06364	0.351625	0.283044	0.312179	0.387192	0.32994	0.402204	0.24194	0.344204	0.356185	0.326418	0.338915	0.330667	ug/g
NEG1417		PE(20:0_22:6)-H	PE(42:6)-H	PE	(20:0_22:6)	(20:0)	(22:6)			C47 H81 O8 N1 P1	818.571	10.7472	0.0304886	0.930023	0.571137	0.26908	2.97237	3.64866	3.57849	4.02565	3.29468	4.39292	2.32495	3.18689	3.33773	3.26374	3.15654	3.35501	ug/g
NEG1418		PE(20:0e_22:6)-H	PE(42:6e)-H	PE	(20:0e_22:6)	(20:0e)	(22:6)			C47 H83 O7 N1 P1	804.591	10.4	0.0891332	1.45113	0.100961	0.384981	3.07339	1.68147	1.73628	1.29466	2.20969	3.15207	3.24637	2.09282	3.42176	2.7141	2.32672	2.34208	ug/g
NEG1419		PE(20:1e_22:5)-H	PE(42:6e)-H	PE	(20:1e_22:5)	(20:1e)	(22:5)			C47 H83 O7 N1 P1	804.591	11.3142	0.0505514	0.51566	0.265295	0.568752	1.66042	2.21327	2.36961	8.82867	1.55392	2.12821	2.59973	2.03324	1.39992	1.3703	1.39098	1.50382	ug/g
NEG1420		PE(42:6e)-H	PE(42:6e)-H	PE	(42:6e)	(42:6e)				C47 H83 O7 N1 P1	804.591	12.1911	0.178885	1.19798	0.439945	0.230325	2.8039	1.894	2.48126	1.00921	2.91989	1.22297	2.61598	2.83675	2.66629	1.69883	1.23835	1.74146	ug/g
NEG1421		PE(20:1_22:6)-H	PE(42:7)-H	PE	(20:1_22:6)	(20:1)	(22:6)			C47 H79 O8 N1 P1	816.555	9.7038	0.0116498	0.959985	0.678335	0.320952	4.4926	5.16416	4.75218	4.64269	3.90412	5.60205	3.61446	5.16104	4.57993	4.51445	4.62077	4.57236	ug/g
NEG1422		PE(20:1e_22:6)-H	PE(42:7e)-H	PE	(20:1e_22:6)	(20:1e)	(22:6)			C47 H81 O7 N1 P1	802.576	11.3016	0.0340458	0.961031	0.621933	0.493329	9.0877	9.62139	10.9995	10.2263	8.53687	10.0893	8.02574	11.2648	10.0566	8.76379	8.36375	8.94133	ug/g
NEG1423		PE(20:2_22:6)-H	PE(42:8)-H	PE	(20:2_22:6)	(20:2)	(22:6)			C47 H77 O8 N1 P1	814.539	8.76928	0.0210146	0.763146	0.111338	0.326856	1.66553	1.78346	1.99568	1.21142	0.961065	1.78283	1.07476	1.30186	1.22894	1.18729	1.21143	1.23822	ug/g
NEG1424		PE(20:2e_22:6)-H	PE(42:8e)-H	PE	(20:2e_22:6)	(20:2e)	(22:6)			C47 H79 O7 N1 P1	800.56	10.2068	0.00104248	1.17372	0.0747182	0.229347	1.85359	2.10529	2.08871	1.51091	2.07572	2.07541	2.19989	2.55005	2.18839	1.92762	1.92963	1.93164	ug/g
NEG1425		PE(20:3_22:6)-H	PE(42:9)-H	PE	(20:3_22:6)	(20:3)	(22:6)			C47 H75 O8 N1 P1	812.524	7.92243	0.0500622	0.69346	0.273476	0.160812	0.359892	0.333637	0.241823	0.795127	0.242183	0.363871	0.250613	0.326615	0.316741	0.317247	0.315957	0.344849	ug/g
NEG1426		PE(20:3e_22:6)-H	PE(42:9e)-H	PE	(20:3e_22:6)	(20:3e)	(22:6)			C47 H77 O7 N1 P1	798.544	9.28873	0.00593335	0.993719	0.954293	0.125969	0.849102	1.07548	1.11382	0.827147	0.875032	0.970815	0.749945	1.14368	1.0621	0.938579	0.949461	0.946358	ug/g
NEG1427		PE(25:0_18:1)-H	PE(43:1)-H	PE	(25:0_18:1)	(25:0)	(18:1)			C48 H93 O8 N1 P1	842.664	14.5418	0.0332729	1.24678	0.157513	0.0615668	0.126421	0.125406	0.110148	0.106457	0.152875	0.145152	0.0907732	0.18734	0.153898	0.143108	0.134605	0.142147	ug/g
NEG1428		PE(20:4_23:0)-H	PE(43:4)-H	PE	(20:4_23:0)	(20:4)	(23:0)			C48 H87 O8 N1 P1	836.617	12.6846	0.00121534	0.763028	0.102599	0.145317	0.216485	0.267609	0.25012	0.369567	0.170052	0.197981	0.184453	0.239504	0.26078	0.225511	0.224966	0.225193	ug/g
NEG1429		PE(20:4_23:1)-H	PE(43:5)-H	PE	(20:4_23:1)	(20:4)	(23:1)			C48 H85 O8 N1 P1	834.602	10.073	0.33048	0.564029	0.161457	0.233	0.683382	0.870051	0.509534	0.698509	0.286089	1.01909	0.141299	0.285211	0.215255	0.466732	0.464656	0.795109	ug/g
NEG1430		PE(26:0_18:1)-H	PE(44:1)-H	PE	(26:0_18:1)	(26:0)	(18:1)			C49 H95 O8 N1 P1	856.68	14.9395	0.0380776	1.30234	0.33225	0.0493182	0.108275	0.0743029	0.0591527	0.0649042	0.13601	0.0957958	0.0388021	0.134102	0.0944688	0.0834727	0.0786888	0.0845823	ug/g
NEG1431		PE(22:4_22:6)-H	PE(44:10)-H	PE	(22:4_22:6)	(22:4)	(22:6)			C49 H77 O8 N1 P1	838.539	8.35579	0.0204346	1.05311	0.854539	0.349722	9.49562	6.6872	6.23877	7.59146	5.19387	14.2748	4.14986	8.01629	7.87408	7.25666	7.06076	7.34992	ug/g
NEG1432		PE(22:5_22:6)-H	PE(44:11)-H	PE	(22:5_22:6)	(22:5)	(22:6)			C49 H75 O8 N1 P1	836.524	7.57917	0.0154733	0.95257	0.823607	0.228733	2.84433	2.49433	2.09868	3.90357	1.9288	4.17278	1.93164	2.95388	2.51666	2.76109	2.71172	2.79665	ug/g
NEG1433		PE(22:6_22:6)-H	PE(44:12)-H	PE	(22:6_22:6)	(22:6)	(22:6)			C49 H73 O8 N1 P1	834.508	7.1805	0.0296152	0.857223	0.0817358	0.324328	1.78189	2.38584	2.12779	2.11328	1.63982	1.73221	1.62163	1.94955	2.06707	1.78446	1.78517	1.87796	ug/g
NEG1434		PE(24:0_20:3)-H	PE(44:3)-H	PE	(24:0_20:3)	(24:0)	(20:3)			C49 H91 O8 N1 P1	852.649	13.5795	0.00597796	0.682458	0.0054307	0.144967	0.155439	0.186183	0.187951	0.223984	0.10366	0.141657	0.120639	0.13024	0.146642	0.150587	0.14881	0.149514	ug/g
NEG1435		PE(24:1_20:3)-H	PE(44:4)-H	PE	(24:1_20:3)	(24:1)	(20:3)			C49 H89 O8 N1 P1	850.633	12.449	0.0177639	1.13628	0.406912	0.083748	1.0036	0.833662	0.772037	1.0353	1.16448	1.13196	0.581401	1.13024	1.16851	0.878917	0.852886	0.880376	ug/g
NEG1436		PE(24:0_20:4)-H	PE(44:4)-H	PE	(24:0_20:4)	(24:0)	(20:4)			C49 H89 O8 N1 P1	850.633	13.1809	0.0142257	0.75141	0.0678618	0.269491	0.739558	0.862723	0.791274	1.17468	0.559971	0.623401	0.620636	0.696452	0.851051	0.731768	0.720456	0.741231	ug/g
NEG1437		PE(24:1_20:4)-H	PE(44:5)-H	PE	(24:1_20:4)	(24:1)	(20:4)			C49 H87 O8 N1 P1	848.617	12.1059	0.0225607	0.674628	0.038814	0.278774	0.525912	0.792416	0.687921	0.918866	0.384268	0.53792	0.374111	0.518762	0.651646	0.560219	0.551115	0.576185	ug/g
NEG1438		PE(22:0_22:6)-H	PE(44:6)-H	PE	(22:0_22:6)	(22:0)	(22:6)			C49 H85 O8 N1 P1	846.602	11.8534	0.0314614	0.725824	0.232816	0.262226	0.561723	0.916172	0.958905	1.65136	0.581853	0.724716	0.681427	0.993275	0.727838	0.781492	0.824131	0.780131	ug/g
NEG1439		PE(22:1_22:6)-H	PE(44:7)-H	PE	(22:1_22:6)	(22:1)	(22:6)			C49 H83 O8 N1 P1	844.586	10.7626	0.0102164	0.95817	0.733167	0.159189	1.4263	1.48272	1.46129	1.65044	1.26872	1.997	1.15444	1.5277	1.26328	1.38658	1.40275	1.41513	ug/g
NEG1440		PE(24:0_22:5)-H	PE(46:5)-H	PE	(24:0_22:5)	(24:0)	(22:5)			C51 H91 O8 N1 P1	876.649	13.177	0.307531	0.536089	0.0336315	0.0974281	0.0743825	0.0474912	0.0721843	0.0582007	0.0337696	0.00561404	0.0400321	0.05829	0.0313356	0.0381105	0.0649431	0.040888	ug/g
NEG1441		PE(24:0_22:6)-H	PE(46:6)-H	PE	(24:0_22:6)	(24:0)	(22:6)			C51 H89 O8 N1 P1	874.633	12.8709	0.0338199	1.08663	0.572606	0.0809547	0.476853	0.62802	0.580156	0.611125	0.601364	0.597229	0.426675	0.860269	0.633302	0.607592	0.577117	0.615573	ug/g
NEG1442		PE(24:1_22:6)-H	PE(46:7)-H	PE	(24:1_22:6)	(24:1)	(22:6)			C51 H87 O8 N1 P1	872.617	11.7918	0.0318878	1.12344	0.332651	0.0758829	0.380069	0.425152	0.394961	0.385555	0.445953	0.367829	0.345202	0.560888	0.506983	0.403788	0.382046	0.382518	ug/g
NEG1443		PE(54:5)-H	PE(54:5)-H	PE	(54:5)	(54:5)				C59 H107 O8 N1 P1	988.774	14.819	0.101883	0.848553	0.438235	0.0317177	0.0299365	0.0217908	0.039191	0.0182103	0.0259221	0.0218264	0.0275944	0.0267341	0.0136748	0.0101258	0.0121013	0.010262	ug/g
NEG1444		PE(54:7)-H	PE(54:7)-H	PE	(54:7)	(54:7)				C59 H103 O8 N1 P1	984.743	13.7052	0.1045	0.901496	0.751448	0.0439218	0.0910553	0.0870412	0.0889781	0.014303	0.0603338	0.108776	0.0462366	0.0528901	0.0488392	0.0402364	0.0406493	0.0482242	ug/g
NEG1445		PE(56:7)-H	PE(56:7)-H	PE	(56:7)	(56:7)				C61 H107 O8 N1 P1	1012.77	14.537	0.0197663	0.687409	0.201147	0.0932935	0.0373355	0.109714	0.103704	0.131602	0.084343	0.0712281	0.0410096	0.043248	0.0887139	0.0926872	0.0956265	0.0922154	ug/g
POS1664		PE(8:0e_6:0)+H	PE(14:0e)+H	PE	(8:0e_6:0)	(8:0e)	(6:0)			C19 H41 O7 N1 P1	426.262	1.63595	0.00889242	0.954087	0.779989	0.13048	0.61793	0.773433	0.701094	1.12772	0.965337	0.663909	0.646644	0.647522	0.917001	0.819085	0.804736	0.813375	ug/g
POS1665		PE(10:0e_6:0)+Na	PE(16:0e)+Na	PE	(10:0e_6:0)	(10:0e)	(6:0)			C21 H44 O7 N1 P1 Na1	476.275	1.58854	0.0224847	0.915187	0.672499	0.182547	1.1184	1.27162	1.22899	2.38029	1.42893	0.964993	1.33777	1.52768	1.60374	1.45057	1.48535	1.42011	ug/g
POS1666		PE(16:0e)+H	PE(16:0e)+H	PE	(16:0e)	(16:0e)				C21 H45 O7 N1 P1	454.293	2.12957	0.000392653	0.862028	0.616042	1.375	36.0896	42.2481	42.4942	105.783	50.8795	41.5874	49.0371	42.9935	59.6877	52.1252	52.1116	52.0849	ug/g
POS1668		PE(10:0e_6:0)+H	PE(16:0e)+H	PE	(10:0e_6:0)	(10:0e)	(6:0)			C21 H45 O7 N1 P1	454.293	3.36842	0.150967	1.16706	0.655104	0.0759593	0.132199	0.126503	0.17439	0.285185	0.140559	0.120459	0.223787	0.170035	0.392997	0.278477	0.292039	0.217579	ug/g
POS1671		PE(10:0p_6:0)+H	PE(16:0p)+H	PE	(10:0p_6:0)	(10:0p)	(6:0)			C21 H43 O7 N1 P1	452.277	1.71503	0.00193761	0.93715	0.711514	0.672054	15.1918	18.207	18.2929	27.706	22.903	15.5147	17.6104	13.7173	23.2642	18.9114	18.8394	18.8869	ug/g
POS1672		PE(17:0e)+H	PE(17:0e)+H	PE	(17:0e)	(17:0e)				C22 H47 O7 N1 P1	468.308	2.46086	0.184057	0.716183	0.345047	0.280211	1.0682	0.627095	1.32579	2.49762	1.31769	1.31914	0.647883	0.714766	0.941025	1.17388	0.832283	1.1643	ug/g
POS1673		PE(17:1e)+H	PE(17:1e)+H	PE	(17:1e)	(17:1e)				C22 H45 O7 N1 P1	466.293	1.92351	0.0211106	1.03434	0.857413	0.0694203	0.259458	0.334503	0.392691	0.578179	0.455727	0.335094	0.517353	0.339261	0.375774	0.382129	0.367275	0.379587	ug/g
POS1674		PE(12:0e_6:0)+Na	PE(18:0e)+Na	PE	(12:0e_6:0)	(12:0e)	(6:0)			C23 H48 O7 N1 P1 Na1	504.306	1.965	0.0229827	0.787938	0.128717	0.435357	2.52463	2.72671	2.94998	3.90825	2.85727	1.61466	2.61097	2.71054	2.13354	2.69975	2.73293	2.61352	ug/g
POS1675		PE(18:0e)+H	PE(18:0e)+H	PE	(18:0e)	(18:0e)				C23 H49 O7 N1 P1	482.324	2.91008	0.0181098	0.837846	0.592349	1.58785	44.1006	48.5576	51.0262	138.177	55.1672	49.7095	61.8917	55.4521	72.9751	64.5194	65.8365	63.5025	ug/g
POS1677		PE(12:0e_6:0)+H	PE(18:0e)+H	PE	(12:0e_6:0)	(12:0e)	(6:0)			C23 H49 O7 N1 P1	482.324	3.34781	0.0233146	0.836283	0.641443	0.371245	1.72052	2.19483	2.31278	6.92841	2.28619	2.50213	2.58816	2.68268	3.69406	2.78232	2.81301	2.68936	ug/g
POS1681		PE(12:0p_6:0)+H	PE(18:0p)+H	PE	(12:0p_6:0)	(12:0p)	(6:0)			C23 H47 O7 N1 P1	480.308	2.22004	0.0106315	0.873165	0.583814	1.46056	45.1213	53.9016	54.7888	117.209	65.8483	50.9708	56.7002	56.6297	65.6587	58.6385	57.5365	58.5771	ug/g
POS1684		PE(8:0e_10:1)+Na	PE(18:1e)+Na	PE	(8:0e_10:1)	(8:0e)	(10:1)			C23 H46 O7 N1 P1 Na1	502.29	1.75104	0.00477869	0.596592	0.182735	2.43128	44.1248	46.7181	46.2167	125.324	39.5948	27.7059	37.9921	47.9556	42.4217	52.5561	52.9609	52.4993	ug/g
POS1689		PE(8:1e_10:0)+Na	PE(18:1e)+Na	PE	(8:1e_10:0)	(8:1e)	(10:0)			C23 H46 O7 N1 P1 Na1	502.29	9.37961	0.0253558	0.924106	0.612705	0.186347	1.27934	0.96636	0.954711	1.18994	0.761069	0.866433	0.87535	1.11932	1.44926	0.927631	0.93022	0.88878	ug/g
POS1691		PE(18:1e)+H	PE(18:1e)+H	PE	(8:1e_10:0)	(8:1e)	(10:0)			C23 H47 O7 N1 P1	480.308	10.528	0.0552052	1.21591	0.26321	0.140887	0.983358	0.714713	0.684956	0.807169	1.05384	0.935968	0.576056	1.2744	1.00847	0.845557	0.917948	0.827975	ug/g
POS1693		PE(18:2e)+H	PE(18:2e)+H	PE	(8:0e_10:2)	(8:0e)	(10:2)			C23 H45 O7 N1 P1	478.293	1.78077	0.0230832	0.758454	0.245712	2.02395	50.4931	57.706	59.2675	109.573	58.5723	34.2684	51.6804	63.8408	54.2907	60.1819	62.4904	59.9481	ug/g
POS1694		PE(18:2e)+H	PE(18:2e)+H	PE	(18:2e)	(18:2e)				C23 H45 O7 N1 P1	478.293	5.911	0.00290654	0.664447	0.131194	0.152648	0.163051	0.467679	0.252486	0.36216	0.230466	0.174034	0.207949	0.255569	0.166341	0.191618	0.192602	0.191655	ug/g
POS1696		PE(20:0e)+H	PE(20:0e)+H	PE	(20:0e)	(20:0e)				C25 H53 O7 N1 P1	510.355	4.18199	0.0224173	0.866814	0.664907	0.162161	0.445829	0.557522	0.55476	1.55107	0.659671	0.658582	0.629434	0.664209	0.756959	0.702273	0.718328	0.686835	ug/g
POS1697		PE(14:0p_6:0)+H	PE(20:0p)+H	PE	(14:0p_6:0)	(14:0p)	(6:0)			C25 H51 O7 N1 P1	508.34	2.99713	0.0617121	1.32115	0.205085	0.237787	0.735906	1.00182	0.664237	1.53448	1.74232	1.14486	1.41355	1.19038	1.00966	1.29756	1.20026	1.14996	ug/g
POS1699		PE(10:0e_10:2)+Na	PE(20:2e)+Na	PE	(10:0e_10:2)	(10:0e)	(10:2)			C25 H48 O7 N1 P1 Na1	528.306	1.93514	0.0163306	0.867897	0.287407	0.584461	6.81726	7.5669	7.37697	7.47037	8.41039	3.91872	6.49923	6.89091	5.99316	7.00934	7.11015	6.88202	ug/g
POS1700		PE(20:2e)+H	PE(20:2e)+H	PE	(20:2e)	(20:2e)				C25 H49 O7 N1 P1	506.324	2.384	0.0237235	0.782458	0.0904618	0.193452	0.369003	0.440671	0.427882	0.594108	0.448124	0.3262	0.306582	0.373011	0.337583	0.424094	0.406724	0.423714	ug/g
POS1701		PE(10:1e_10:2)+Na	PE(20:3e)+Na	PE	(10:1e_10:2)	(10:1e)	(10:2)			C25 H46 O7 N1 P1 Na1	526.29	1.66965	0.0279489	0.887551	0.432815	1.93729	110.817	138.198	132.009	175.41	137.616	75.0852	133.988	149.376	121.264	128.261	133.996	127.276	ug/g
POS1705		PE(8:1e_12:2)+Na	PE(20:3e)+Na	PE	(8:1e_12:2)	(8:1e)	(12:2)			C25 H46 O7 N1 P1 Na1	526.29	4.32477	0.308976	1.61655	0.390678	0.168957	0.188381	0.0862023	0.0910058	0.911772	0.706318	0.0993341	0.498781	0.584741	0.691973	0.644257	0.399177	0.38176	ug/g
POS1710		PE(8:1e_12:3)+H	PE(20:4e)+H	PE	(8:1e_12:3)	(8:1e)	(12:3)			C25 H45 O7 N1 P1	502.293	1.75216	0.00204378	0.642727	0.237049	2.1812	43.7717	45.6183	45.0564	123.291	44.0186	27.3842	41.6091	51.6983	42.3583	52.5808	52.7411	52.5367	ug/g
POS1711		PE(21:0e)+Na	PE(21:0e)+Na	PE	(21:0e)	(21:0e)				C26 H54 O7 N1 P1 Na1	546.353	3.364	0.0244136	0.977606	0.913065	0.521341	8.31632	10.6187	10.0537	19.4632	10.3687	9.59053	11.7961	13.5069	13.9463	12.9645	13.0261	12.456	ug/g
POS1712		PE(21:3)+Na	PE(21:3)+Na	PE	(21:3)	(21:3)				C26 H46 O8 N1 P1 Na1	554.285	1.68637	0.214657	0.496172	0.274972	0.269261	0.700451	0.972046	1.51297	0.0952085	0.509937	1.16889	0.0620471	0.200622	0.0932312	0.518848	0.581179	0.776184	ug/g
POS1713		PE(16:0e_6:0)+H	PE(22:0e)+H	PE	(16:0e_6:0)	(16:0e)	(6:0)			C27 H57 O7 N1 P1	538.387	5.74334	0.0266989	0.939295	0.819744	0.0464329	0.0795812	0.0669397	0.0855479	0.198434	0.104796	0.0836948	0.0923878	0.107632	0.11695	0.0971476	0.0970161	0.092662	ug/g
POS1714		PE(16:0p_6:0)+H	PE(22:0p)+H	PE	(16:0p_6:0)	(16:0p)	(6:0)			C27 H55 O7 N1 P1	536.371	4.21089	0.0155242	0.892858	0.61935	0.092849	0.174599	0.220125	0.206593	0.427842	0.212369	0.231722	0.195168	0.230612	0.278745	0.235008	0.24123	0.234717	ug/g
POS1715		PE(16:0_14:0)+H	PE(30:0)+H	PE	(16:0_14:0)	(16:0)	(14:0)			C35 H71 O8 N1 P1	664.491	8.66064	0.0314517	0.967675	0.872331	0.150668	0.910889	0.695135	0.65901	0.346692	0.78688	0.509456	0.453207	0.651404	0.758181	0.660315	0.639948	0.681499	ug/g
POS1716		PE(16:0p_14:0)+H	PE(30:0p)+H	PE	(16:0p_14:0)	(16:0p)	(14:0)			C35 H71 O7 N1 P1	648.496	9.26266	0.0720791	1.0599	0.752202	0.0996302	0.437611	0.390886	0.359577	0.194302	0.435367	0.308039	0.324137	0.476218	0.287712	0.326443	0.287309	0.326427	ug/g
POS1717		PE(16:1_14:0)+H	PE(30:1)+H	PE	(16:1_14:0)	(16:1)	(14:0)			C35 H69 O8 N1 P1	662.476	7.59844	0.0163267	0.949392	0.759817	0.188	1.92669	2.03588	2.19962	1.3777	2.36456	1.73687	1.20337	1.40887	2.23421	1.74979	1.70014	1.74847	ug/g
POS1718		PE(30:1e)+H	PE(30:1e)+H	PE	(30:1e)	(30:1e)				C35 H71 O7 N1 P1	648.496	9.257	0.0751023	1.08052	0.661203	0.0849249	0.401129	0.356425	0.390266	0.189581	0.404277	0.335911	0.285305	0.476704	0.304169	0.326965	0.286304	0.327201	ug/g
POS1719		PE(30:2)+H	PE(30:2)+H	PE	(30:2)	(30:2)				C35 H67 O8 N1 P1	660.46	6.58185	0.0240535	1.1025	0.742354	0.0299592	0.232498	0.21646	0.230437	0.148253	0.372619	0.167513	0.115411	0.14928	0.335779	0.225828	0.227318	0.217352	ug/g
POS1722		PE(16:0_16:0)+Na	PE(32:0)+Na	PE	(16:0_16:0)	(16:0)	(16:0)			C37 H74 O8 N1 P1 Na1	714.504	8.22314	0.665581	1.47244	0.527392	1.53654	4.14805	135.674	118.219	20.9263	163.535	149.182	10.9653	167.052	22.7207	110.411	18.48	110.638	ug/g
POS1725		PE(32:0e)+Na	PE(32:0e)+Na	PE	(32:0e)	(32:0e)				C37 H76 O7 N1 P1 Na1	700.525	9.59095	0.0240137	1.15859	0.411962	0.852142	28.3269	33.8718	25.9838	24.3909	28.1376	22.9435	30.463	47.9992	33.4898	28.7326	28.9663	27.6831	ug/g
POS1726		PE(16:0p_16:0)+H	PE(32:0p)+H	PE	(16:0p_16:0)	(16:0p)	(16:0)			C37 H75 O7 N1 P1	676.528	10.4274	0.0205693	0.99108	0.947018	0.343173	4.72689	3.7011	3.5366	2.74523	3.67813	3.66731	3.04253	4.63357	3.20172	3.33479	3.34764	3.22409	ug/g
POS1727		PE(16:0_16:1)+Na	PE(32:1)+Na	PE	(16:0_16:1)	(16:0)	(16:1)			C37 H72 O8 N1 P1 Na1	712.489	7.19344	0.0263706	0.993552	0.971741	0.158776	1.41704	1.31525	1.32091	1.98457	1.32589	1.51388	0.951181	1.53449	2.1731	1.40465	1.40052	1.33958	ug/g
POS1728		PE(18:1_14:0)+Na	PE(32:1)+Na	PE	(18:1_14:0)	(18:1)	(14:0)			C37 H72 O8 N1 P1 Na1	712.489	7.66775	0.0617057	0.719196	0.149522	0.48128	2.0081	2.78485	2.27168	4.37591	2.23028	1.84287	1.57004	2.34498	2.29684	2.43673	2.18461	2.43529	ug/g
POS1732		PE(16:0p_16:1)+H	PE(32:1p)+H	PE	(16:0p_16:1)	(16:0p)	(16:1)			C37 H73 O7 N1 P1	674.512	9.37801	0.0264289	1.21332	0.264345	0.38061	11.3199	10.2074	9.75198	5.35356	13.3439	9.53073	9.4966	9.45289	13.7349	9.39203	9.37728	8.96171	ug/g
POS1735		PE(32:2e)+Na	PE(32:2e)+Na	PE	(32:2e)	(32:2e)				C37 H72 O7 N1 P1 Na1	696.494	8.208	0.0191608	0.881934	0.406582	0.193963	0.896086	1.16043	0.977465	0.920403	0.79798	0.612425	0.704041	1.08737	1.15756	0.974427	0.942216	0.973953	ug/g
POS1738		PE(33:0)+Na	PE(33:0)+Na	PE	(33:0)	(33:0)				C38 H76 O8 N1 P1 Na1	728.52	8.354	0.0202132	0.91807	0.683801	0.463964	7.54852	4.42905	4.23083	3.48654	5.87836	3.65684	3.68084	3.98558	5.40005	3.85443	3.92127	4.01265	ug/g
POS1740		PE(33:0e)+Na	PE(33:0e)+Na	PE	(33:0e)	(33:0e)				C38 H78 O7 N1 P1 Na1	714.541	10.1814	0.0258651	1.17762	0.150253	0.135374	0.844212	0.816279	0.851357	0.794619	0.98781	0.831464	0.757001	1.1507	1.14022	0.797545	0.762311	0.797481	ug/g
POS1741		PE(33:1)+Na	PE(33:1)+Na	PE	(33:1)	(33:1)				C38 H74 O8 N1 P1 Na1	726.504	6.325	0.0231956	0.977561	0.921538	0.0651536	0.189429	0.179411	0.168056	0.264067	0.128624	0.145608	0.145552	0.258204	0.300749	0.170178	0.172202	0.16463	ug/g
[truncated: 1,611 more rows]
